# Supplementary material for: Put3 Positively Regulates Proline Utilization in Candida albicans
Source: mSphere. 2017 Dec 13;2(6):e00354-17. doi: 10.1128/mSphere.00354-17 (PMC5729217; doi:10.1128/mSphere.00354-17)
Supplement: TABLE S2 [file sph006172429sd2.xlsx]

## Sheet: ChIP Chip Put3-HA vs SC5314
ChIP Chip data for HA tagged Put3 in the C. albicans strain SCPut3GAD1A against the C. alcicans wild type strain SC5314.
ID	Probe	Put3-HA/SC5314 rep1	Put3-HA/SC5314 rep2	Mean	P-values
orf19.1033,orf19.1032	Cal108450W	0.911	0.323	NaN	0.143246
orf19.1105	Cal508620C	Error	Error	NaN	0.142406
orf19.1232	Cal117550C	1.149	-1.402	NaN	0.149161
orf19.1433.1	Cal218830C	0.429	-1.116	NaN	0.148607
orf19.1666	Cal304170C	0.927	-0.853	NaN	0.0446756
orf19.17	Cal214230C	2.855	1.527	NaN	0.148076
orf19.1706	Cal303310C	Error	Error	NaN	0.172237
orf19.1727	Cal302810W	1.257	-0.577	NaN	0.172831
orf19.1770	Cal222740W	0.274	-0.787	NaN	0.207761
orf19.1804	CalR11080C	Error	Error	NaN	0.37605
orf19.2170	Cal218210C	0.504	-1.1	NaN	0.148524
orf19.220	Cal219930C	0.433	-1.586	NaN	0.149424
orf19.2458	Cal113240W	0.509	-0.579	NaN	0.144564
orf19.2758	Cal405430C	0.347	-1.353	NaN	0.0102878
orf19.2828	CalR06060W	Error	Error	NaN	0.564547
orf19.2842	CalR06380C	0.297	-1.274	NaN	0.827199
orf19.3423	Cal603610W	Error	Error	NaN	0.127484
orf19.3625	Cal219140C	1.638	-0.767	NaN	0.14853
orf19.4012	Cal511520W	-0.379	-1.294	NaN	0.139475
orf19.4127	Cal210960C	2.06	-1.976	NaN	0.149073
orf19.4577	Cal404740C	0.336	0.025	NaN	0.0188578
orf19.4579	Cal404660W	-0.737	-1.012	NaN	0.0103934
orf19.4656	Cal402940W	-2.854	-1.107	NaN	0.00511042
orf19.4959	Cal130510C	0.607	-1.822	NaN	0.13727
orf19.5041	Cal408650C	1.377	-0.67	NaN	0.0148268
orf19.5799	Cal206730C	0.396	-1.434	NaN	0.148768
orf19.5919	Cal310460C	0.086	1.112	NaN	0.0503188
orf19.6119:orf19.6118	CalR16770W	0.602	-0.638	NaN	0.485928
orf19.6275	Cal114330W	Error	Error	NaN	0.145575
orf19.6276	Cal114300W	1.235	-0.748	NaN	0.145796
orf19.6317:orf19.6316.4	CalR10620W	Error	Error	NaN	0.374891
orf19.6480,orf19.6479	Cal705070W	Error	Error	NaN	0.145166
orf19.6548	Cal703780C	0.088	0.001	NaN	0.139285
orf19.6582:orf19.6581	Cal703140W	Error	Error	NaN	0.138985
orf19.6597	CalR21550W	Error	Error	NaN	0.432694
orf19.6638,orf19.6637	CalR12860W	Error	Error	NaN	0.387195
orf19.6706	Cal707660W	Error	Error	NaN	0.136108
orf19.6798	Cal316400W	Error	Error	NaN	0.000389234
orf19.6813	Cal316110C	Error	Error	NaN	0.00136853
orf19.7037:orf19.7036	Cal701700C	Error	Error	NaN	0.130506
orf19.7049	Cal701400W	Error	Error	NaN	0.114928
orf19.7504	CalR00770W	1.049	0.508	NaN	0.136092
tN(GUU)2	Cal112550W	Error	Error	NaN	0.145709
snR72	Cal403490C	Error	15.568	15.568	2.00138e-05
orf19.581	Cal501780C	1.121	-0.958	8.3665	0.000144237
orf19.1051:orf19.1052	Cal109370W	0.312	15.568	7.94	0.00165562
orf19.915	CalR14630C	-0.022	-1.13	7.8295	0.00146515
orf19.2928	Cal105330C	-0.36	-0.836	7.7085	0.00257488
orf19.6285	CalR17260W	1.512	-1.108	7.09	0.00129124
orf19.7367	Cal313570C	1.324	-2.665	5.4565	1.86335e-05
orf19.6302	CalR11020C	0.595	-0.667	5.376	0.00256936
orf19.4153	Cal503510W	-0.104	-0.495	5.176	0.0257101
orf19.5130	Cal707070C	1.166	-0.577	5.128	0.000351277
orf19.5303	Cal409140C	0.235	-1.706	4.843	3.31263e-05
orf19.4892	Cal123470C	-0.325	-0.072	4.704	0.000668047
orf19.6249	Cal114930C	4.452	Error	4.452	0.145298
RDN5	CalR19590C	Error	3.981	3.981	0.00275983
orf19.3733	CalR05260W	-0.327	-1.079	3.738	0.0193147
orf19.1541	Cal204870C	1.762	-1.396	3.607	0.00339821
orf19.6986	Cal312660C	0.493	-0.834	3.599	8.9717e-06
orf19.751	Cal111110C	0.983	-0.217	3.591	0.0013568
orf19.6573	Cal703320W	0.34	0.184	3.582	6.90131e-06
orf19.1571,tV(AAC)1	Cal205410W	6.879	0.185	3.532	0.0817205
orf19.1484	Cal203720W	2.821	4.157	3.489	0.000826777
orf19.2219,orf19.2127	Cal218450W	1.677	5.133	3.405	0.000739821
orf19.7372	Cal313720C	0.589	6.216	3.4025	0.00215666
orf19.6782	Cal316790C	0.578	-1.382	3.378	0.00162388
orf19.35	Cal214750W	-0.226	-0.477	3.311	0.143712
orf19.446.2	Cal111710C	-0.646	0.195	3.28	0.00155141
orf19.2822	CalR05880C	3.402	3.101	3.2515	8.83368e-05
orf19.6358:orf19.6357	Cal128970W	8.946	-2.484	3.231	0.281623
orf19.2583,orf19.2583.1	CalR04150W	0.282	0.541	3.2205	3.38164e-05
orf19.169	CalR05670C	0.452	5.779	3.1155	0.00278192
orf19.3174	Cal504340C	0.269	-0.439	3.089	0.023256
orf19.1693	Cal303490C	0.19	-0.837	3.073	0.15393
orf19.2771	Cal405110W	2.37	3.704	3.037	0.00015942
orf19.3749	CalR04940C	-0.368	-2.218	3.0215	4.00276e-05
orf19.7392	Cal314150C	0.486	-0.178	3.005	0.00573499
orf19.3686:orf19.3687	Cal105080W	2.978	Error	2.978	0.144575
orf19.1608	Cal305530C	0.408	-0.424	2.9395	0.000363699
orf19.2748	Cal405680W	-0.125	-0.87	2.919	0.00950518
orf19.927	Cal501380W	1.311	4.268	2.7895	0.00164734
orf19.3370	Cal407630C	-0.655	-0.48	2.787	0.0111035
orf19.4275	Cal505720C	0.611	4.941	2.776	0.00321394
orf19.1680	Cal303770C	2.767	Error	2.767	0.147516
orf19.3430	Cal603450W	0.068	0.182	2.765	0.000547964
orf19.5802	Cal206680C	1.356	0.051	2.712	0.149035
orf19.6307	CalR10930W	0.707	-1.171	2.703	0.000299517
orf19.230	Cal305670C	2.995	2.39	2.6925	0.00026294
orf19.2510	Cal302370C	2.679	Error	2.679	0.155318
snR64	Cal125720C	2.273	3.029	2.651	0.00210835
orf19.4282	Cal505840C	-0.126	-1.898	2.636	0.00232919
orf19.1926	Cal503110W	0.253	-0.83	2.624	0.00227053
orf19.7303	CalR20270C	0.263	1.571	2.6115	0.0116232
orf19.4089	Cal220870C	0.33	0.856	2.59	0.158118
orf19.2957	Cal105930C	-0.294	0.803	2.579	0.00244168
orf19.6583	Cal703110C	3.558	1.597	2.5775	0.000139406
orf19.4769	Cal120720W	4.531	0.623	2.577	0.0472685
orf19.7017	Cal702110C	0.925	-0.873	2.577	0.014617
orf19.695	CalR14690C	3.235	1.91	2.5725	0.00609938
orf19.6601.1	CalR21420C	2.032	-1.118	2.5375	0.0195003
orf19.1043	Cal109230W	1.238	Error	2.537	0.0028951
orf19.2099	Cal200650C	0.585	0.265	2.5225	0.00263009
orf19.4698	Cal402110W	1.318	-0.903	2.519	0.000113181
orf19.2962	Cal106100W	1.705	-0.809	2.515	0.021205
orf19.3707	CalR17580C	0.419	-0.752	2.465	0.192478
orf19.7019	Cal702070C	-0.045	-0.312	2.44	0.00015804
orf19.2433	Cal113750C	3.831	0.983	2.407	0.0263402
orf19.7193	Cal708520C	2.279	2.481	2.38	0.000593513
orf19.1228	Cal117490W	1.871	0.898	2.3615	0.061599
orf19.68.2	Cal128610W	1.007	0.03	2.348	0.00352933
orf19.936	Cal501140C	2.623	2.07	2.3465	0.000543133
orf19.215	Cal220090W	1.272	-0.26	2.337	0.0034403
orf19.6579	Cal703190W	-0.193	0.431	2.319	0.00489234
orf19.693	CalR14660W	0.348	0.255	2.316	0.0091401
orf19.263.1	Cal306310W	-0.381	0.161	2.3135	0.000784679
orf19.4274	Cal505690W	3.133	1.484	2.3085	0.000952381
orf19.2735	Cal405940C	0.746	0.158	2.2935	0.00475224
orf19.1063	Cal109610C	2.841	1.717	2.279	0.00801656
orf19.3969	Cal510750W	2.112	2.442	2.277	0.000811594
snR78	Cal403610C	2.126	2.382	2.254	0.000836439
orf19.2002	Cal202550W	0.262	-0.667	2.243	0.0070628
LSU-C2809	Cal605330W	0.918	Error	2.2395	0.000864734
orf19.7354	Cal313210C	0.235	-1.122	2.236	0.000154589
orf19.4964	Cal130640C	2.185	2.28	2.2325	0.00443409
orf19.6222.1	Cal115540C	1.588	0.019	2.2295	0.0111988
orf19.3680	Cal104910W	1.349	-0.539	2.2275	0.0040069
orf19.4273	Cal505660C	3.349	1.094	2.2215	0.00168116
orf19.6921	Cal702950C	2.011	2.398	2.2045	0.00106142
orf19.17	Cal214240W	Error	Error	2.191	0.00954727
orf19.2808	Cal309140C	2.571	-1.445	2.188	0.0401622
orf19.6049	Cal101190C	3.475	0.863	2.169	0.0318916
orf19.1549	Cal205070C	2.148	Error	2.148	0.170685
orf19.1659	Cal304380W	3.343	0.932	2.1375	0.00259075
orf19.1707	Cal303290C	3.334	0.933	2.1335	0.0286625
orf19.147:orf19.149	Cal210520W	2.132	Error	2.132	0.170485
orf19.7022	Cal701980C	2.392	1.85	2.121	0.00110628
orf19.2649	Cal507250C	0.278	-1.206	2.107	0.00145549
orf19.3250	CalR02440C	2.536	1.673	2.1045	0.0010352
orf19.4381	CalR08110C	-0.358	-1.07	2.0775	0.00182402
orf19.2684	Cal406840W	2.762	1.385	2.0735	0.00150932
orf19.1718	Cal302990W	0.826	-1.297	2.0725	0.00550035
orf19.4916	Cal129460C	1.149	-1.291	2.061	0.00491649
orf19.1742	Cal223410C	0.942	-0.912	2.06	0.0187288
orf19.3235	CalR02680C	-0.195	-1.103	2.057	0.000596963
orf19.4599	Cal404250W	1.26	-2.354	2.0395	0.00336163
orf19.118	Cal602400W	-0.166	-0.398	2.038	0.00457074
orf19.5576	Cal606600C	0.384	-1.717	2.037	0.0649227
orf19.4969	Cal130740C	1.485	0.459	2.035	0.0111746
orf19.4459	Cal108660C	0.856	0.338	2.0285	0.00507592
orf19.4701	Cal402050C	0.084	-0.355	2.025	0.000702554
orf19.7356,orf19.7357	Cal313280W	1.515	0.252	2.0185	0.00195928
orf19.6920	Cal702920W	1.143	0.867	2.015	0.000748792
orf19.1533	Cal204690W	Error	2.012	2.012	0.00534369
snR66	CalR14800W	1.733	-1.868	2.012	0.00612767
orf19.1611	Cal305470C	2.451	1.565	2.008	0.0014824
orf19.4966	Cal130680C	0.568	-0.548	2.005	0.0340373
orf19.4849	Cal122430C	0.603	0.476	2.0035	0.0101994
orf19.6506	Cal704570C	Error	1.994	1.994	0.00420152
orf19.2397.3	CalR07290W	-0.181	-1.313	1.9855	0.00710214
orf19.3251	CalR02420C	0.958	3.003	1.9805	0.00663216
snR44d	Cal313440W	0.598	-0.763	1.98	0.000811594
orf19.7527	CalR00330W	2.578	1.362	1.97	0.00166874
orf19.1229	Cal117520C	1.537	-0.065	1.966	0.173209
orf19.4691	Cal402170C	0.642	-1.64	1.9625	0.00084127
orf19.177	Cal114230W	-0.606	0.256	1.951	0.175622
orf19.6480	Cal705050C	0.914	2.988	1.951	0.00738164
orf19.6977	Cal312360C	0.016	3.881	1.9485	0.0079931
orf19.1767	Cal222820W	2.502	1.39	1.946	0.0133361
orf19.5136	Cal706930C	0.089	-0.202	1.941	0.0770317
orf19.1693	Cal303500W	3.073	Error	1.928	0.183301
orf19.2781	Cal117370C	0.928	-0.233	1.927	0.00637543
orf19.1486	Cal203760C	0.877	0.252	1.9205	0.0279213
orf19.1543	Cal204930C	0.267	-0.008	1.92	0.00738095
orf19.2783:orf19.2782	Cal117340W	0.078	Error	1.92	0.176855
orf19.1453	Cal203160C	0.883	-0.566	1.9185	0.0242657
orf19.5867	Cal309670W	1.918	Error	1.918	0.0629365
orf19.7343	CalR21170C	2.737	1.098	1.9175	0.0214948
orf19.7588	CalR22590C	2.382	1.448	1.915	0.0126432
orf19.6026:orf19.6025	Cal101740W	0.102	3.713	1.9075	0.00871567
orf19.6261	Cal114690C	0.307	-1.581	1.902	0.179473
orf19.3799	Cal410830W	1.479	2.322	1.9005	0.00288544
orf19.7475	CalR01430W	2.95	0.84	1.895	0.0034962
orf19.5286	CalR12100C	1.371	-1.579	1.8895	0.00507592
orf19.4466	Cal108810C	2.071	1.701	1.886	0.00951139
orf19.1830	Cal124420C	0.632	-1.522	1.885	0.0067481
orf19.1835	Cal124560C	1.476	-0.44	1.873	0.00681297
orf19.663	Cal126220C	-0.587	-1.47	1.869	0.0516011
orf19.4678	Cal402500C	0.898	-1.335	1.8675	0.00275017
orf19.1304	Cal408400W	1.534	2.193	1.8635	0.00344306
orf19.1233	Cal117580C	0.195	-0.366	1.8605	0.0265776
orf19.90	Cal601860W	0.436	-1.991	1.8585	0.00302553
orf19.1054	Cal109430C	1.949	1.766	1.8575	0.00939268
orf19.3984	Cal511030W	1.206	-0.734	1.855	0.00242581
orf19.3252	CalR02400C	0.567	3.141	1.854	0.008951
orf19.6269	Cal114460C	2.62	1.088	1.854	0.0222305
orf19.1691	Cal303520W	1.675	2.032	1.8535	0.00767909
orf19.1730	Cal302700C	2.426	1.276	1.851	0.0166273
orf19.6445	CalR19440C	2.539	1.156	1.8475	0.0198275
orf19.1633	Cal304940C	0.426	-1.413	1.847	0.00348999
orf19.3216	Cal508720W	0.959	2.727	1.843	0.00783299
orf19.6010	Cal102080C	0.142	-0.653	1.842	0.18105
orf19.3631	Cal218980C	1.759	1.921	1.84	0.00854658
orf19.5498	Cal214150W	1.761	1.915	1.838	0.00867357
orf19.1490.1	Cal203880W	1.534	2.06	1.8355	0.0321622
orf19.4474	Cal108940C	-0.221	-0.604	1.835	0.0102312
orf19.6871	Cal212500W	0.355	-0.26	1.831	0.191145
orf19.2939	Cal105570W	1.804	1.856	1.83	0.00920773
orf19.1080	Cal609490W	2.599	1.052	1.8255	0.00142236
orf19.7358	Cal313310C	3.401	0.246	1.8235	0.00197792
orf19.1715	Cal303080C	0.839	0.049	1.821	0.193297
orf19.2957	Cal105940W	2.331	1.309	1.82	0.0159158
orf19.4650	Cal403060W	2.388	1.228	1.808	0.00289924
orf19.5919	Cal310470W	0.008	0.651	1.807	0.00300207
orf19.5114.1	Cal118950C	1.027	0.099	1.801	0.0102968
orf19.3986	Cal511060C	3.901	-0.306	1.7975	0.00267564
orf19.1490.1	Cal203890W	2.838	0.833	1.797	0.00791097
orf19.3317	Cal102760C	1.518	2.075	1.7965	0.00773706
orf19.835	Cal208760C	1.563	-1.413	1.793	0.021
orf19.2819	CalR05820W	1.937	1.643	1.79	0.00318219
orf19.1719	Cal302960C	1.331	0.015	1.7895	0.0153644
orf19.4906	Cal123790C	1.239	0.478	1.784	0.179011
orf19.789.1	Cal408820C	1.327	2.23	1.7785	0.0083913
snR77b	Cal403590C	1.705	1.849	1.777	0.00389027
orf19.4943	Cal130120W	2.841	0.7	1.7705	0.0396667
orf19.3228	CalR02890W	3.393	0.148	1.7705	0.00240718
orf19.2513	Cal302460C	1.197	2.337	1.767	0.00864113
orf19.5921	Cal310530W	1.644	0.75	1.766	0.00946929
orf19.6309	CalR10850C	0.8	-1.807	1.7635	0.00351829
orf19.2228	Cal215220W	2.015	1.508	1.7615	0.0124886
orf19.929	Cal501330C	0.674	-3.462	1.7585	0.00338371
orf19.4641	Cal403250W	2.517	0.964	1.7405	0.0037695
orf19.1574	Cal205470W	2.31	1.17	1.74	0.0202519
orf19.4914.1	Cal129430W	-0.319	0.011	1.735	0.187503
orf19.1534	Cal204720W	0.329	0.769	1.7345	0.010479
orf19.6802	Cal316340C	0.878	0.262	1.7325	0.00377157
orf19.1813	CalR15920W	0.869	2.587	1.728	0.0104272
orf19.1513,orf19.1514	Cal204290W	2.284	-1.715	1.724	0.200914
orf19.535	CalR09940C	2.17	1.277	1.7235	0.00388199
orf19.6659	Cal507680C	1.526	1.917	1.7215	0.00542236
orf19.7308	CalR20410C	0.458	-2.1	1.719	0.241432
orf19.7219	Cal132360W	1.584	0.867	1.712	0.0104134
orf19.2888,orf19.2887	Cal414400W	2.956	0.463	1.7095	0.00633264
orf19.4438	Cal116590W	1.709	Error	1.709	0.194523
orf19.7027	Cal701900C	0.65	0.347	1.704	0.112802
orf19.7355	Cal313240C	1.247	-0.332	1.697	0.0110186
orf19.3243	CalR02560W	2.966	0.427	1.6965	0.00230021
orf19.4326	Cal506550W	1.18	2.21	1.695	0.0109296
orf19.3585	Cal219840W	1.693	Error	1.693	0.20605
orf19.5026	Cal131850C	-0.444	-0.599	1.691	0.0168813
orf19.2669	Cal407160C	1.144	-1.329	1.6895	0.010775
orf19.6587	Cal703020W	2.533	0.846	1.6895	0.00451139
orf19.2533.1,orf19.2534	CalR03420W	1.754	-0.654	1.688	0.0115645
orf19.4521	Cal209700C	-0.52	0.466	1.684	0.0669703
orf19.3809	Cal410650C	0.926	-0.665	1.68	0.00448861
orf19.7385	Cal314020W	0.58	0.797	1.6775	0.004657
orf19.940	Cal501050C	2.116	1.209	1.676	0.148598
orf19.699	CalR14860C	1.675	Error	1.675	0.248454
orf19.5711	Cal607720W	2.707	0.641	1.674	0.00258454
orf19.6604	CalR21370C	2.099	1.248	1.6735	0.0190407
orf19.3260	CalR02240C	1.473	-0.512	1.6725	0.00387302
orf19.6920	Cal702930C	2.737	1.293	1.669	0.00488751
orf19.6982	Cal312490C	1.603	1.735	1.669	0.00565562
orf19.4405	Cal413340W	1.174	-0.26	1.6665	0.00491166
orf19.940	Cal501060W	1.676	Error	1.6625	0.00467288
orf19.4963	Cal130630W	1.123	2.201	1.662	0.0120083
orf19.1589.1	Cal205800W	3.526	-0.223	1.6515	0.127133
orf19.5992	Cal311780W	0.395	2.897	1.646	0.0127308
orf19.4293	Cal506030C	2.024	1.268	1.646	0.0050628
orf19.3255	CalR02330W	2.57	0.72	1.645	0.00273844
orf19.6272	Cal114410W	2.478	0.811	1.6445	0.0364417
orf19.2747	Cal405710W	1.143	-1.845	1.644	0.0488102
orf19.4183:orf19.4182	Cal401320W	1.835	1.453	1.644	0.00534023
orf19.5461:orf19.5463,orf19.5459	Cal300270C	3.31	-0.026	1.642	0.104439
orf19.1712	Cal303140C	3.306	-0.023	1.6415	0.110434
orf19.1285	Cal508980W	1.866	1.412	1.639	0.0053216
orf19.4347	Cal506930W	1.719	1.558	1.6385	0.00520911
orf19.1923	Cal200090C	0.56	-0.814	1.638	0.0162001
orf19.1800	Cal412240C	1.193	-0.484	1.637	0.159078
orf19.3988	Cal511100C	-0.29	-1.432	1.6365	0.0053147
orf19.233.1	Cal305730W	1.369	1.897	1.633	0.0122208
orf19.5964.2	Cal311320W	2.516	0.749	1.6325	0.00555141
orf19.100:orf19.101	Cal602140W	0.99	2.267	1.6285	0.0127585
orf19.2706	Cal406430C	0.897	-0.431	1.626	0.0530352
orf19.6188	Cal318290C	3.903	-0.653	1.625	0.00339683
orf19.2972	Cal106360W	0.078	0.705	1.623	0.0126398
orf19.4629	Cal403460C	2.029	1.21	1.6195	0.00560594
orf19.178	CalR15520C	1.624	-1.068	1.617	0.0124776
orf19.7056	Cal701280C	1.218	2.009	1.6135	0.0132381
orf19.6608	CalR21280C	1.682	-0.57	1.612	0.0300442
orf19.3803	Cal410730C	0.319	-0.774	1.6105	0.00613458
orf19.6921	Cal702960W	0.583	0.019	1.606	0.00595997
orf19.5705:orf19.5710	Cal607700W	1.873	1.338	1.6055	0.00586404
orf19.2888	Cal414380C	1.704	1.505	1.6045	0.00598206
orf19.4679	Cal402430C	-0.153	-0.477	1.6025	0.00601311
orf19.6257	Cal114780W	1.602	Error	1.602	0.206716
snR57b	CalR13880C	2.783	0.416	1.5995	0.0614548
orf19.2492	Cal112640C	0.905	-0.892	1.599	0.0503009
orf19.1050	Cal109340C	1.93	1.265	1.5975	0.0197654
orf19.3699	Cal705790C	-0.02	Error	1.596	0.00611387
orf19.5940	Cal310840C	0.8	-1.133	1.5955	0.0138399
orf19.7534	CalR00260C	2.307	0.88	1.5935	0.00641822
orf19.646	CalR11400W	2.193	0.983	1.588	0.00638578
orf19.3202	Cal503820W	2.631	0.54	1.5855	0.00696756
snR61	CalR13840C	2.052	1.117	1.5845	0.0242284
orf19.3325	Cal102920C	1.711	1.452	1.5815	0.0162954
orf19.1215,orf19.1214	Cal609050W	1.787	1.371	1.579	0.00648102
orf19.725	CalR14290C	0.746	-2.426	1.579	0.260613
orf19.1267	Cal413060W	3.059	0.098	1.5785	0.0105293
orf19.6556	Cal703600C	0.979	-0.089	1.575	0.00727605
orf19.2792	Cal117090C	0.704	-1.193	1.574	0.110427
orf19.1457,orf19.1456	Cal203210W	2.818	0.328	1.573	0.0697854
snR47	Cal224160W	2.641	0.505	1.573	0.0550662
orf19.5070	Cal118130C	1.385	-0.117	1.57	0.00975638
orf19.4739	Cal120010C	-0.096	-0.858	1.567	0.013706
orf19.7267	Cal133120C	2.947	0.185	1.566	0.0829303
orf19.4625	Cal403680W	2.049	1.081	1.565	0.00672188
orf19.2877	Cal414660C	0.931	-3.085	1.563	0.01455
orf19.6828	Cal315800W	1.563	Error	1.563	0.101039
orf19.4997	Cal131190C	-0.083	-0.263	1.5595	0.0139931
orf19.1109	Cal508470C	1.029	2.088	1.5585	0.0145721
orf19.6324	Cal600280C	3.044	0.07	1.557	0.00322429
orf19.670.2	Cal126060C	0.308	-0.747	1.557	0.0147032
orf19.1135	Cal127220W	2.337	0.774	1.5555	0.0400172
orf19.4261	Cal505420C	0.107	0.469	1.554	0.00680676
orf19.7643	CalR23510C	0.888	0.454	1.55	0.0547578
orf19.2312	Cal125370W	0.25	-1.216	1.549	0.0144155
orf19.2984	Cal106560C	2.239	0.859	1.549	0.035392
orf19.2655	Cal507050W	1.796	1.301	1.5485	0.00717184
orf19.4355	CalR08690C	0.908	-0.719	1.547	0.00720359
orf19.4631	Cal403410C	0.558	-1.432	1.543	0.0151946
orf19.6590	CalR21730C	1.655	1.426	1.5405	0.0176818
orf19.6853:orf19.6854	Cal110370W	0.437	-0.387	1.5365	0.0160773
orf19.4432	Cal116730C	0.543	-0.822	1.5335	0.0302823
orf19.451	CalR13360W	0.9	0.071	1.527	0.265253
orf19.7032	Cal701810W	2.315	0.733	1.524	0.00804624
orf19.4488	Cal210430W	1.522	Error	1.522	0.222248
orf19.5627	Cal607550W	1.102	-0.332	1.5205	0.00815459
orf19.6790	Cal316600C	1.431	0.083	1.52	0.00803796
orf19.3434	Cal603270C	1.79	1.249	1.5195	0.00805107
orf19.6591	CalR21700W	2.828	0.211	1.5195	0.0854113
orf19.5762	Cal608670C	1.116	1.919	1.5175	0.0167619
orf19.5265	Cal127650C	0.205	-0.409	1.5175	0.0156625
orf19.646	CalR11410C	1.021	2.014	1.5175	0.0168178
orf19.5000	Cal131250W	2.856	0.168	1.512	0.0849641
orf19.6689	Cal707850W	1.511	Error	1.511	0.148205
orf19.6985	Cal312590C	1.871	1.142	1.5065	0.00834645
orf19.6385	CalR18460C	1.484	1.528	1.506	0.0159724
orf19.3504	Cal604570C	-0.236	-1.094	1.5045	0.0175128
orf19.1089	Cal609690W	0.935	0.121	1.504	0.00864113
orf19.1288	Cal301790C	0.973	0.033	1.503	0.0184341
orf19.1730,orf19.1729	Cal302720W	1.813	-1.275	1.5025	0.0156584
orf19.853	Cal208250W	0.091	1.783	1.501	0.0741132
orf19.6294	Cal503630C	2.807	0.193	1.5	0.0110587
orf19.1303,orf19.1302	Cal408420W	-0.148	-0.292	1.4995	0.0086225
orf19.3406	Cal603950C	2.03	0.955	1.4925	0.00889786
orf19.2105:orf19.2104	Cal200570W	2.077	0.906	1.4915	0.0347619
orf19.4208:orf19.4207	Cal601050W	1.063	1.914	1.4885	0.0182402
orf19.3310	Cal102640C	-0.722	-1.396	1.4885	0.0501504
orf19.413.1	Cal112400C	1.939	1.036	1.4875	0.0291429
orf19.6988	Cal312710C	0.955	-2.258	1.486	0.0178923
orf19.7345	CalR21210C	0.762	-0.47	1.483	0.0152933
orf19.4934	Cal129950W	0.786	-1.309	1.4825	0.0178647
orf19.1795.1	Cal412130C	1.665	1.298	1.4815	0.0102581
orf19.3665	Cal104580W	1.005	1.958	1.4815	0.018479
orf19.55	Cal111330C	-0.332	-0.335	1.481	0.0338916
orf19.1585	Cal205660W	0.249	0.42	1.4805	0.0512008
orf19.1039:orf19.1040	Cal109160W	2.467	0.49	1.4785	0.0605259
orf19.4264	Cal505500W	0.388	-1.758	1.478	0.00938923
orf19.1789	Cal411980C	0.188	-1.723	1.477	0.180667
orf19.4247	Cal505240C	1.676	1.275	1.4755	0.00923948
orf19.84	Cal601700C	-0.697	-1.422	1.4735	0.0190097
orf19.4153	Cal503520C	1.473	Error	1.473	0.249368
orf19.1535	Cal204750C	1.455	0.53	1.472	0.0165452
orf19.6312	CalR10760W	2.468	0.476	1.472	0.00972257
orf19.4570:orf19.4569	Cal404870W	2.888	0.055	1.4715	0.0128916
orf19.695	CalR14700W	2.205	0.736	1.4705	0.0438282
orf19.1584	Cal205640C	2.971	-0.033	1.469	0.106029
snR35a	CalR01130W	0.793	-0.152	1.466	0.00956798
orf19.96	Cal602050C	1.739	1.188	1.4635	0.00972326
orf19.124	Cal602550C	-0.197	-1.786	1.4625	0.00986611
orf19.936	Cal501150W	-0.722	0.877	1.4615	0.00990614
orf19.3190	Cal504030C	0.618	1.125	1.46	0.0101332
orf19.1979	Cal501990C	-0.812	-1.978	1.4585	0.0102133
orf19.5312	Cal408960W	0.539	-1.412	1.458	0.0176073
orf19.3231	CalR02800C	1.808	1.107	1.4575	0.0100179
orf19.2381	CalR07580C	0.344	-0.393	1.4565	0.00996342
orf19.849	Cal208370W	0.213	-0.985	1.4555	0.0243644
orf19.3865	CalR13660C	0.581	-0.674	1.455	0.0185128
orf19.7266	Cal133100C	3.599	-0.689	1.455	0.186079
orf19.1317	Cal408050C	0.919	-0.551	1.454	0.0195977
orf19.3753	CalR04840C	1.751	1.153	1.452	0.00996066
orf19.1301	Cal408450W	1.974	0.929	1.4515	0.010372
orf19.6604,orf19.6602	CalR21390W	1.272	1.622	1.447	0.0185576
orf19.3254	CalR02360C	1.696	0.135	1.4455	0.0186508
orf19.2875	Cal414710C	2.224	0.662	1.443	0.0105072
orf19.518	CalR09670C	1.443	Error	1.443	0.167445
orf19.6071	Cal100780C	0.822	-1.947	1.4425	0.0433471
snR189c,snR69	Cal502560C	0.895	1.985	1.44	0.0208171
orf19.1334	Cal707460C	0.026	0.351	1.436	0.0106818
orf19.930	Cal501300W	0.308	-1.329	1.436	0.0209324
orf19.7388:orf19.7389	Cal314090W	1.382	-0.132	1.4355	0.0210594
orf19.1586	Cal205700W	3.186	-0.319	1.4335	0.141465
orf19.2794	Cal117080W	1.125	1.742	1.4335	0.0202602
orf19.36	Cal214810W	0.546	-0.316	1.4335	0.0386853
orf19.423	Cal112210W	2.177	0.689	1.433	0.0473451
orf19.6794	Cal316480W	Error	0.974	1.4325	0.0112333
orf19.5723	Cal607970C	2.895	-0.031	1.432	0.00453554
orf19.6182	Cal318190C	2.426	0.437	1.4315	0.0109676
orf19.299:orf19.300	Cal306980W	2.369	0.492	1.4305	0.0109689
orf19.6826	Cal315850C	0.281	-0.999	1.43	0.0195583
orf19.4355	CalR08700W	1.912	0.946	1.429	0.0111988
orf19.882	Cal207650C	2.321	0.535	1.428	0.0579448
orf19.7580	CalR22450C	2.769	0.081	1.425	0.100296
orf19.3876:orf19.3877	CalR13950W	0.792	2.05	1.421	0.0206536
orf19.3222	CalR03020C	1.316	-1.558	1.4205	0.0112974
orf19.3207	Cal503720C	0.531	-0.354	1.42	0.0201008
orf19.5032	Cal131980W	0.326	-0.455	1.4175	0.0242153
orf19.2680	Cal406930W	1.631	-0.362	1.417	0.0114679
orf19.5437	Cal300650W	1.52	1.312	1.416	0.0229068
orf19.2268	Cal215970C	1.811	1.019	1.415	0.0320331
orf19.4557	Cal609150C	1.399	-0.717	1.415	0.0117833
orf19.5701	Cal607650W	3.364	-0.535	1.4145	0.00570946
orf19.3444	Cal603000W	2.103	-0.167	1.413	0.0114106
orf19.3568	Cal212080C	2.017	0.808	1.4125	0.0413934
orf19.7291	CalR20000W	1.697	1.128	1.4125	0.027891
orf19.5815	Cal206380C	0.671	2.146	1.4085	0.021501
orf19.6358	Cal128960C	2.224	0.593	1.4085	0.0548551
orf19.6096	Cal100260C	1.743	-0.307	1.4075	0.115445
orf19.1039	Cal109150C	2.126	0.683	1.4045	0.0486439
orf19.1490	Cal203850W	1.058	1.258	1.4045	0.0209952
orf19.6114	Cal100010C	3.067	-0.26	1.4035	0.0153278
orf19.7136	Cal709340C	1.086	-0.365	1.4025	0.012176
orf19.155	Cal210630C	0.367	-0.358	1.402	0.0122871
orf19.942	Cal500990C	0.303	-0.156	1.3995	0.0120173
tG(GCC)3	Cal211110W	1.15	1.648	1.399	0.0216328
orf19.6604	CalR21380W	3.361	-0.564	1.3985	0.181023
orf19.3229,orf19.3228	CalR02870W	1.83	0.966	1.398	0.0127219
orf19.5381	Cal301620W	2.104	0.687	1.3955	0.0484051
orf19.6257	Cal114790C	1.395	Error	1.395	0.237384
orf19.1299	Cal408500W	2.106	0.677	1.3915	0.0122057
orf19.3111	Cal415570W	3.145	-0.367	1.389	0.0167108
orf19.857	Cal208110W	2.001	0.774	1.3875	0.0441532
orf19.5626	Cal607520W	0.268	-0.897	1.3865	0.0114679
orf19.6316.4	CalR10640W	2.241	0.532	1.3865	0.0124382
orf19.1228	Cal117500C	4.287	0.436	1.3845	0.0384168
orf19.3954.1	Cal510470C	0.374	-0.227	1.3835	0.0132712
orf19.3572	Cal212160W	2.795	-0.031	1.382	0.107045
orf19.6385	CalR18470W	-0.005	Error	1.382	0.298679
orf19.2242	Cal215450C	2.203	0.56	1.3815	0.0577398
orf19.831	Cal208830C	0.361	-0.6	1.381	0.249253
orf19.5161,orf19.5160	Cal706450W	-0.787	-1.571	1.3805	0.0128206
orf19.3414,orf19.3413	Cal603850W	1.929	0.83	1.3795	0.0132222
orf19.4751.1	Cal120220C	1.317	-0.694	1.3795	0.0315914
orf19.1542	Cal204900C	0.867	-0.842	1.3785	0.0579938
orf19.3412	Cal603880C	1.954	0.797	1.3755	0.0134334
orf19.2455	Cal113300C	0.936	0.105	1.372	0.05847
orf19.1327	Cal407860C	3.594	-0.851	1.3715	0.0192264
orf19.3653	Cal601460W	0.734	2.004	1.369	0.0242657
orf19.5010:orf19.5011	Cal131490W	1.417	0.365	1.369	0.031138
orf19.6780	Cal316860C	0.083	-1.67	1.3685	0.013657
orf19.280,orf19.296	Cal306720C	2.779	-0.043	1.368	0.00614976
snR31a,orf19.4820	Cal121820W	1.509	1.224	1.3665	0.0268468
orf19.2712	Cal406300C	1.329	1.401	1.365	0.0244769
orf19.2638	Cal507500W	2.013	0.714	1.3635	0.0136349
orf19.4768	Cal120700C	-0.382	-0.125	1.363	0.0656998
orf19.7200	Cal708370C	2.406	0.319	1.3625	0.0132588
orf19.510	CalR09500C	2.459	0.26	1.3595	0.0136246
orf19.4954:orf19.4955	Cal130420W	1.631	1.085	1.358	0.0314927
orf19.2927	Cal105300C	1.056	0.516	1.356	0.104982
orf19.7116	Cal700120C	2.788	-0.077	1.3555	0.00611594
orf19.6188:orf19.6189	Cal318300W	3.296	-0.585	1.3555	0.00628088
orf19.6018	Cal101900W	1.461	1.249	1.355	0.0268496
orf19.6225	Cal115480W	2.483	0.227	1.355	0.0863147
orf19.4890	Cal123440C	0.233	-0.023	1.354	0.0534707
orf19.6456	Cal705580W	0.797	-1.138	1.354	0.0252305
orf19.848	Cal208410W	1.207	-0.102	1.354	0.0265894
orf19.6972	Cal312250C	0.964	-1.358	1.353	0.0136888
orf19.7150	Cal709170W	-0.734	-1.637	1.3505	0.0135259
orf19.851	Cal208310C	0.954	-1.61	1.3495	0.0366149
orf19.5379	Cal301670C	1.737	0.961	1.349	0.0370814
orf19.1139	Cal127110C	2.32	-0.852	1.347	0.241543
orf19.4448	Cal116300W	-0.173	-1.408	1.345	0.135238
orf19.7571	CalR22300C	1.345	Error	1.345	0.313508
orf19.1106	Cal508540C	1.4	1.287	1.3435	0.0265832
orf19.7021	Cal702010W	1.154	1.532	1.343	0.02453
orf19.338	Cal307830C	0.919	0.204	1.342	0.259251
orf19.4066	Cal220470C	0.6	-1.323	1.342	0.0242961
orf19.3990	Cal511120C	2.211	-0.601	1.341	0.0149972
orf19.3448	Cal602910W	2.039	-0.815	1.341	0.0149945
orf19.4451	Cal116180C	2.75	-0.075	1.3375	0.118294
orf19.921	Cal501480C	0.434	-0.011	1.3375	0.014568
orf19.570	Cal501590W	1.003	1.665	1.334	0.0258399
orf19.7337	CalR20970W	1.533	0.691	1.328	0.0184776
orf19.4844	Cal122330C	1.582	1.068	1.325	0.0333444
orf19.7106	Cal700340W	1.963	0.685	1.324	0.015784
orf19.4255	Cal505340C	0.901	0.083	1.323	0.0152871
orf19.3616	Cal219330W	1.322	Error	1.322	0.273569
orf19.3599	Cal219680C	1.335	-0.537	1.3215	0.0364362
orf19.1738	CalR10410C	2.945	-0.302	1.3215	0.00614907
orf19.4424	Cal116880W	-0.138	-0.838	1.321	0.0340255
orf19.1915	Cal200170C	2.507	0.133	1.32	0.0967143
orf19.4404	Cal413310C	2.411	0.227	1.319	0.0148951
orf19.1791	Cal412030C	2.145	0.49	1.3175	0.0157364
orf19.6197	Cal116010C	0.654	-1.176	1.316	0.0582119
snR52	Cal317520C	1.535	1.097	1.316	0.0178192
orf19.4438	Cal116600C	1.09	1.54	1.315	0.0265542
orf19.69	Cal128570W	0.946	1.684	1.315	0.0272864
orf19.6017	Cal101930W	0.643	-0.126	1.314	0.0317233
orf19.6349	Cal129130W	0.507	-0.981	1.314	0.0144962
orf19.7300	CalR20200C	2.255	0.373	1.314	0.0742581
orf19.5568:orf19.5569	Cal606480W	1.496	1.131	1.3135	0.0174527
orf19.6148	CalR16220C	0.663	-0.131	1.3125	0.0337205
orf19.1989	Cal202880C	1.465	-0.314	1.311	0.0804058
orf19.4900	Cal123660W	1.17	-0.129	1.311	0.253059
snR5c	CalR05980C	2.274	0.348	1.311	0.0159406
orf19.1499	Cal204050W	1.533	1.088	1.3105	0.0328171
orf19.4869	Cal122900W	0.779	Error	1.31	0.0777688
orf19.6265:orf19.6264.4	Cal114600W	1.234	1.386	1.31	0.0286087
orf19.6608	CalR21290W	1.379	1.233	1.306	0.0299241
orf19.3149	Cal215120W	-0.558	0.081	1.303	0.111409
orf19.3215	Cal508750W	3.063	-0.457	1.303	0.0189966
orf19.3407	Cal603930C	0.715	1.891	1.303	0.0283354
orf19.377	Cal400220W	3.019	-0.413	1.303	0.00581781
orf19.1142	Cal127050W	1.894	0.71	1.302	0.051069
orf19.1397	Cal221480C	-0.403	-0.331	1.3015	0.0738068
orf19.6109	Cal100150C	0.356	-1.872	1.301	0.0579717
orf19.1631	Cal304990C	-0.039	-1.215	1.3005	0.0162533
orf19.1442	Cal202940W	0.577	-0.446	1.3005	0.0646508
orf19.3159	Cal302690W	1.008	1.592	1.3	0.027637
orf19.209	Cal220190C	0.496	-1.778	1.2985	0.0303616
orf19.6193	Cal116110W	1.873	0.724	1.2985	0.050521
orf19.4688	Cal402260C	-0.528	-0.401	1.298	0.0188627
orf19.4677	Cal402520C	2.131	0.464	1.2975	0.0164017
orf19.4044	Cal511990C	1.843	0.747	1.295	0.0179193
orf19.757.1:orf19.757	Cal110960W	1.294	Error	1.294	0.271925
orf19.701	CalR14920W	1.785	0.803	1.294	0.0464217
orf19.6143	CalR16310C	0.486	0.642	1.293	0.0310159
orf19.1944	Cal502760W	2.943	-0.358	1.2925	0.0198875
orf19.2542	CalR03540W	1.288	1.295	1.2915	0.030844
orf19.714	CalR14510C	1.859	0.722	1.2905	0.0510732
orf19.3518	CalR12320C	1.788	0.792	1.29	0.0180041
orf19.6477	Cal705130C	1.416	1.164	1.29	0.0157543
orf19.906	Cal207290C	-0.96	-1.706	1.29	0.281914
orf19.1536	Cal204780W	-0.012	Error	1.2895	0.0310856
orf19.6163	Cal301920W	-0.318	-1.743	1.2865	0.0540138
orf19.4471	Cal108880C	0.621	-1.787	1.2855	0.0424727
orf19.726	CalR14260W	0.093	0.582	1.284	0.0438772
orf19.1767	Cal222830C	1.672	-0.776	1.282	0.185826
orf19.3214	Cal508780W	1.282	Error	1.282	0.293758
orf19.753	Cal111050W	1.645	0.917	1.281	0.0420849
orf19.2892	Cal414290W	2.211	-0.966	1.28	0.0223892
orf19.3419	Cal603710W	-0.527	0.196	1.279	0.0180283
orf19.6100:orf19.6099	Cal100240W	1.646	0.912	1.279	0.0424396
orf19.5393	Cal301390W	1.728	0.827	1.2775	0.0460883
orf19.1287	Cal508950W	2.652	-0.097	1.2775	0.0165887
orf19.7284	CalR19880C	1.722	0.832	1.277	0.0458882
orf19.7341.1	CalR21110C	1.944	-0.376	1.2765	0.0601649
orf19.3448	Cal602920C	0.341	2.209	1.275	0.0266239
orf19.895:orf19.894	Cal207520W	1.932	0.614	1.273	0.0588302
orf19.3321	Cal102810C	0.841	1.704	1.2725	0.0297177
orf19.508	CalR09460C	-0.265	-2.296	1.2725	0.0204389
orf19.2515	Cal302490C	0.885	-2.576	1.272	0.0735983
orf19.3077	Cal416060C	2.935	-0.393	1.271	0.02057
orf19.750	Cal111140C	0.65	0.854	1.2705	0.0372063
orf19.242.2	Cal305930C	0.253	-0.95	1.269	0.0193106
orf19.5242	Cal128040W	0.55	-0.379	1.267	0.0789607
orf19.3600	Cal219660C	1.275	1.257	1.266	0.0338344
snR77b	Cal403600W	1.01	1.52	1.265	0.0306011
orf19.4001	Cal511320C	1.264	Error	1.264	0.304817
orf19.1321	Cal407990W	0.83	1.698	1.264	0.030423
orf19.3762	Cal128770W	2.317	0.211	1.264	0.0908751
orf19.1806	CalR11120W	2.127	-1.117	1.263	0.0172892
orf19.3686	Cal105070C	2.187	0.338	1.2625	0.0796729
orf19.3902	Cal509330W	1.647	0.522	1.2625	0.0210697
orf19.4278	Cal505750C	0.645	-0.362	1.2605	0.0209179
orf19.2571	CalR03960C	0.574	-0.173	1.259	0.00834368
orf19.5159:orf19.5158	Cal706500W	2.363	-0.313	1.2575	0.0347095
orf19.6141	CalR16360C	1.823	0.689	1.256	0.0544665
orf19.3910	Cal509520W	0.814	1.697	1.2555	0.0310794
orf19.4102	Cal213780C	2.736	-0.226	1.255	0.131821
orf19.7197	Cal708430C	1.581	0.927	1.254	0.0215418
orf19.2131	Cal610050C	0.591	-0.488	1.253	0.356873
orf19.384	Cal119070C	0.521	0.297	1.253	0.095325
orf19.2531	CalR03350C	1.441	1.063	1.252	0.0207971
orf19.2826	CalR06000C	1.666	-1.008	1.2515	0.0202609
orf19.6310	CalR10820C	-0.074	-0.218	1.2505	0.0203602
orf19.7538	CalR00230C	2.586	-0.086	1.25	0.0167267
orf19.4958	Cal130490C	2.182	0.316	1.249	0.0826045
orf19.4863	Cal122760C	0.404	-0.77	1.2485	0.0316253
orf19.6348	Cal129160W	1.769	0.726	1.2475	0.0526756
orf19.6602	CalR21400C	0.585	0.46	1.247	0.0624803
orf19.3428	Cal603510W	0.396	0.348	1.2465	0.0194451
orf19.2771	Cal405120C	2.312	0.177	1.2445	0.0189786
orf19.7370	Cal313660W	0.27	-0.261	1.2445	0.0183768
orf19.2682	Cal406870W	-0.807	-0.287	1.244	0.0261153
orf19.6482	Cal705000W	-0.745	-0.57	1.244	0.0203651
orf19.367	Cal400130W	2.564	-0.079	1.2425	0.00904555
orf19.3854	CalR13480W	1.678	0.805	1.2415	0.0490455
orf19.2886	Cal414440C	1.552	-0.675	1.2405	0.0328958
orf19.6514	Cal704430C	1.897	0.584	1.2405	0.0212008
orf19.7275	Cal133280C	2.253	0.228	1.2405	0.0903354
orf19.2168.3	Cal218270C	0.148	0.171	1.239	0.301805
orf19.413	Cal112430W	-0.284	2.761	1.2385	0.0184555
orf19.1043	Cal109240C	-0.116	-1.488	1.238	0.284471
orf19.4438	Cal116610W	1.816	0.659	1.2375	0.0576287
orf19.6588	Cal702980C	1.687	0.788	1.2375	0.0247026
orf19.7394	Cal314210C	0.468	-1.726	1.237	0.0376901
orf19.813	Cal209190W	1.172	1.302	1.237	0.0357509
tV(AAC)2,orf19.1662	Cal304300W	2.012	0.462	1.237	0.0208364
orf19.1150	Cal126880C	-1.615	Error	1.235	0.048234
orf19.2308	Cal125520W	1.095	-2.792	1.235	0.0353596
orf19.6036	Cal101460C	-0.138	0.123	1.235	0.0329993
orf19.3874	CalR13910W	0.47	Error	1.233	0.0301994
orf19.746	Cal411620C	1.647	0.819	1.233	0.0240311
orf19.4934	Cal129960C	1.487	1.478	1.2325	0.099588
orf19.4702:tG(GCC)4	Cal402020W	2.181	0.283	1.232	0.0201974
orf19.2886	Cal414450W	0.975	1.506	1.231	0.0387957
orf19.6403.1:orf19.6404	CalR18800W	0.963	1.499	1.231	0.034136
orf19.7475	CalR01440C	-0.046	0.11	1.228	0.0187971
orf19.1990	Cal202850C	1.129	0.185	1.228	0.0469627
orf19.1439	Cal407390W	-0.799	0.467	1.2275	0.0208606
orf19.6919	Cal702890W	1.929	0.525	1.227	0.0218696
orf19.7297	CalR20140C	-0.465	-0.981	1.227	0.0692298
orf19.842	Cal208560C	0.942	-1.185	1.227	0.0328703
snR61	CalR13850W	1.754	0.699	1.2265	0.0555148
orf19.4384,orf19.4384.1	CalR07660W	-0.294	-0.011	1.226	0.019931
orf19.3305	Cal102530C	0.59	-1.541	1.2255	0.0743879
orf19.7219	Cal132370C	1.197	2.227	1.2255	0.0463333
orf19.664	Cal126190W	0.315	-1.235	1.2235	0.0599489
orf19.5260	Cal127730C	2.125	0.321	1.223	0.0831822
orf19.1717	Cal303020W	0.87	1.575	1.2225	0.0331263
orf19.2803	Cal309230C	1.333	-4.517	1.222	0.0328406
orf19.553	CalR10320C	1.909	0.534	1.2215	0.0223899
orf19.5527	Cal605720W	0.849	1.594	1.2215	0.0331705
orf19.5840	Cal205860C	1.413	1.03	1.2215	0.0405321
orf19.3422	Cal603670C	0.603	0.684	1.221	0.366977
orf19.7332	CalR20900W	0.244	0.636	1.221	0.0334686
orf19.1317	Cal408060W	0.879	2.029	1.2205	0.0391146
orf19.2968	Cal106260C	1.782	0.659	1.2205	0.0583609
orf19.2045	Cal201650C	1.277	1.163	1.22	0.0389034
orf19.1764	Cal222910C	-0.711	-0.4	1.2195	0.0499068
orf19.6167,orf19.6168	Cal302020W	1.342	0.366	1.219	0.149205
orf19.4145	Cal503300C	0.989	-0.178	1.2185	0.0183382
orf19.4473	Cal108920C	0.966	-0.427	1.218	0.0985093
orf19.7572	CalR22320W	0.469	1.965	1.217	0.0317536
orf19.1577	Cal205520W	1.236	-0.23	1.2165	0.0373796
orf19.3151	Cal215050W	0.286	-0.528	1.2165	0.089893
orf19.2756	Cal405480C	1.031	0.009	1.216	0.0230173
orf19.2624	CalR16970C	0.285	0.198	1.216	0.036236
orf19.796:orf19.795	Cal209520W	1.501	0.928	1.2145	0.0450255
orf19.2418	CalR06940C	0.043	0.334	1.2135	0.0229765
orf19.2938	Cal105550C	1.234	1.192	1.213	0.0397564
orf19.4341	Cal506860W	1.763	0.663	1.213	0.0230345
orf19.5287	CalR12070C	1.088	1.338	1.213	0.0376611
orf19.145	Cal210480C	2.828	-0.403	1.2125	0.155213
orf19.3944,orf19.3945	Cal510290W	1.532	0.888	1.21	0.026283
orf19.4072	Cal220580C	-0.083	0.135	1.2095	0.0441601
orf19.6295	Cal503610C	-0.09	-0.234	1.2085	0.0371822
orf19.6574	Cal703290W	0.157	-2.034	1.2085	0.0253602
orf19.1495	Cal203980C	1.199	-0.561	1.208	0.0553692
orf19.6102,orf19.6103	Cal100190C	1.475	-1.233	1.207	0.118322
orf19.5463,orf19.5462:orf19.5463,orf19.5461:orf19.5463	Cal300250W	2.321	0.092	1.2065	0.105008
orf19.6769	Cal317050W	1.228	-1.654	1.205	1.38026e-05
orf19.3592	Cal219730C	1.113	-0.985	1.205	0.0472629
orf19.5431	Cal300750W	-0.087	-0.076	1.2045	0.0420152
orf19.4962	Cal130610C	1.204	Error	1.204	0.296091
orf19.5558:orf19.5559	Cal606290W	1.314	1.092	1.203	0.0416232
orf19.1867	Cal217000C	1.439	0.964	1.2015	0.0445066
orf19.114	Cal602340C	1.832	0.57	1.201	0.0244251
orf19.6514	Cal704440W	1.802	0.6	1.201	0.0242284
orf19.4502	Cal210140W	1.166	1.235	1.2005	0.0405735
orf19.4766	Cal120640C	1.256	-1.403	1.198	0.0429579
orf19.5921	Cal310540C	0.865	2.667	1.197	0.0269262
orf19.1364	Cal222160C	1.009	1.384	1.1965	0.0386294
orf19.3227	CalR02900C	1.697	-0.411	1.194	0.0205155
orf19.3682	Cal104970W	1.001	0.459	1.1935	0.0433616
orf19.1350	Cal218650W	1.965	-0.67	1.192	0.0420925
orf19.3876	CalR13940C	2.066	0.316	1.191	0.0854893
orf19.6909	Cal702730W	1.813	0.569	1.191	0.0251056
orf19.1005	Cal124390C	0.101	2.28	1.1905	0.0273361
orf19.5694	Cal500120W	2.01	0.371	1.1905	0.0238606
orf19.151	Cal210580C	1.201	-0.131	1.19	0.122627
orf19.4821	Cal121850C	1.805	0.572	1.1885	0.0664645
orf19.834	Cal208780C	0.645	0.085	1.186	0.0721263
orf19.5496	Cal214120C	-0.467	-0.822	1.185	0.0767405
orf19.7265	Cal133080C	0.921	0.327	1.185	0.13189
orf19.3064:orf19.3064.1	Cal108160W	1.466	0.902	1.184	0.0481284
orf19.3307	Cal102580C	1.904	0.464	1.184	0.0740062
orf19.4415	Cal413540C	0.586	-1.38	1.184	0.0230214
orf19.5578	Cal606630W	0.763	-1.325	1.1835	0.0228778
orf19.3722:orf19.3721	CalR05450W	1.997	0.369	1.183	0.0244658
orf19.1795.1:orf19.1796	Cal412140C	2.831	-0.466	1.1825	0.0230304
orf19.997	Cal124280W	0.922	-0.817	1.1825	0.0368544
orf19.5303	Cal409150W	5.236	4.45	1.182	0.0442602
orf19.794	Cal209540C	1.468	0.219	1.182	0.0505908
orf19.4677	Cal402530W	-0.203	-0.39	1.182	0.0214182
orf19.2749	Cal405650C	-0.429	0.156	1.1795	0.0263651
orf19.7277	Cal133300C	1.818	0.539	1.1785	0.0687881
orf19.3865	CalR13670W	-0.041	Error	1.178	0.380687
orf19.4616	Cal403900C	1.178	Error	1.178	0.00461698
orf19.4381	CalR08120W	1.623	0.728	1.1755	0.02855
orf19.949	Cal500850C	1.629	0.722	1.1755	0.0285887
orf19.151	Cal210590W	2.46	-0.08	1.175	0.0522188
orf19.2366	CalR15630W	0.832	-2.175	1.174	0.142396
orf19.1260:orf19.1261	Cal412910W	1.873	0.474	1.1735	0.0259186
tT(UGU)2:orf19.4406	Cal413380W	0.567	1.779	1.173	0.0361643
orf19.5876:orf19.5877	Cal309860W	-0.043	-0.952	1.172	0.023666
orf19.5451	Cal300350W	2.439	-1.264	1.1705	0.130395
orf19.1180	Cal600430W	2.273	0.064	1.1685	0.0235141
orf19.3746	CalR04970C	-0.021	-3.536	1.164	0.0245328
orf19.2014	Cal202300C	0.44	-2.346	1.1625	0.0492195
orf19.808	Cal209290C	2.51	-0.185	1.1625	0.135153
orf19.3131	Cal415160C	2.154	0.17	1.162	0.024481
orf19.3109	Cal415610C	0.031	-0.841	1.161	0.0300573
snR71	CalR05190W	1.883	0.439	1.161	0.0268219
orf19.2745	Cal405770C	0.384	-0.694	1.16	0.0417937
orf19.3447	Cal602940W	1.558	-2.157	1.16	0.0253023
orf19.6529	Cal704120W	1.986	0.334	1.16	0.0261456
orf19.993	Cal124190W	-0.146	0.737	1.1595	0.0811222
orf19.1368	Cal222040W	0.03	-0.793	1.1595	0.104806
orf19.5235	Cal128200C	0.736	1.581	1.1585	0.0380407
orf19.1490	Cal203860C	1.208	1.601	1.158	0.0447943
orf19.1444	Cal202970W	0.013	-1.641	1.1575	0.112376
orf19.34	Cal214720C	1.649	0.666	1.1575	0.062599
orf19.3406	Cal603960W	1.94	0.367	1.1535	0.0268627
orf19.2445	Cal113510C	0.621	1.685	1.153	0.0381159
orf19.7042	Cal701610C	-0.459	-1.139	1.1515	0.0250159
orf19.3367	Cal407580C	1.151	Error	1.151	0.194828
orf19.4461	Cal108690C	0.61	-0.412	1.1495	0.0349765
orf19.346	Cal308050C	2.094	-0.133	1.1485	0.0352119
orf19.3960	Cal510580C	0.519	-0.506	1.1485	0.0445659
orf19.3281	CalR01780C	0.943	-0.494	1.1475	0.0467847
orf19.5975	Cal311510W	-1.62	Error	1.1475	0.0284651
orf19.2432	Cal113780C	1.903	-0.863	1.147	0.0512519
tE(CUC)1	Cal208220W	-0.691	-1.537	1.147	0.0458095
orf19.6356	Cal129000C	1.89	0.404	1.147	0.0808075
orf19.3222	CalR03030W	2.253	0.588	1.145	0.044158
orf19.6792	Cal316540W	Error	1.004	1.145	0.143815
orf19.2828	CalR06070C	0.361	1.928	1.1445	0.0355914
orf19.717	CalR14440C	1.204	1.084	1.144	0.0497281
orf19.203	Cal220310W	1.657	0.631	1.144	0.0658992
orf19.3914	Cal509600C	0.117	-0.381	1.1435	0.0281815
orf19.2792,orf19.2800	Cal117120W	Error	1.142	1.142	0.0199476
orf19.4513	Cal209870W	0.154	0.235	1.141	0.0534589
orf19.6910,orf19.6912	Cal702770W	0.813	1.469	1.141	0.0424603
orf19.1075.1	Cal609390C	0.347	0.269	1.1405	0.028127
orf19.5288.1	CalR11980W	1.272	0.99	1.1395	0.0268986
orf19.714:orf19.713	CalR14520W	1.477	0.8	1.1385	0.0561546
orf19.4691	Cal402180W	2.854	1.071	1.138	0.0532063
orf19.1240	Cal412550W	2.102	0.171	1.1365	0.0264865
orf19.255	Cal306160C	1.299	0.969	1.134	0.0534707
orf19.4330	Cal506590W	1.379	-0.426	1.134	0.366384
orf19.3698	Cal705810C	1.826	0.44	1.133	0.0299572
orf19.4009	Cal511460C	0.75	1.515	1.1325	0.041452
orf19.3209	Cal508920C	1.871	-0.514	1.132	0.0331014
orf19.346	Cal308060W	1.539	0.723	1.131	0.0303796
orf19.517	CalR09660W	1.934	0.328	1.131	0.028991
orf19.5288.1	CalR11990W	2.041	0.238	1.131	0.0531484
orf19.2660	Cal218540W	1.863	0.396	1.1295	0.0830994
orf19.1092	Cal609750C	0.838	1.42	1.129	0.0450731
orf19.1223	Cal214920C	0.745	0.016	1.129	0.0485252
orf19.340	Cal307890C	1.102	-0.149	1.1285	0.0304714
orf19.6980	Cal312440W	1.313	-2.091	1.1285	0.0337729
orf19.7523	CalR00340C	0.858	-1.876	1.128	0.0455942
orf19.943	Cal500970C	0.439	-1.247	1.1275	0.029058
orf19.6028	Cal101670C	1.886	0.367	1.1265	0.0851877
orf19.5469	Cal224340C	2.292	-0.04	1.126	0.121397
orf19.3271	CalR01920C	1.466	0.786	1.126	0.0295204
orf19.3607	Cal219520C	1.428	0.823	1.1255	0.0564824
orf19.5749	Cal608380C	1.185	-2.956	1.1255	0.0451125
snR79	Cal405960C	0.945	-4.606	1.1255	0.0480814
orf19.3734	CalR05230C	1.369	-0.001	1.1245	0.0493113
orf19.6621	CalR13190C	-0.22	0.031	1.1245	0.0735431
orf19.2844	CalR06440W	-0.539	Error	1.1245	0.033305
orf19.7336	CalR20940C	0.103	-0.931	1.124	0.119837
orf19.1483:orf19.1484	Cal203710W	1.955	0.291	1.123	0.0914969
orf19.3428	Cal603520W	2.056	0.437	1.123	0.407696
orf19.4647	Cal403120W	1.369	0.154	1.1225	0.0147992
orf19.4411	Cal413470C	0.895	-0.033	1.122	0.0253119
orf19.5484	Cal213900C	0.652	-0.435	1.1215	0.04894
orf19.589	CalR18170C	1.864	0.379	1.1215	0.0846701
orf19.4186:orf19.4185	Cal401260W	0.731	1.51	1.1205	0.042599
orf19.6588,orf19.6587	Cal702990W	1.176	1.064	1.12	0.053559
orf19.3605	Cal219580W	2.168	0.069	1.1185	0.112038
orf19.1828	Cal113970W	-0.085	0.101	1.118	0.127409
orf19.2014,orf19.2013	Cal202320W	1.413	0.822	1.1175	0.0571863
orf19.2119	Cal200280W	0.441	1.794	1.1175	0.0395542
orf19.6112,orf19.2661,orf19.362,orf19.3074,orf19.7544,orf19.7276.1,tL(CAA)5	Cal100120W	1.777	0.457	1.117	0.0797088
orf19.3325	Cal102930W	2.003	0.23	1.1165	0.0969262
orf19.658	Cal126310C	0.928	-0.629	1.1165	0.146833
orf19.7269	Cal133140C	0.876	-0.972	1.1165	0.0872271
orf19.6927	Cal308920C	1.733	0.499	1.116	0.0313292
orf19.2857	CalR06700C	2.245	-0.013	1.116	0.0262105
orf19.3758	Cal128840W	1.533	0.699	1.116	0.0625645
orf19.4690	Cal402200W	1.542	-2.062	1.116	0.050421
orf19.5299,orf19.5299.1	Cal409230W	0.762	-1.554	1.116	0.0318219
orf19.1674	Cal303920W	0.205	-0.152	1.1155	0.0263982
orf19.2386	CalR07510W	0.712	1.518	1.115	0.0427778
orf19.3439	Cal603150C	0.726	Error	1.115	0.411275
orf19.4275	Cal505730W	0.723	1.505	1.114	0.0438627
orf19.5502	Cal708230C	1.114	Error	1.114	0.413029
orf19.1212	Cal609080W	0.109	-0.156	1.1135	0.0281373
orf19.6795	Cal316470W	1.652	0.575	1.1135	0.0308433
orf19.1808	CalR11150W	-0.033	Error	1.1125	0.0403913
orf19.7337	CalR20980C	-0.018	2.674	1.112	0.0635659
orf19.3422	Cal603680W	1.221	Error	1.111	0.0307847
orf19.4867	Cal122870C	1.547	0.13	1.1105	0.0828916
orf19.5063	Cal117920W	2.06	0.161	1.1105	0.10368
orf19.4044,orf19.4045:orf19.4044	Cal512000W	2.094	0.125	1.1095	0.0285652
orf19.216	Cal220060C	0.64	-0.318	1.1095	0.059352
orf19.7053	Cal701310W	1.538	0.681	1.1095	0.0366687
orf19.6135:orf19.6134	CalR16540W	1.17	1.048	1.109	0.0555438
orf19.7460:orf19.3287	CalR01650W	1.365	0.853	1.109	0.0580269
orf19.5027	Cal131900C	0.751	-0.433	1.108	0.0235293
orf19.444:orf19.443	Cal111820W	0.597	1.618	1.1075	0.0412167
orf19.4242	Cal505110C	0.806	-0.693	1.107	0.526794
orf19.3073	Cal200010C	1.8	0.413	1.1065	0.0833596
orf19.1276	Cal413240C	-0.279	-0.909	1.1055	0.032314
orf19.3863	CalR13630C	-0.156	-0.661	1.1045	0.0582781
orf19.2618	CalR04780W	1.181	-0.452	1.104	0.0249193
orf19.2752	Cal405590C	0.562	-1.318	1.1035	0.0460932
orf19.6551	Cal703750C	2.029	0.177	1.103	0.0299572
orf19.4680	Cal402410C	0.848	-0.435	1.103	0.0469206
orf19.4600	Cal404220C	1.856	0.349	1.1025	0.0321504
orf19.5188	Cal705930W	1.127	-0.524	1.1025	0.0592174
orf19.3856	CalR13510W	1.117	1.085	1.101	0.054942
orf19.7598	CalR22780C	-0.107	0.333	1.101	0.102776
orf19.1768	Cal222800C	1.101	Error	1.101	0.350883
orf19.7444	Cal315260C	0.382	1.819	1.1005	0.0400366
orf19.7498:orf19.7497	CalR00960W	2.637	-0.437	1.1	0.168859
orf19.1395	Cal221540C	0.478	-1.25	1.0995	0.0589476
orf19.4274	Cal505700C	-0.567	-1.386	1.098	0.0603147
orf19.4424	Cal116890C	1.071	1.125	1.098	0.0543333
orf19.1710	Cal303200C	1.25	0.87	1.0965	0.069657
orf19.3783	Cal411150W	1.032	-1.348	1.095	0.032158
orf19.5402	Cal301260W	1.173	0.194	1.0935	0.0523678
orf19.7251	Cal132890C	1.756	-0.334	1.0935	0.0752312
orf19.7037:orf19.7036	Cal701710W	1.56	0.627	1.0935	0.0355562
orf19.117	Cal602390W	1.167	1.019	1.093	0.0583879
orf19.1885	Cal216760W	1.549	0.637	1.093	0.0686722
orf19.7118	Cal700100C	0.853	1.333	1.093	0.050058
orf19.746	Cal411630W	1.332	0.854	1.093	0.0609586
orf19.4996	Cal131170C	1.636	-0.371	1.0915	0.0502705
orf19.5798	Cal206760W	1.873	0.31	1.0915	0.0932526
orf19.2859	CalR06720C	2.748	-0.565	1.0915	0.026176
orf19.6563	Cal703470C	0.442	-0.969	1.0895	0.0340097
orf19.4394	CalR07850W	2.488	-0.31	1.089	0.0245321
orf19.3360	Cal103700W	1.95	0.226	1.088	0.099646
orf19.7397.1	Cal314340W	2.117	0.058	1.0875	0.029
orf19.3083:orf19.3084	Cal416010W	1.426	0.748	1.087	0.032274
orf19.11	CalR16030C	1.824	0.349	1.0865	0.0900987
orf19.6476,orf19.6475	Cal705180W	1.454	0.719	1.0865	0.0329952
orf19.6805	Cal316250W	1.78	-1.702	1.0855	0.0263609
orf19.3777	Cal411290C	0.408	0.737	1.0845	0.0323285
orf19.3902	Cal509340C	1.493	1.032	1.0845	0.0333499
orf19.745	Cal411590W	0.421	-0.049	1.0835	0.0631277
orf19.5962	Cal311240C	-0.731	-0.518	1.083	0.0557198
orf19.6343,orf19.6342	Cal129280W	-0.621	-0.64	1.0825	0.166808
orf19.7369	Cal313640C	0.447	-1.023	1.0825	0.0633416
orf19.2724	Cal406130W	1.642	0.521	1.0815	0.0336542
orf19.1464	Cal203310W	0.38	1.036	1.081	0.0984886
orf19.4349	Cal506990C	2.096	0.065	1.0805	0.0305079
orf19.6075	Cal100670C	1.663	0.498	1.0805	0.0799248
orf19.7485	CalR01210C	0.654	-1.357	1.0805	0.0384493
orf19.893	Cal207540W	-0.47	-1.438	1.08	0.142177
orf19.1513	Cal204280C	1.441	0.719	1.08	0.0653499
orf19.6165	Cal301950W	-0.04	-0.488	1.08	0.0748068
orf19.5384	Cal301560W	0.529	0.33	1.0785	0.0722843
snR17A,orf19.4948	Cal130230W	1.743	0.414	1.0785	0.0855045
orf19.2525	CalR03210W	0.794	0.363	1.078	0.0633161
orf19.2652	Cal507150W	1.567	0.069	1.0775	0.0276687
orf19.5953	Cal311050W	-0.387	-0.803	1.0775	0.0314955
orf19.1321	Cal408000C	-0.306	-0.014	1.077	0.027873
orf19.3746	CalR04980C	-0.176	-1.749	1.077	0.0560828
orf19.843	Cal208540C	1.715	-0.175	1.077	0.0788102
orf19.3083	Cal416000C	2.37	-0.217	1.0765	0.0270766
orf19.6315:orf19.6314	CalR10680W	1.293	0.859	1.076	0.0638399
orf19.6492	Cal704800C	1.455	0.697	1.076	0.0341056
orf19.3278	CalR01840C	1.185	-0.792	1.0755	0.0472139
orf19.331	Cal307620C	2.011	0.14	1.0755	0.0324582
orf19.1287	Cal508960W	0.143	Error	1.074	0.0639821
orf19.4585:orf19.4584	Cal404560W	-0.16	0.276	1.074	0.0562906
orf19.3931	Cal509930C	0.249	-0.474	1.0735	0.0636991
orf19.5444	Cal300510C	1.525	0.622	1.0735	0.0718599
orf19.137	Cal602780W	0.726	0.14	1.073	0.0361829
orf19.1228	Cal117510W	1.098	1.048	1.073	0.0607198
orf19.1655	Cal304530C	0.682	0.346	1.073	0.0585093
orf19.7514	CalR00530C	0.673	-0.453	1.0725	0.0654865
orf19.1354	Cal218550C	3.058	-0.915	1.0715	0.210054
orf19.6868	Cal212450C	1.062	1.081	1.0715	0.0599848
tG(GCC)5	Cal401960W	0.578	Error	1.0715	0.0493168
orf19.6886	Cal212900C	1.08	1.062	1.071	0.060628
orf19.3740	CalR05090C	0.636	0.254	1.0705	0.0435825
orf19.5228,orf19.5227	Cal128360W	0.946	1.195	1.0705	0.0568737
orf19.5407	Cal301180C	-0.216	-0.143	1.07	0.0630035
orf19.3065	Cal108180C	0.498	-1.333	1.0695	0.098087
orf19.4481	Cal109090C	-0.624	-1.612	1.0695	0.0618489
orf19.5974	Cal311480C	1.898	-5.357	1.0695	0.0617384
orf19.1993	Cal202770C	0.601	0.226	1.069	0.066109
orf19.1714	Cal303110C	1.282	0.855	1.0685	0.065225
orf19.3528	Cal211220C	1.011	1.125	1.068	0.058539
tP(UGG)2	Cal220730W	1.185	-0.885	1.068	0.0649317
orf19.2020	Cal202120W	1.599	0.537	1.068	0.0774941
orf19.286	Cal306780C	0.75	-0.405	1.0675	0.0571629
orf19.7049	Cal701410C	1.616	0.518	1.067	0.0347633
orf19.203	Cal220320C	1.374	0.757	1.0655	0.0666901
orf19.7020	Cal702040W	1.281	0.85	1.0655	0.0660518
orf19.2006.1	Cal202450W	1.967	0.162	1.0645	0.106718
orf19.3851	CalR13420W	1.747	-0.004	1.0645	0.117962
orf19.4040:orf19.4041	Cal511940W	2.394	-0.266	1.064	0.027951
orf19.5499	Cal214180C	0.644	-0.103	1.064	0.0681787
orf19.7393	Cal314180C	1.319	-1.541	1.064	0.0339986
orf19.5266	Cal127630C	0.502	1.007	1.0635	0.0873299
orf19.2691	Cal406670C	0.313	0.391	1.063	0.0334665
orf19.7128	Cal709390C	1.898	0.227	1.0625	0.035314
orf19.3622	Cal219200W	0.921	-1.19	1.062	0.366173
orf19.3848	CalR13390W	1.499	-0.241	1.0605	0.0895397
orf19.4189	Cal401150C	0.114	0.217	1.0605	0.0674741
orf19.3369	Cal407600W	1.274	0.846	1.06	0.0669262
orf19.1710	Cal303210W	1.566	0.627	1.06	0.066216
orf19.6783	Cal316760C	-0.386	-0.043	1.06	0.0367792
orf19.3337	Cal103250W	-0.762	-2.622	1.0595	0.0903816
orf19.3942.1	Cal510250C	-0.209	-0.182	1.0595	0.0359959
orf19.5271,orf19.5270	Cal127510W	0.372	-0.911	1.0595	0.102511
orf19.6186,orf19.6185	Cal318270W	3.61	-1.491	1.0595	0.00666253
orf19.2925	Cal105270C	1.431	0.687	1.059	0.0691429
orf19.720	CalR14370W	1.234	0.884	1.059	0.0663237
orf19.1543	Cal204940W	1.827	2.013	1.058	0.0220117
orf19.3884	CalR14050C	1.621	0.494	1.0575	0.0827426
orf19.6351	Cal129070C	1.438	0.677	1.0575	0.0701408
orf19.1806	CalR11130C	1.057	Error	1.057	0.427181
orf19.6059	Cal101040C	0.481	1.633	1.057	0.0445652
orf19.1989	Cal202890W	1.412	0.702	1.057	0.0681208
orf19.2006	Cal202460C	-0.224	0.234	1.056	0.0222484
orf19.7363	Cal313470C	0.954	1.158	1.056	0.0590186
orf19.1802	Cal412300C	-0.231	-2.146	1.0555	0.0563444
orf19.7440	Cal315180C	0.743	-0.83	1.053	0.0354148
orf19.7510	CalR00680W	1.915	0.045	1.053	0.0315611
orf19.1755	Cal223120C	1.23	0.875	1.0525	0.0673699
orf19.3419	Cal603720C	2.026	0.532	1.052	0.0342333
orf19.3856	CalR13520C	1.241	0.863	1.052	0.0679061
orf19.4243	Cal505140C	-1.705	0.172	1.052	0.0285328
orf19.6134	CalR16550W	2.294	-0.191	1.0515	0.141159
orf19.2199	Cal217510C	1.848	0.254	1.051	0.100497
orf19.4568	Cal404890C	1.736	0.051	1.051	0.300745
orf19.6377	CalR18390C	1.46	0.642	1.051	0.073009
orf19.6112,orf19.2661,orf19.7276.1,orf19.362,orf19.3074,orf19.4054,orf19.7127.1,orf19.7544,orf19.2662,orf19.1923,tL(CAA)5	Cal100130W	1.939	0.162	1.0505	0.108481
orf19.5046	Cal408730C	0.173	-1.059	1.05	0.0437778
orf19.2599	CalR04350C	1.111	0.269	1.049	0.0468516
orf19.469	CalR08850W	2.204	-0.107	1.0485	0.0315459
orf19.986	Cal124080W	0.12	-0.278	1.0485	0.0675935
orf19.1852	CalR15250C	1.334	-1.37	1.0475	0.0526094
orf19.7531	CalR00280C	1.323	0.772	1.0475	0.0705335
orf19.2810	Cal309060C	2.556	-0.462	1.047	0.0137253
orf19.2533.1	CalR03410C	1.62	0.473	1.0465	0.0372208
orf19.606	CalR17940W	1.05	-0.421	1.0465	0.0726177
orf19.6660	Cal507700C	2.495	-0.402	1.0465	0.0264051
orf19.5418	Cal300970W	2.199	-0.108	1.0455	0.133788
orf19.2941	Cal105600W	1.064	-0.464	1.045	0.0769931
orf19.136	Cal602750C	0.908	-0.742	1.0445	0.038401
orf19.6029	Cal101640C	-0.093	-1.558	1.0445	0.0624279
orf19.3321	Cal102820W	1.021	1.067	1.044	0.064334
orf19.4824	Cal121940W	2.387	-0.299	1.044	0.150088
orf19.6037	Cal101440C	1.094	0.993	1.0435	0.0667874
orf19.4871	Cal122950W	1.006	-0.715	1.043	0.0727184
orf19.3618	Cal219260W	0.746	-5.789	1.0425	0.0434831
orf19.2460	Cal113180W	1.313	0.77	1.0415	0.0717764
orf19.3629	Cal219010W	2.09	-1.615	1.0415	0.107773
orf19.7342	CalR21140W	2.533	-0.848	1.0415	0.11487
orf19.1279	Cal509120C	2.021	0.061	1.041	0.0349814
orf19.3233	CalR02740C	1.693	0.389	1.041	0.0450359
orf19.2762	Cal405360C	-0.243	-0.581	1.0405	0.0599041
orf19.1907	Cal200250C	-0.602	-0.779	1.039	0.19884
orf19.1439	Cal407400C	1.467	0.988	1.038	0.0405121
orf19.1507	Cal204170C	2.465	-0.389	1.038	0.167611
orf19.2395	CalR07380C	0.269	-0.583	1.038	0.0658033
orf19.4263	Cal505470C	-0.399	0.34	1.038	0.062717
orf19.4670	Cal402640W	1.421	0.655	1.038	0.0416508
orf19.7454	Cal315530C	0.215	-0.831	1.038	0.0551366
orf19.1610	Cal305500W	2.157	-0.082	1.0375	0.0329289
orf19.2881	Cal414570W	1.124	0.951	1.0375	0.0691297
orf19.3100	Cal415770C	0.462	0.107	1.037	0.0379538
orf19.6219:orf19.6217	Cal115660W	1.958	0.116	1.037	0.113568
orf19.1142	Cal127060C	-0.037	-2.065	1.0365	0.0574306
orf19.5449	Cal300410C	1.824	0.248	1.036	0.10248
orf19.2238	Cal215390W	0.728	1.343	1.0355	0.0560083
orf19.2638	Cal507510C	0.812	0.26	1.0355	0.0380538
orf19.1686	Cal303620C	0.104	-1.133	1.0355	0.0976087
orf19.1351	Cal218620C	1.668	-0.682	1.035	0.0697095
orf19.1873	Cal216920W	1.692	0.376	1.034	0.0929227
orf19.4390	CalR07730W	1.318	0.749	1.0335	0.073374
orf19.1564	Cal205290C	1.815	0.251	1.033	0.102752
orf19.1900	Cal216490C	0.243	0.131	1.033	0.178907
orf19.5426,orf19.5425:orf19.5426	Cal300840W	0.969	1.097	1.033	0.0641042
orf19.6527	Cal704170C	1.837	-1.289	1.033	0.0598778
orf19.7108	Cal700300W	1.559	0.507	1.033	0.0370773
tA(AGC)1	Cal217840W	1.677	0.387	1.032	0.0920462
orf19.1136	Cal127200C	1.943	0.121	1.032	0.113908
orf19.4921	Cal129540W	1.29	-0.916	1.0315	0.0804707
orf19.752	Cal111080C	-0.325	-1.256	1.0315	0.133806
orf19.2063	Cal201320C	1.856	0.207	1.0315	0.106881
orf19.7050	Cal701380C	1.594	0.469	1.0315	0.0381097
orf19.4837.1:orf19.4839	Cal122240C	0.858	1.204	1.031	0.0619013
orf19.5825.1	Cal206120W	0.917	-0.182	1.031	0.0654714
orf19.1097	Cal609840W	0.276	-0.164	1.0305	0.0389489
orf19.6169	Cal302060W	-0.127	-0.42	1.0295	0.0780366
orf19.2439.1	Cal113610C	0.231	0.4	1.028	0.364134
orf19.6076	Cal100650C	0.73	-0.471	1.028	0.104705
orf19.4699	Cal402070C	0.856	-0.979	1.027	0.0712291
orf19.7472	CalR01490C	0.246	0.907	1.0255	0.0299406
orf19.1576	Cal205500C	1.246	-0.216	1.025	0.0752367
orf19.5159:orf19.5158	Cal706510C	1.303	1.212	1.025	0.030893
orf19.522	CalR09730C	0.433	1.105	1.025	0.0739303
orf19.5479	Cal213830C	1.426	0.624	1.025	0.0775742
orf19.6434:orf19.6435	CalR19290W	0.231	-0.789	1.025	0.0750987
orf19.848	Cal208420C	1.446	1.262	1.025	0.0832857
orf19.6893	Cal213040C	0.121	0.702	1.0245	0.0679758
orf19.7381	Cal313910W	1.577	0.471	1.024	0.0385735
orf19.3626	Cal219120C	1.066	0.79	1.0235	0.114251
orf19.6023	Cal101780W	0.225	-1.12	1.0235	0.0914514
orf19.3885	CalR14090C	0.215	-1.977	1.023	0.0641291
orf19.6105	Cal100170C	0.734	-0.912	1.0225	0.0832581
orf19.2954	Cal105900W	0.909	1.135	1.022	0.0651753
orf19.2379	CalR07600C	1.744	0.299	1.0215	0.0412685
orf19.4197	Cal601210C	1.728	-0.61	1.0215	0.0133768
orf19.260	Cal306250C	1.292	-2.098	1.0205	0.0528613
orf19.3302	Cal102450C	1.485	-0.947	1.0205	0.0733168
orf19.1354	Cal218560W	2.429	-0.389	1.02	0.168602
orf19.1708	Cal303260W	1.089	-1.344	1.019	0.201323
orf19.2925:orf19.2926	Cal105280W	2.374	-0.336	1.019	0.160199
orf19.2081	Cal200920C	1.693	0.345	1.019	0.0970352
orf19.6304	CalR11000C	-0.833	0.302	1.018	0.0574175
orf19.347	Cal308080W	1.964	0.071	1.0175	0.03849
orf19.6094:orf19.6092	Cal100300W	1.02	1.015	1.0175	0.0704824
orf19.758	Cal110930C	1.549	-0.826	1.017	0.0350449
orf19.3193	Cal503970W	1.956	0.078	1.017	0.0389103
orf19.3643	Cal601620C	0.458	0.13	1.017	0.0589627
orf19.7606	CalR22930W	-0.286	-0.156	1.017	0.0821663
tA(AGC)7	Cal131890W	1.038	0.996	1.017	0.0708979
orf19.139	Cal602830W	1.226	-0.185	1.016	0.0391387
orf19.3359	Cal103670W	-0.363	-0.685	1.016	0.115579
orf19.5126	Cal707130W	0.71	-1.906	1.015	0.0789917
orf19.3264.1	CalR02060W	1.317	0.197	1.0145	0.0478123
orf19.7497	CalR00970W	1.674	0.355	1.0145	0.0419758
orf19.4528.1	Cal104300W	1.35	-0.605	1.014	0.15487
orf19.1055	Cal109460C	1	-0.583	1.0135	0.0760483
orf19.1785	Cal222440W	0.658	-1.726	1.0135	0.0775901
orf19.5325:orf19.5326	Cal223660W	1.769	0.257	1.013	0.103319
orf19.5870	Cal223510C	2.089	-0.063	1.013	0.131596
orf19.7489.3	CalR01080C	-0.26	-0.812	1.013	0.032334
orf19.1977	Cal502050C	0.38	-0.796	1.0125	0.0728426
orf19.6688	Cal707820W	1.307	-1.349	1.012	0.04206
orf19.372	Cal400160C	0.736	-0.407	1.012	0.0334065
orf19.1827	Cal114000C	-0.049	-0.014	1.0115	0.0986515
orf19.1031	Cal108490C	1.269	0.214	1.0105	0.102698
orf19.1843	CalR15430C	1.962	0.057	1.0095	0.120981
orf19.2296	Cal125750W	1.359	0.658	1.0085	0.0796218
orf19.2826,orf19.2827	CalR06020W	1.166	0.284	1.008	0.0796888
orf19.7443	Cal315240C	1.086	0.93	1.008	0.0751035
orf19.4884	Cal123240W	1.376	-0.026	1.0075	0.0477288
orf19.7379	Cal313850C	1.423	0.591	1.007	0.0461525
orf19.5389	Cal301510W	1.027	0.986	1.0065	0.0733313
orf19.1054	Cal109440W	2.395	-0.383	1.006	0.164389
orf19.5609	Cal607190W	1.673	0.339	1.006	0.0430918
orf19.4551	Cal103760W	-0.388	-0.879	1.005	0.125039
orf19.6920	Cal702940W	2.497	0.841	1.005	0.0761311
orf19.2010:orf19.2009	Cal202380W	1.388	0.621	1.0045	0.0812885
orf19.5063	Cal117930C	0.641	1.368	1.0045	0.0584852
orf19.979	Cal500390C	-1.073	-0.98	1.0045	0.0796218
orf19.6792	Cal316550C	1.145	Error	1.004	5.03796e-05
orf19.7353	Cal313180C	1.774	-0.118	1.004	0.384055
orf19.3708	CalR17620W	1.267	-1.218	1.003	0.0806888
orf19.873.1	Cal207820C	0.346	0.024	1.003	0.0695024
orf19.150	Cal210550W	1.361	0.642	1.0015	0.081521
orf19.4190	Cal401140W	1.911	0.092	1.0015	0.0413816
orf19.4231	Cal504880W	1.87	0.133	1.0015	0.0420283
orf19.4924	Cal129670W	0.403	1.6	1.0015	0.0491815
orf19.6013	Cal102000W	1.281	0.113	1.001	0.0901553
orf19.332.1:tE(UUC)1	Cal307680W	0.76	1.241	1.0005	0.0643692
orf19.1462	Cal203290C	2.099	-0.099	1	0.136077
orf19.6068	Cal100840W	0.545	-0.296	1	0.114424
orf19.3643	Cal601630W	0.708	1.326	0.9995	0.0726377
orf19.2356	CalR15790C	0.566	0.405	0.999	0.140418
orf19.7444	Cal315270W	0.102	-0.139	0.9985	0.0443264
orf19.1070	Cal109780C	-0.403	0.399	0.998	0.0488523
orf19.316	Cal307340W	1.811	0.185	0.998	0.0434638
orf19.6444	CalR19420C	0.915	-2.583	0.998	0.136161
orf19.6248:orf19.6247	Cal114970W	1.469	0.526	0.9975	0.0860455
orf19.3352	Cal103470C	1.08	0.913	0.9965	0.0775466
orf19.3494	Cal604720C	1.011	0.982	0.9965	0.0757909
orf19.4991	Cal131080W	0.336	-1.918	0.9965	0.0822015
orf19.7053	Cal701320W	1.763	0.23	0.9965	0.043619
orf19.1036	Cal108350C	1.339	0.653	0.996	0.0824796
orf19.2059	Cal201400W	0.319	-0.902	0.9955	0.0958454
orf19.1925	Cal200030W	2.347	-0.356	0.9955	0.164175
orf19.5879	Cal309890C	1.805	0.186	0.9955	0.0435818
orf19.3353	Cal103500W	1.873	0.117	0.995	0.118039
orf19.6983	Cal312530C	1.699	-0.6	0.995	0.0381967
orf19.4054	Cal512130C	2.154	-0.166	0.994	0.0363195
orf19.7080	Cal700860C	1.003	-0.41	0.9935	0.0427101
orf19.1960	Cal502440C	-0.638	-1.64	0.993	0.082265
orf19.1535	Cal204760W	0.315	2.629	0.9925	0.0862215
orf19.4392	CalR07790W	-0.015	-1.616	0.9925	0.0500573
orf19.5831:orf19.5830	Cal206020W	0.453	1.531	0.992	0.0516832
orf19.4730	Cal119790W	0.732	-0.521	0.991	0.08755
orf19.1479,orf19.1480	Cal203620W	1.728	0.252	0.99	0.106888
orf19.6469	Cal705290C	0.604	0.525	0.99	0.0381042
orf19.2417	CalR06990W	1.043	0.936	0.9895	0.0782291
orf19.3247	CalR02500C	1.726	0.253	0.9895	0.0445259
orf19.2062	Cal201340C	1.632	0.345	0.9885	0.100709
orf19.4534	Cal104140C	1.581	0.395	0.988	0.0959848
orf19.4943	Cal130130C	2.041	-0.065	0.988	0.134152
orf19.166	CalR05720C	1.085	0.89	0.9875	0.0796805
orf19.5065	Cal117990C	-0.029	2.004	0.9875	0.0410407
orf19.929	Cal501340W	0.988	0.987	0.9875	0.0763996
orf19.2978	Cal106490C	0.243	-0.358	0.986	0.370921
orf19.3973	Cal510840W	1.722	0.25	0.986	0.0450476
orf19.4805	Cal121530W	0.69	-1.012	0.986	0.129202
orf19.2281	Cal216240C	0.562	-0.734	0.9855	0.0775859
tV(AAC)2,orf19.1662	Cal304310W	1.418	0.553	0.9855	0.0441615
orf19.1358	Cal222320W	0.619	-0.541	0.9845	0.112664
orf19.1494	Cal203970W	1.282	0.687	0.9845	0.0849821
orf19.4459	Cal108670W	1.944	0.024	0.984	0.126604
orf19.6222	Cal115560C	0.898	-0.271	0.984	0.0796115
orf19.2971	Cal106330W	1.896	0.07	0.983	0.122927
orf19.3042	Cal107640C	1.054	0.912	0.983	0.0801228
orf19.489:orf19.490	CalR09190W	1.378	0.588	0.983	0.0864513
orf19.5461	Cal300280W	1.213	0.753	0.983	0.0845148
orf19.81	Cal214910W	1.676	0.29	0.983	0.10524
orf19.2023	Cal202060C	0.367	-1.085	0.9825	0.117034
orf19.5068	Cal118070C	-0.616	-0.609	0.9825	0.107854
orf19.7344	CalR21190C	0.378	-1.279	0.982	0.0718785
orf19.346	Cal308070W	0.368	1.929	0.9805	0.038234
orf19.2891	Cal414320C	1.338	-1.375	0.9805	0.0693968
orf19.4257	Cal505370W	1.065	0.895	0.98	0.0806501
orf19.6354:orf19.6353	Cal129040W	1.845	0.115	0.98	0.119896
orf19.7510	CalR00690C	0.558	-0.474	0.98	0.042882
orf19.3694	Cal105230C	1.597	0.362	0.9795	0.0997253
orf19.1499	Cal204060C	0.632	1.325	0.9785	0.0635142
orf19.250	Cal306050C	-0.152	0.254	0.9775	0.087695
orf19.5753	Cal608480C	0.532	-0.425	0.977	0.0457302
orf19.1330	Cal707570C	1.114	-1.148	0.9765	0.0887964
orf19.115	Cal602360C	0.815	1.137	0.976	0.0717253
orf19.3677,orf19.3678	Cal104850W	0.365	0.562	0.975	0.069893
orf19.6972	Cal312260W	Error	0.975	0.975	0.00122153
orf19.3534	Cal211370C	1.723	0.225	0.974	0.110977
orf19.6794	Cal316490C	1.438	1.427	0.974	8.00552e-05
orf19.71	Cal108240W	1.648	0.3	0.974	0.105729
orf19.1448.1	Cal203080C	-0.089	-0.758	0.9735	0.0680607
orf19.2215	Cal217180C	1.414	0.533	0.9735	0.0888861
orf19.6340	Cal129340C	0.124	-1.161	0.9735	0.0656818
orf19.7067	Cal701100C	1.564	0.382	0.973	0.0443492
orf19.6308	CalR10890C	2.794	-0.848	0.973	0.0119862
orf19.48	Cal111170C	0.569	1.375	0.972	0.0612353
orf19.4969	Cal130750W	2.569	1.501	0.972	0.0939469
orf19.6826	Cal315860W	0.756	1.186	0.971	0.0705383
orf19.1750	Cal223220W	1.052	0.447	0.9705	0.107932
orf19.4649	Cal403090W	0.469	0.413	0.9705	0.0519158
orf19.5627	Cal607560C	1.845	1.196	0.9705	0.0890179
orf19.7305	CalR20320C	1.454	0.486	0.97	0.0926915
orf19.7668	CalR23870W	1.322	0.618	0.97	0.0902629
orf19.4508	Cal209990C	0.505	-0.173	0.9695	0.164197
orf19.2967	Cal106240C	0.508	-1.446	0.969	0.151525
orf19.5672	Cal400900C	1.838	0.1	0.969	0.0467032
orf19.1679,orf19.1678	Cal303800W	0.309	-1.094	0.969	0.122438
orf19.5136,orf19.5134	Cal706950W	1.158	0.78	0.969	0.0875659
orf19.7050	Cal701390W	1.318	0.619	0.9685	0.0905825
orf19.2479	Cal112800C	1.877	0.06	0.9685	0.125649
orf19.3444	Cal603010C	2.382	0.444	0.968	0.038931
orf19.7307	CalR20380C	0.223	-0.379	0.967	0.0633292
orf19.731	CalR16130C	-0.772	-0.939	0.966	0.0837743
orf19.4127,orf19.4125	Cal210980W	0.832	-2.301	0.966	0.154861
orf19.4760	Cal120520C	0.841	1.091	0.966	0.0752257
orf19.2517	CalR03100W	1.498	0.433	0.9655	0.0551366
orf19.3432.1,snR189d	Cal603380W	0.738	-2.712	0.9655	0.0469055
orf19.3567	Cal212050C	0	1.492	0.965	0.0813202
orf19.4954	Cal130410C	1.899	0.03	0.9645	0.128422
orf19.6861	Cal411760C	0.813	0.025	0.9645	0.0824783
orf19.3360	Cal103710C	1.487	0.441	0.964	0.0958965
orf19.3623	Cal219190W	1.578	0.35	0.964	0.102177
orf19.6970	Cal312220C	1.85	0.077	0.9635	0.0471801
orf19.5958	Cal311130W	0.956	-1.477	0.9635	0.049472
orf19.7502	CalR00820C	1.952	-0.027	0.9625	0.0436356
orf19.1166:orf19.1164	Cal126580W	1.162	0.762	0.962	0.0891767
orf19.88,orf19.89	Cal601830W	0.187	0.889	0.9615	0.0788005
orf19.3182	Cal504220W	0.753	1.169	0.961	0.0719931
orf19.1539	Cal204840C	0.308	0.297	0.961	0.119337
orf19.2633	CalR17460W	0.459	-0.71	0.961	0.114347
orf19.3911	Cal509550C	0.06	0.269	0.9605	0.0459441
orf19.6950	Cal308510W	0.253	-0.009	0.9605	0.0492892
orf19.6881:orf19.6882	Cal212780W	-0.24	1.135	0.96	0.0814721
orf19.279,orf19.297,orf19.298	Cal306710W	1.986	-0.066	0.96	0.0430711
orf19.3470	Cal605100C	1.371	0.487	0.96	0.0481311
orf19.2165	Cal218370W	-1.065	-1.378	0.959	0.0907667
orf19.459:orf19.458.1	CalR13270W	1.363	0.555	0.959	0.0925783
orf19.439	Cal111910C	1.523	0.394	0.9585	0.0993913
orf19.6459	Cal705470C	-0.315	-0.096	0.9585	0.048617
orf19.6113,orf19.5468,orf19.4055	Cal100050C	2.218	-0.519	0.958	0.20328
orf19.1616	Cal305380W	-0.411	0.3	0.958	0.0550939
orf19.4643	Cal403200W	Error	0.958	0.958	0.00206142
orf19.5828	Cal206050C	0.392	1.524	0.958	0.0548723
orf19.245	Cal305990W	2.116	-0.201	0.9575	0.0391187
orf19.2371:orf19.3701	Cal705720W	0.828	-1.264	0.957	0.0833934
orf19.2695,orf19.2694	Cal406600W	1.087	0.827	0.957	0.088196
orf19.6734	Cal317640W	-0.67	-0.587	0.9565	0.0448123
orf19.2360	CalR15760C	0.359	-1.668	0.9565	0.140587
orf19.6601.1	CalR21430W	3.937	1.138	0.9555	0.186354
orf19.2608	CalR04550C	-0.02	-1.829	0.955	0.037648
orf19.6977,orf19.6978	Cal312380W	0.299	-1.437	0.955	0.0484251
orf19.2792	Cal117100W	1.819	0.091	0.955	0.124813
orf19.2808	Cal309150W	1.474	0.435	0.9545	0.0502015
orf19.3140.1,orf19.3139	Cal414960W	-0.098	-0.774	0.9545	0.0923644
orf19.4577.3	Cal404720C	-0.673	-0.987	0.954	0.0763278
orf19.7310	CalR20440C	0.885	1.023	0.954	0.0812167
snR10c	Cal506260W	1.58	0.328	0.954	0.0471981
orf19.1461	Cal203280W	0.954	0.952	0.953	0.0847371
orf19.4565	Cal404970C	1.221	-0.095	0.953	0.333847
orf19.4857,orf19.4858	Cal122650W	0.984	0.922	0.953	0.086
orf19.5518	Cal605540C	-0.614	0.126	0.953	0.0548178
orf19.1327	Cal407870W	1.376	-0.306	0.9525	0.0943333
orf19.6881	Cal212770C	2.251	-0.348	0.9515	0.172062
orf19.1760	Cal223000C	0.501	-0.441	0.951	0.406271
orf19.889	Cal207600C	0.662	-0.671	0.951	0.091049
orf19.6597	CalR21560C	1.834	0.067	0.9505	0.127253
orf19.3730	CalR05330C	1.785	0.115	0.95	0.0491028
orf19.5515	Cal605480C	0.63	1.268	0.949	0.0692526
orf19.7341	CalR21040C	0.587	-0.756	0.9485	0.103226
orf19.213	Cal220120C	1.119	0.778	0.9485	0.0917081
orf19.6904	Cal702600W	2.092	-0.196	0.948	0.0408979
orf19.3644	Cal601590C	1.31	-2.213	0.948	0.0863602
orf19.3736	CalR05200C	1.688	0.208	0.948	0.0504534
orf19.2115	Cal200360C	1.959	-0.064	0.9475	0.137947
orf19.3862	CalR13610C	0.001	-1.627	0.9475	0.095882
orf19.6462:orf19.6461	Cal705410W	0.086	-0.788	0.9475	0.0957978
orf19.7422	Cal314850C	1.538	0.357	0.9475	0.059303
orf19.829	Cal208860C	-0.104	0.82	0.9475	0.096227
orf19.4743	Cal120080C	0.677	0.699	0.9465	0.0948275
orf19.7270	Cal133200C	1.653	0.24	0.9465	0.11324
orf19.7196	Cal708450W	0.196	-1.913	0.946	0.0305825
orf19.1078	Cal609450C	1.103	0.191	0.946	0.051147
orf19.1082	Cal609520W	1.15	0.74	0.945	0.0932657
orf19.7256	Cal132970W	2.635	-1.08	0.945	0.149324
orf19.4240:orf19.4241	Cal505080C	0.026	-0.682	0.9445	0.0951422
orf19.3415.1	Cal603770W	-0.363	-1.611	0.944	0.0961636
orf19.3441	Cal603080C	0.691	-1.25	0.944	0.484199
orf19.6607	CalR21310C	1.94	-0.052	0.944	0.137472
orf19.4659:orf19.4658	Cal402880W	0.063	1.824	0.9435	0.0480207
orf19.1604	Cal221210C	-0.809	-1.676	0.943	0.0605811
orf19.5804	Cal206650C	0.67	0	0.943	0.0928302
snR190	Cal120300W	1.421	0.435	0.942	0.096989
orf19.2105	Cal200560C	2.571	-0.691	0.94	0.203199
orf19.3302	Cal102460W	2.149	-0.269	0.94	0.161725
orf19.3460	Cal604850C	0.796	1.083	0.9395	0.0807046
orf19.1915,orf19.1914	Cal200190C	0.692	1.186	0.939	0.0749365
orf19.4757	Cal120430W	1.21	-0.025	0.939	0.0289082
orf19.690	Cal604410W	0.575	-0.935	0.939	0.0505252
orf19.2601	CalR04400C	2.012	-0.135	0.9385	0.0443175
orf19.2574,orf19.2575	CalR04020W	-0.756	-0.78	0.9385	0.0603637
orf19.2941	Cal105610C	1.504	0.586	0.9385	0.111844
orf19.6273	Cal114390C	1.247	0.63	0.9385	0.0977039
orf19.6592	CalR21670W	2.303	-0.426	0.9385	0.176012
orf19.2018.2	Cal202190W	1.732	0.143	0.9375	0.121963
orf19.4827	Cal122020W	0.497	1.378	0.9375	0.0649607
orf19.7218	Cal132330C	0.34	0.314	0.9375	0.0830248
orf19.5666	Cal400790C	1.062	-0.192	0.9375	0.0336957
orf19.2731:orf19.2730	Cal406040W	1.99	-0.116	0.937	0.0451518
orf19.6713	Cal317940W	-0.309	2.183	0.937	0.0368585
orf19.853	Cal208260C	1.161	-0.178	0.937	0.049646
orf19.5751	Cal608430C	1.838	0.035	0.9365	0.0500414
orf19.4444	Cal116420C	2.656	-0.783	0.9365	0.210585
orf19.3178	Cal504250W	1.471	0.399	0.935	0.0584065
orf19.7546	CalR21770W	1.519	0.35	0.9345	0.105759
orf19.7150	Cal709180C	2.436	-0.569	0.9335	0.034755
orf19.2062	Cal201350W	0.5	1.366	0.933	0.0664023
orf19.1327	Cal407880W	1.151	0.715	0.933	0.0962284
orf19.3498	Cal604660W	0.96	0.906	0.933	0.0908282
orf19.3639	Cal218860W	0.534	-0.758	0.9325	0.0680801
orf19.905	Cal207320W	1.118	0.747	0.9325	0.0957881
orf19.3603	Cal219610W	Error	-0.694	0.932	0.027942
orf19.2021	Cal202090W	-0.028	0.113	0.931	0.104429
orf19.111	Cal602270C	-0.838	-0.393	0.93	0.100897
orf19.1598	Cal221110C	0.068	-1.315	0.929	0.0943389
orf19.3470	Cal605110W	0.611	-0.16	0.929	0.101215
orf19.3664	Cal104550W	1.167	-0.812	0.929	0.139324
orf19.4106:orf19.4105	Cal213740W	1.018	0.84	0.929	0.0934541
orf19.6179	Cal318150C	2.08	-0.222	0.929	0.0426784
orf19.3626	Cal219130W	1.921	0.126	0.928	0.0958592
orf19.5247	Cal127950C	0.308	-1.398	0.928	0.117562
snR190	Cal120310W	0.569	0.137	0.928	0.102066
orf19.7010,orf19.7009	Cal702280W	0.933	-0.853	0.9275	0.0465528
orf19.6532	Cal704030C	0.64	-0.014	0.927	0.0758841
orf19.1577	Cal205530C	1.079	1.354	0.927	0.120385
orf19.6138	CalR16450W	1.277	0.577	0.927	0.101504
orf19.4750	Cal120190C	1.965	-0.112	0.9265	0.144391
orf19.7017	Cal702120W	2.577	Error	0.9265	0.100776
orf19.3545	Cal211580C	0.497	1.356	0.9265	0.0673879
orf19.3259	CalR02270W	1.767	0.085	0.926	0.0524224
orf19.3501	Cal604600C	1.312	0.539	0.9255	0.101486
orf19.530	CalR09880W	0.234	0.485	0.9255	0.076225
orf19.677	Cal125840C	0.419	-1.92	0.925	0.12069
orf19.3720	Cal508050C	0.47	1.379	0.9245	0.0659475
orf19.2500	Cal302170W	0.926	0.922	0.924	0.092381
orf19.7539	CalR00200W	1.439	-0.87	0.924	0.0394838
orf19.4372	CalR08420C	1.928	-0.081	0.9235	0.0487088
orf19.2442	Cal113580C	0.923	Error	0.923	0.403788
orf19.3043	Cal107690C	1.651	0.195	0.923	0.119967
orf19.3133	Cal415100W	1.518	0.328	0.923	0.0566591
orf19.2469	Cal113040C	0.811	1.034	0.9225	0.0862312
orf19.7350	Cal313150W	0.31	-0.987	0.9225	0.0464596
orf19.3278	CalR01850W	0.659	1.492	0.922	0.0604734
orf19.5689	Cal500170C	1.537	0.307	0.922	0.0571898
orf19.4543	Cal103960C	1.012	0.831	0.9215	0.0958564
orf19.1833	Cal124510W	1.598	0.243	0.9205	0.115961
orf19.1507	Cal204180W	1.813	0.028	0.9205	0.13407
orf19.4393	CalR07820W	0.642	0.7	0.92	0.0538171
orf19.1474	Cal203520C	0.132	-0.214	0.9195	0.118824
orf19.1736	CalR10460C	0.12	-0.715	0.919	0.103338
orf19.1522	Cal204410C	2.234	-0.396	0.919	0.175834
orf19.444	Cal111810C	1.994	-0.156	0.919	0.149166
orf19.3314:orf19.3315	Cal102730W	-0.221	-0.972	0.9185	0.0407495
orf19.4670	Cal402650C	0.884	0.953	0.9185	0.0917412
orf19.511	CalR09530W	0.773	1.064	0.9185	0.0854313
LSU-C2809	Cal605340W	2.254	2.225	0.918	0.493348
orf19.5885	Cal309950C	0.999	0.835	0.917	0.0963644
orf19.6224	Cal115510W	1.496	-0.367	0.917	0.404456
orf19.7303	CalR20280W	3.764	1.459	0.917	0.0563858
orf19.150	Cal210560C	-1.245	-3.163	0.917	0.100869
orf19.5816,orf19.5815	Cal206360W	0.305	-0.221	0.917	0.103778
orf19.2392:orf19.2391,orf19.2393:orf19.2391	CalR07450W	2.117	-0.284	0.9165	0.0413147
orf19.5491	Cal214020C	1.543	0.29	0.9165	0.112617
orf19.6354	Cal129030C	0.916	Error	0.916	0.39679
orf19.2767	Cal405260C	1.845	-0.014	0.9155	0.0526915
orf19.3254	CalR02370W	1.377	1.514	0.9155	0.0550393
orf19.2256	Cal215740C	1.454	-0.92	0.915	0.131126
orf19.7549	CalR21810C	0.172	0.53	0.914	0.111514
orf19.1562	Cal205230W	0.519	-0.523	0.913	0.102313
orf19.4177	Cal401390C	0.621	1.205	0.913	0.0775065
orf19.5402	Cal301270C	0.922	1.265	0.9125	0.0953202
orf19.6698:orf19.6699	Cal708030W	1.716	0.109	0.9125	0.0549965
orf19.458	CalR13300C	2.404	-0.58	0.912	0.191926
orf19.7664	CalR23800C	0.367	-0.519	0.912	0.113584
orf19.2532	CalR03380W	1.078	0.746	0.912	0.10084
orf19.3429	Cal603480C	0.792	-1.338	0.9115	0.0627329
orf19.3203	Cal503800C	1.022	0.8	0.911	0.0992629
orf19.4446	Cal116360C	1.52	0.302	0.911	0.112985
orf19.4855	Cal122550C	0.383	-0.295	0.911	0.105607
orf19.2039	Cal201760C	0.781	-0.854	0.9105	0.103904
orf19.2812	Cal309030C	0.245	-1.327	0.91	0.0969869
orf19.1573:orf19.1574	Cal205460W	0.524	1.294	0.909	0.0723409
orf19.3037	Cal107520W	0.624	0.415	0.909	0.0295659
orf19.3309	Cal102610W	1.253	-0.435	0.909	0.139931
snR52:tR(UCU)5	Cal317530W	1.68	0.138	0.909	0.0557605
orf19.4785,orf19.4786	Cal121110W	0.191	-0.221	0.9085	0.108332
orf19.6371	CalR18280W	1.056	0.761	0.9085	0.100804
orf19.6670:orf19.6671	Cal507880W	1.039	0.776	0.9075	0.101183
orf19.2146	Cal610210C	1.604	0.21	0.907	0.0542429
orf19.5665	Cal400770C	0.924	-4.051	0.907	0.0513706
orf19.1552,orf19.1551	Cal205100C	1.318	0.496	0.907	0.107877
orf19.2895:orf19.2893	Cal414270W	1.132	0.682	0.907	0.103571
orf19.7637	CalR23460C	1.106	0.708	0.907	0.102524
orf19.1047	Cal109280W	0.742	1.071	0.9065	0.0866432
orf19.3214	Cal508790C	0.122	Error	0.9065	0.0500835
orf19.306	Cal307120C	2.158	-0.346	0.906	0.04353
orf19.4939	Cal130040C	1.451	0.361	0.906	0.10946
orf19.6578	Cal703220W	0.776	1.034	0.905	0.0890849
orf19.1075.1	Cal609400W	1.416	0.394	0.905	0.061617
orf19.1339	Cal707370W	1.864	-0.055	0.9045	0.0527557
orf19.985	Cal124050W	0.389	-0.291	0.9045	0.107425
orf19.389	Cal119190C	0.625	-3.08	0.904	0.103197
orf19.97	Cal602080W	1.509	0.299	0.904	0.0656156
orf19.721	CalR14340W	0.622	0.986	0.9035	0.0938323
orf19.7124	Cal700030C	2.665	-0.858	0.9035	0.015499
orf19.5430	Cal300780C	1.584	0.222	0.903	0.120132
orf19.3456	Cal604770W	0.929	0.876	0.9025	0.097372
orf19.3064.1	Cal108170W	1.349	0.456	0.9025	0.109291
orf19.4883	Cal123210C	0.108	0.695	0.9025	0.124028
orf19.5010	Cal131480C	1.428	0.376	0.902	0.10983
orf19.2738	Cal405860C	-0.773	-0.48	0.901	0.0552229
orf19.3577.1:orf19.3578	Cal212340W	2.188	-0.386	0.901	0.177569
orf19.4760:orf19.4761	Cal120530W	0.709	0.314	0.9	0.125388
orf19.5692	Cal500140C	2.488	-0.688	0.9	0.0347308
orf19.7637:orf19.7638	CalR23470W	1.601	0.198	0.8995	0.122409
snR5d	CalR14720C	-0.037	-1.396	0.899	0.167126
orf19.5991	Cal311750C	2.001	-0.203	0.899	0.0487433
orf19.34	Cal214730W	1.002	0.795	0.8985	0.102775
orf19.5000	Cal131260C	0.512	-1.407	0.8985	0.104252
orf19.7552:orf19.7553	CalR21910W	1.356	0.441	0.8985	0.110319
orf19.2849	CalR06580C	1.622	0.099	0.898	0.0467509
orf19.5539	Cal605940W	0.97	0.826	0.898	0.101161
orf19.6628	CalR13050W	1.479	0.316	0.8975	0.114189
orf19.673	Cal125990C	0.638	-3.061	0.8975	0.146502
orf19.3223	CalR02990W	1.625	0.169	0.897	0.0560421
orf19.5182:orf19.5181	Cal705990W	1.665	0.127	0.896	0.0658627
orf19.2870	Cal414780C	0.475	-0.574	0.8955	0.0854865
orf19.928	Cal501360C	1.695	0.095	0.895	0.0581132
orf19.242	Cal305870C	-0.712	-1.818	0.895	0.0643085
orf19.1971	Cal502190C	0.426	-1.602	0.894	0.108509
orf19.1244	Cal412580W	0.634	0.073	0.894	0.575941
orf19.5688	Cal500190C	1.824	-0.036	0.894	0.0553409
orf19.4568	Cal404900W	1.051	Error	0.8935	0.0567888
orf19.1371	Cal221970W	-0.209	1.995	0.893	0.0442208
orf19.3425	Cal603580W	0.337	-0.934	0.893	0.0528854
orf19.5312	Cal408970C	0.893	Error	0.893	0.566296
orf19.2125	Cal609940W	1.982	-0.198	0.892	0.0499952
orf19.2480.1	Cal112790W	1.689	0.094	0.8915	0.133195
orf19.3193	Cal503980C	2.474	-0.692	0.891	0.0361256
orf19.5010:orf19.5011	Cal131500C	1.653	1.085	0.891	0.111706
orf19.374	Cal400180C	2.499	-0.718	0.8905	0.0340918
orf19.1087	Cal609670C	2.062	-0.282	0.89	0.045207
orf19.2621	CalR16890C	-0.579	-1.159	0.8895	0.108781
orf19.7286:orf19.7288	CalR19940W	1.432	0.347	0.8895	0.113483
orf19.778	Cal110560W	1.721	0.058	0.8895	0.1352
orf19.816	Cal209070C	2.589	-1.489	0.889	0.108391
orf19.850	Cal208340W	0.975	-0.533	0.889	0.109277
orf19.3554	Cal211790C	1.302	-0.029	0.889	0.111621
orf19.3007	Cal107040W	1.251	0.526	0.8885	0.112656
orf19.7298	CalR20170C	-0.737	-0.551	0.8885	0.0941629
orf19.4369	CalR08330C	1.762	0.014	0.888	0.0570863
orf19.6944:orf19.6943	Cal308610W	1.876	-0.101	0.8875	0.0538302
orf19.4851	Cal122490C	2.839	-1.064	0.8875	0.235596
orf19.5045	Cal408700W	1.235	-1.615	0.8865	0.113709
orf19.6225.1	Cal115450C	0.987	0.786	0.8865	0.105533
orf19.5814.1	Cal206430W	0.394	-0.519	0.8855	0.106779
orf19.562	CalR11820C	2.146	-0.376	0.885	0.0449213
orf19.3616	Cal219340C	1.687	0.082	0.8845	0.134916
orf19.7356,orf19.7357	Cal313290W	1.757	2.28	0.8835	0.0693561
orf19.1508	Cal204190C	1.465	0.163	0.882	0.0982257
orf19.7121	Cal700060C	1.449	-1.136	0.8815	0.0404858
orf19.3903	Cal509360W	0.092	-0.388	0.8805	0.0680221
orf19.654,orf19.555	CalR11280C	1.67	0.091	0.8805	0.0683036
orf19.7330	CalR20870C	1.413	0.348	0.8805	0.114924
orf19.1630	Cal305020C	0.639	-0.546	0.88	0.0660069
orf19.1978	Cal502020C	0.493	1.267	0.88	0.0779165
orf19.3230	CalR02830C	0.816	-1.448	0.88	0.115896
orf19.2623	CalR16940C	0.562	-0.936	0.8795	0.152981
orf19.5663,orf19.5664	Cal400730W	1.093	0.666	0.8795	0.111342
orf19.2158	Cal610330C	2.164	-0.407	0.8785	0.0454741
orf19.4903	Cal123720W	-0.263	-0.987	0.8785	0.163824
orf19.6874	Cal212650W	0.046	-0.913	0.8785	0.11745
orf19.2977	Cal106460C	1.354	0.402	0.878	0.115863
orf19.5871	Cal309780C	1.099	0.657	0.878	0.112225
orf19.1595	Cal408790W	1.517	0.239	0.878	0.0634106
orf19.1880	Cal216810W	0.582	-1.448	0.878	0.10917
orf19.3976	Cal510870C	1.642	0.114	0.878	0.0592553
orf19.4110	Cal213680W	1.279	0.476	0.8775	0.116597
orf19.1772	Cal222710C	1.364	0.391	0.8775	0.115852
orf19.182	Cal210880C	1.786	-0.031	0.8775	0.143425
orf19.2181	Cal217910W	0.154	1.061	0.8775	0.164033
orf19.3127	Cal415260C	0.911	-2.798	0.8775	0.114239
orf19.798:orf19.797	Cal209480W	1.208	0.547	0.8775	0.115591
orf19.789	Cal408840C	0.527	0.78	0.877	0.117351
orf19.2098	Cal200670C	1.627	0.126	0.8765	0.132609
orf19.6171	Cal318050C	1.33	0.423	0.8765	0.116918
orf19.4642	Cal403230C	2.103	-0.35	0.8765	0.0473182
orf19.5831:orf19.5830	Cal206030C	2.136	-0.384	0.876	0.179716
orf19.1642	Cal304750C	1.071	0.68	0.8755	0.111862
orf19.3986	Cal511070W	1.142	0.609	0.8755	0.114894
orf19.1034	Cal108410C	0.131	1.619	0.875	0.0567522
orf19.4767	Cal120680C	1.521	0.229	0.875	0.123233
orf19.2681	Cal406900W	0.725	0.404	0.8745	0.087009
orf19.952	Cal500780W	1.958	-0.21	0.874	0.0526777
orf19.4746	Cal120120C	1.474	0.273	0.8735	0.120575
orf19.6688	Cal707830C	1.295	0.452	0.8735	0.118566
orf19.5238	Cal128120C	1.743	0.003	0.873	0.141733
orf19.1051:orf19.1052	Cal109380W	0.313	1.433	0.873	0.068844
orf19.2084	Cal200880C	2.093	-0.347	0.873	0.174487
orf19.7215.3	Cal132270C	0.836	0.909	0.8725	0.10359
orf19.2512	Cal302430W	0.747	-1.307	0.872	0.140239
orf19.4001	Cal511330W	0.191	0.104	0.872	0.0582409
orf19.1084	Cal609590W	0.74	1.004	0.872	0.0971732
orf19.791	Cal209600W	-0.395	-1.275	0.872	0.100581
orf19.1227	Cal117460W	1.097	-1.734	0.8715	0.16983
orf19.1238	Cal412490C	-0.365	0.604	0.8715	0.0511008
orf19.3190	Cal504040W	0.161	-0.74	0.8715	0.0883665
orf19.364	Cal400080W	1.127	-0.594	0.8715	0.0485583
orf19.3851	CalR13430C	2.093	0.036	0.8715	0.142507
orf19.6293	CalR17100W	-0.104	-1.693	0.8715	0.0917516
snR44a	Cal114220W	0.871	Error	0.871	0.423763
orf19.4912	Cal123990C	1.501	-1.493	0.8705	0.11195
orf19.5138	Cal706860W	1.524	-1.566	0.8705	0.0593347
orf19.7102,orf19.7101	Cal700440W	0.648	-0.848	0.8705	0.117381
orf19.6498	Cal704670C	0.425	-0.75	0.87	0.045011
orf19.7586	CalR22560W	1.233	0.503	0.868	0.118995
tR(UCU)1	Cal306390W	0.996	0.74	0.868	0.111723
orf19.334	Cal307730C	0.146	0.014	0.8675	0.0703444
orf19.1637,orf19.1636	Cal304850W	1.226	0.465	0.8675	0.0466494
orf19.6133	CalR16560C	-0.122	-1.082	0.867	0.144473
orf19.562	CalR11830W	0.792	-0.373	0.866	0.0625728
orf19.2564	CalR03880W	1.878	-0.147	0.8655	0.0563823
orf19.3673	Cal104760C	0.077	0.029	0.8655	0.129055
orf19.4324	Cal506520W	1.503	0.228	0.8655	0.0721891
orf19.3022	Cal107320C	1.963	-0.233	0.865	0.161604
orf19.5020	Cal131690C	-0.05	-0.184	0.865	0.139195
orf19.5073	Cal118190C	1.243	0.486	0.8645	0.120947
orf19.3966	Cal510710W	1.517	0.212	0.8645	0.0728088
orf19.4491	Cal210320C	1.381	-1.14	0.864	0.111956
orf19.6912	Cal702780W	1.577	-0.114	0.864	0.120779
orf19.1946	Cal502700C	1.677	0.05	0.8635	0.070715
orf19.3156	Cal302640C	0.775	-0.545	0.863	0.110177
orf19.6131	CalR16600C	1.646	0.08	0.863	0.138759
orf19.7194	Cal708500C	1.339	0.384	0.8615	0.121996
orf19.7295	CalR20070C	1.102	-0.058	0.8615	0.0612471
orf19.4457	Cal108630C	1.581	-0.583	0.8605	0.156565
orf19.1493	Cal203940C	0.555	1.166	0.8605	0.0864065
orf19.2849	CalR06590W	2.04	-0.244	0.8605	0.0704865
orf19.1356	Cal222380C	1.437	-1.256	0.86	0.122039
orf19.2267	Cal215960W	0.696	1.024	0.86	0.0975728
orf19.5849	CalR12420C	0.854	0.866	0.86	0.106607
orf19.3297:orf19.3298	Cal102350W	1.429	0.29	0.8595	0.122658
orf19.6286.2	CalR17200C	-0.246	-1.387	0.8595	0.12164
orf19.2437	Cal113660C	0.156	0.583	0.859	0.18546
orf19.4123	Cal211020C	1.607	-2.249	0.859	0.20786
orf19.6905	Cal702610C	-0.571	-0.482	0.859	0.122694
orf19.1776	Cal222620C	-0.144	1.861	0.8585	0.0502319
orf19.4906	Cal123800W	1.784	Error	0.8585	0.122425
orf19.7325	CalR20780C	1.041	0.676	0.8585	0.116419
orf19.7676	CalR23950C	0.433	-1.892	0.8585	0.123431
orf19.1888	Cal216670C	1.069	0.647	0.858	0.117462
orf19.4213	Cal600900C	0.467	0.054	0.858	0.123386
orf19.6610	CalR21250C	2.183	-0.669	0.858	0.130274
orf19.6757	Cal317180C	0.975	-2.073	0.858	0.114234
orf19.4928	Cal129710C	-0.336	0.286	0.858	0.0979213
orf19.5499	Cal214190W	1.433	0.695	0.858	0.164768
orf19.1955	Cal502580W	2.314	-0.599	0.8575	0.0428661
orf19.238	Cal305790C	0.21	-0.695	0.8575	0.123468
orf19.3440	Cal603120C	-0.398	-1.481	0.857	0.100938
orf19.5003	Cal131310C	1.508	0.206	0.857	0.128138
orf19.3710	CalR17650W	0.692	-1.537	0.856	0.0849966
orf19.5100	Cal118620C	-0.249	-0.049	0.856	0.0749772
orf19.5311	Cal408990W	0.678	0.079	0.856	0.0598675
orf19.5890:orf19.5892	Cal310010W	0.553	1.159	0.856	0.0876687
orf19.4998	Cal131220W	1.232	-1.408	0.8555	0.238353
orf19.6884:orf19.6885	Cal212870W	-0.795	-2.294	0.8555	0.0711856
orf19.4522	Cal104440C	0.959	0.282	0.8545	0.124127
orf19.3959	Cal510550C	0.257	-0.884	0.854	0.0631732
orf19.5805	Cal206630C	1.477	0.231	0.854	0.126901
orf19.6167,orf19.6168	Cal302030W	2.743	-0.305	0.854	0.123326
orf19.1883	Cal216770C	1.544	0.163	0.8535	0.131698
orf19.50	Cal111200C	0.849	0.858	0.8535	0.109073
orf19.559	CalR11800C	1.027	-1.304	0.8535	0.0513333
orf19.6027	Cal101700C	1.807	-2.394	0.853	0.0991629
orf19.7260	Cal133010C	0.98	-0.878	0.853	0.192133
orf19.331:orf19.330.1	Cal307630W	0.96	0.745	0.8525	0.115701
orf19.4545	Cal103900W	1.229	0.476	0.8525	0.124352
orf19.7517	CalR00490C	1.871	-0.168	0.8515	0.0585818
orf19.1309	Cal408290C	1.63	0.073	0.8515	0.0718309
orf19.5282	Cal127270W	1.451	0.252	0.8515	0.125977
orf19.1609	Cal305510C	1.206	-0.612	0.851	0.124418
orf19.338	Cal307840W	1.342	Error	0.851	0.06604
orf19.3798	Cal410860C	0.388	-1.433	0.851	0.581995
orf19.4681	Cal402390C	1.896	-0.195	0.8505	0.0575542
orf19.576	Cal501650W	0.676	-0.604	0.85	0.0706839
orf19.7434	Cal315000W	0.332	-1.425	0.85	0.123366
orf19.2343.1	Cal124810C	0.48	1.219	0.8495	0.0851891
orf19.2959.1	Cal106030C	0.416	-0.441	0.8495	0.123589
orf19.6113,orf19.5468,orf19.4055	Cal100060C	2.614	-0.698	0.8495	0.192157
orf19.4066	Cal220480W	1.508	0.19	0.849	0.130499
orf19.132	Cal602650C	0.655	-0.937	0.8485	0.125287
orf19.1611:orf19.1610	Cal305480W	1.714	-0.017	0.8485	0.0633278
orf19.1675	Cal303890C	0.896	0.801	0.8485	0.113903
orf19.1779	Cal222560C	1.344	0.353	0.8485	0.125542
orf19.327	Cal307560C	0.72	0.977	0.8485	0.103796
orf19.6993	Cal312810C	0.51	1.187	0.8485	0.0877681
orf19.1927	Cal503080C	1.894	-0.198	0.848	0.057922
orf19.2693	Cal406630C	1.466	0.23	0.848	0.0736501
orf19.4026	Cal511770C	1.224	-0.88	0.848	0.107614
orf19.7242:orf19.7243	Cal132770W	1.47	0.226	0.848	0.128725
orf19.2501	Cal302200W	0.722	0.549	0.8475	0.0962229
orf19.2765	Cal405290W	0.521	-0.602	0.847	0.247816
orf19.1542	Cal204910W	2.199	0.558	0.846	0.112057
orf19.3621	Cal219230W	1.001	0.691	0.846	0.119131
orf19.1637,orf19.1636	Cal304860W	2.159	-0.424	0.8455	0.127308
orf19.1643	Cal304730C	0.125	Error	0.8455	0.0668779
orf19.2843	CalR06410W	2.013	-1.011	0.8455	0.124482
orf19.422	Cal112220C	1.033	0.657	0.845	0.120724
orf19.780	Cal110510W	1.462	0.228	0.845	0.129046
orf19.1985	CalR17380W	2.249	-0.562	0.8435	0.196304
orf19.4592	Cal404410C	0.757	-0.54	0.8435	0.127629
orf19.6092	Cal100310W	1.227	0.46	0.8435	0.128197
orf19.794	Cal209550W	1.519	0.845	0.8435	0.130042
snR128	Cal120330W	2.079	-0.392	0.8435	0.178645
orf19.5454	Cal300340C	1.481	0.206	0.8435	0.13078
CD39	Cal211940W	1.395	0.291	0.843	0.126631
orf19.4829	Cal122080C	0.247	-0.401	0.8425	0.128366
orf19.7342	CalR21150C	1.983	0.1	0.8425	0.220948
orf19.216	Cal220070W	1.423	0.796	0.842	0.10936
orf19.6152	CalR16180W	0.832	-0.246	0.842	0.127819
orf19.7279.1	CalR19730W	0.777	-1.228	0.842	0.104876
orf19.8	CalR15950C	0.491	-0.732	0.8415	0.119398
orf19.4184	Cal401280C	1.639	0.043	0.841	0.0642961
orf19.6182	Cal318200W	1.645	0.037	0.841	0.0640538
orf19.7489,snR35a	CalR01120C	1.037	0.645	0.841	0.122601
orf19.4524:orf19.4523	Cal104420W	1.865	-0.184	0.8405	0.161986
orf19.1547:orf19.1548	Cal205050W	0.555	1.125	0.84	0.0933064
orf19.2827	CalR06040C	-0.868	0.501	0.84	0.128176
orf19.5094	Cal118520C	0.886	-1.45	0.84	0.0971049
orf19.7667:orf19.7668	CalR23860W	2.014	-0.334	0.84	0.176181
orf19.1152	Cal126810W	1.402	-0.005	0.8395	0.129758
orf19.27	Cal214540C	0.495	-0.573	0.8395	0.106331
orf19.3746	CalR04990W	0.653	1.024	0.8385	0.10157
orf19.4716	Cal413670W	-0.025	0.357	0.8385	0.127887
orf19.4865	Cal122820C	0.34	1.337	0.8385	0.0776908
orf19.4867	Cal122880W	-0.471	1.364	0.8385	0.137231
orf19.4980	Cal130890W	-0.365	-0.23	0.8385	0.119402
orf19.6678	Cal508020C	0.007	-0.279	0.8385	0.0793734
orf19.73	Cal609350W	1.533	0.144	0.8385	0.0786922
orf19.2945,orf19.2946	Cal105720W	-0.498	-1.232	0.8375	0.12896
orf19.4445	Cal116390W	1.886	-1.38	0.8375	0.0591953
orf19.2831	CalR06130C	1.252	-0.113	0.837	0.0426618
orf19.6540	Cal703870C	1.402	-0.459	0.837	0.0940883
orf19.2045	Cal201660W	-1.934	Error	0.8365	0.114625
orf19.6176	Cal318110C	0.936	0.737	0.8365	0.12029
orf19.145	Cal210490W	0.534	0.824	0.836	0.120326
orf19.4979	Cal130860W	1.601	-0.803	0.836	0.130425
tV(CAC)1	Cal200110C	1.224	-0.448	0.836	0.109168
orf19.6376	CalR18360W	-0.733	-1.06	0.835	0.1287
orf19.1492	Cal203930W	2.035	-0.366	0.8345	0.183676
orf19.6165	Cal301960W	0.309	1.36	0.8345	0.0768206
orf19.1745	Cal223320C	1.836	-0.168	0.834	0.161124
orf19.4932	Cal129900C	-0.417	-0.638	0.834	0.129353
orf19.7043	Cal701570C	0.497	1.171	0.834	0.0901139
orf19.2804	Cal309200W	0.64	1.027	0.8335	0.102117
orf19.3211	Cal508860C	2.071	-0.405	0.833	0.0506439
orf19.6910	Cal702740C	0.905	-1.815	0.833	0.0624355
orf19.1028	Cal108550C	0.213	0.865	0.833	0.130108
orf19.6570	Cal703350C	-0.479	-0.484	0.833	0.129596
orf19.4711	Cal401810W	-0.039	-1.887	0.8325	0.129785
orf19.125,orf19.3433	Cal602570C	2.369	-0.705	0.832	0.0421794
orf19.4464	Cal108750W	1.038	-1.53	0.832	0.121836
orf19.4715	Cal413700W	1.225	-0.049	0.832	0.0558005
orf19.2168.3,orf19.2168	Cal218290W	-0.184	-1.943	0.8315	0.128977
orf19.1756	Cal223090W	Error	0.831	0.831	0.0558675
orf19.3627	Cal219070W	0.022	-2.153	0.831	0.115518
orf19.1855	CalR15180W	1.988	-0.327	0.8305	0.176068
orf19.1363	Cal222180C	1.343	0.192	0.8295	0.13707
orf19.1569	Cal205360C	0.689	0.97	0.8295	0.107871
orf19.1186	Cal600510C	1.405	0.254	0.8295	0.130626
orf19.2712	Cal406310W	1.623	0.035	0.829	0.0753278
orf19.2708	Cal406390C	0.972	0.685	0.8285	0.124043
orf19.4323	Cal506500C	1.162	0.495	0.8285	0.132514
orf19.3048	Cal107760C	0.921	-0.242	0.828	0.197294
orf19.7353	Cal313190W	1.004	Error	0.828	0.0646446
orf19.217	Cal220000W	0.423	-0.012	0.8275	0.243197
orf19.3054	Cal107920W	0.644	1.011	0.8275	0.104887
orf19.5274	Cal127460W	0.659	0.06	0.8275	0.133415
orf19.7341.1	CalR21120W	1.966	0.587	0.8275	0.130386
orf19.7477	CalR01400W	1.393	-0.466	0.8275	0.128707
orf19.2049	Cal201570C	1.307	0.347	0.827	0.133708
orf19.4901	Cal123690W	0.229	-1.511	0.8265	0.134267
orf19.90	Cal601870W	0.192	-1.219	0.8265	0.0798226
orf19.4456	Cal116120W	0.006	-1.331	0.826	0.130968
orf19.5700,orf19.7127	Cal224320C	2.076	-0.424	0.826	0.186747
orf19.7279	CalR19760C	1.623	-1.958	0.826	0.129019
orf19.3656:orf19.3655	Cal601440W	0.063	1.588	0.8255	0.0614603
orf19.2434	Cal113730C	1.409	0.241	0.825	0.132738
orf19.4342	Cal506870W	0.596	0.272	0.825	0.0668151
orf19.5825	Cal206150C	1.492	0.158	0.825	0.137584
orf19.3626.1	Cal219100C	1.784	-0.135	0.8245	0.159957
orf19.1414	Cal409730C	1.199	0.449	0.824	0.135235
orf19.2703	Cal406460C	-0.162	-0.499	0.8235	0.135515
orf19.5596:orf19.5597	Cal606950W	1.779	-0.132	0.8235	0.0651166
orf19.7115	Cal700140C	1.723	-0.687	0.8235	0.134573
orf19.1522	Cal204420W	1.698	-0.051	0.8235	0.153607
orf19.5845	CalR12500C	-0.215	-1.533	0.823	0.528396
orf19.1945	Cal502730W	0.346	1.3	0.823	0.0817253
orf19.2916	Cal413890C	2.563	-0.917	0.823	0.0342505
orf19.7167	Cal708880C	2.06	-0.414	0.823	0.0528841
orf19.7084	Cal700770W	0.758	0.439	0.8215	0.0682519
orf19.2614	CalR04690W	0.735	-1.26	0.821	0.135011
orf19.4960	Cal130540C	0.664	-1.114	0.821	0.218429
orf19.4673	Cal402610C	1.259	-0.931	0.821	0.0676032
orf19.5148	Cal706590C	1.249	0.39	0.8195	0.136201
orf19.645.1	CalR11460C	0.917	0.722	0.8195	0.125366
orf19.832	Cal208800C	1.394	-0.227	0.8195	0.107748
orf19.761	Cal110880C	-0.563	-3.436	0.819	0.141531
orf19.5959	Cal311170C	-0.035	-1.405	0.8185	0.126982
orf19.7261	Cal133030C	0.336	0.94	0.8185	0.132913
orf19.6113,orf19.4055	Cal100090W	1.311	0.326	0.8185	0.13719
orf19.2652	Cal507160C	2.926	-0.771	0.818	0.0663547
orf19.4535	Cal104120C	1.185	-0.679	0.818	0.139868
orf19.5755	Cal608540W	1.344	-0.475	0.818	0.0818544
orf19.1711	Cal303180C	0.969	-0.094	0.818	0.159765
orf19.1938	Cal502920C	0.035	-0.414	0.8175	0.134413
orf19.6556	Cal703610W	1.643	1.507	0.8175	0.133304
orf19.3780	Cal411260W	1.1	0.534	0.817	0.133814
orf19.7512	CalR00590W	1.179	0.04	0.817	0.0730083
orf19.1592:orf19.1591	Cal209640W	1.15	0.484	0.817	0.136424
orf19.3822	Cal410360W	0.303	-0.156	0.817	0.0617371
orf19.7507	Cal127030C	0.794	-0.108	0.817	0.0558033
orf19.3045	Cal107710C	0.441	-1.186	0.816	0.135841
orf19.4737	Cal119950W	0.259	-2.982	0.816	0.106025
orf19.913.2	Cal309290W	0.684	0.134	0.816	0.0718751
orf19.940,orf19.939	Cal501070W	0.817	0.815	0.816	0.120896
orf19.5024	Cal131790C	0.018	-1.187	0.8155	0.137337
orf19.5248	Cal127940W	1.521	0.11	0.8155	0.143003
orf19.1833	Cal124520C	1.19	0.44	0.815	0.137796
orf19.2871	Cal414750C	1.404	-1.108	0.815	0.0759317
orf19.6760	Cal317130W	0.746	-2.513	0.815	0.0445362
orf19.1508	Cal204200W	-0.491	Error	0.814	0.139403
orf19.2172	Cal218180W	0.814	Error	0.814	0.461466
orf19.4349	Cal507000W	0.379	0.172	0.814	0.0625259
orf19.5426	Cal300830C	1.165	0.461	0.813	0.138705
orf19.1957	Cal502500W	1.696	-0.071	0.8125	0.0694196
orf19.4873	Cal123010C	0.14	-0.277	0.8125	0.182121
orf19.812	Cal209200C	0.966	0.324	0.812	0.0680103
orf19.7459	Cal315660C	0.849	-2.898	0.8115	0.0901063
orf19.1326	Cal407900W	-0.342	-0.237	0.811	0.139092
orf19.2164.1	Cal218400C	0.935	-0.712	0.811	0.13836
orf19.469	CalR08860C	0.668	Error	0.8105	0.0443251
orf19.1405	Cal221270C	1.663	-0.042	0.8105	0.155856
orf19.1515:orf19.1516	Cal204340W	2.922	-1.301	0.8105	0.240406
orf19.6476	Cal705150C	-0.091	-1.159	0.81	0.0578972
orf19.1776	Cal222630W	1.95	-0.331	0.8095	0.179567
orf19.5244	Cal128000W	-0.269	-0.86	0.8095	0.132578
orf19.1479	Cal203600C	1.042	0.576	0.809	0.135669
orf19.4498	Cal210190C	0.9	0.718	0.809	0.128366
orf19.4889	Cal123400C	0.603	-1.154	0.809	0.138297
orf19.4923.1:orf19.4924	Cal129660W	1.589	0.028	0.8085	0.150278
orf19.5842:orf19.5841,orf19.5812:orf19.5811	Cal205820W	1.018	-0.827	0.8085	0.142697
orf19.7074:orf19.7073	Cal700970W	0.175	1.442	0.8085	0.0734189
orf19.3310,orf19.3311	Cal102660W	1.031	-0.705	0.808	0.140502
orf19.484	CalR09090C	-0.753	-0.644	0.808	0.140235
orf19.7139,orf19.7136	Cal709330W	2.21	-0.595	0.8075	0.0500828
orf19.7590	CalR22620C	0.914	0.701	0.8075	0.129124
orf19.7655	CalR23670W	1.209	0.406	0.8075	0.140057
orf19.2385:orf19.2384	CalR07530W	0.223	1.391	0.807	0.0762802
orf19.510	CalR09510W	1.131	-1.489	0.807	0.0818848
orf19.5667	Cal400810W	1.05	-0.244	0.807	0.0779331
orf19.1835	Cal124570W	0.837	0.776	0.8065	0.12689
orf19.6995	Cal312890C	0.826	-1.835	0.8065	0.137006
orf19.2284	Cal216310W	1.446	0.167	0.8065	0.140272
orf19.670	Cal126090C	2.106	-0.495	0.8055	0.194455
orf19.3233	CalR02750W	0.224	Error	0.805	0.089352
orf19.3990	Cal511130W	1.937	0.745	0.805	0.0497012
orf19.3752	CalR04870C	0.986	-1.198	0.8045	0.14096
orf19.5698	Cal500070W	0.639	-0.909	0.804	0.139384
orf19.6832	Cal315690W	1.441	0.167	0.804	0.0814852
orf19.721	CalR14350C	0.821	-0.088	0.804	0.111398
orf19.6222.1	Cal115550W	2.978	1.481	0.8035	0.151691
orf19.164,orf19.163	CalR05760W	1.348	-0.328	0.8035	0.140522
orf19.1663	Cal304260C	0.989	0.618	0.8035	0.135793
orf19.666:orf19.665	Cal126170W	0.817	0.79	0.8035	0.126966
orf19.3281	CalR01790W	1.176	0.43	0.803	0.141941
orf19.1027	Cal108580W	1.321	0.284	0.8025	0.142349
orf19.7448	Cal315380C	0.556	1.049	0.8025	0.105994
orf19.1258	Cal412840W	-0.44	0.642	0.802	0.142511
orf19.3435	Cal603250C	1.729	-0.125	0.802	0.0694493
orf19.7451	Cal315450W	1.35	0.253	0.8015	0.141277
orf19.1149	Cal126910C	1.553	0.05	0.8015	0.148889
orf19.1553	Cal205130C	1.481	-1.28	0.8015	0.14155
orf19.4853	Cal122520W	0.363	1.037	0.8015	0.142959
orf19.508	CalR09470C	1.494	1.051	0.8015	0.142222
orf19.2430	Cal113810W	0.395	0.857	0.801	0.110469
orf19.3255	CalR02340C	1.285	0.034	0.801	0.0751318
orf19.7041	Cal701640W	0.943	-0.47	0.801	0.0619317
orf19.3839	Cal410090W	0.307	0.496	0.8005	0.139017
orf19.7221	Cal132400C	0.438	-1.437	0.8005	0.0695162
orf19.1177	Cal600400W	1.556	0.044	0.8	0.0688164
orf19.5169	Cal706280W	0.077	0.864	0.8	0.143436
orf19.5636	Cal400280W	0.894	-0.96	0.8	0.0686418
orf19.4366	CalR08250W	0.893	0.101	0.8	0.140674
orf19.3322	Cal102850C	1.636	-0.04	0.798	0.157531
orf19.4430	Cal116760W	2.471	-0.875	0.798	0.225649
orf19.255	Cal306170W	0.305	-0.374	0.7975	0.111481
orf19.2104	Cal200580W	2.389	-0.794	0.7975	0.219257
orf19.7592	CalR22640W	2.483	-1.778	0.797	0.160202
orf19.3171	Cal504410C	0.052	-0.225	0.797	0.0473182
orf19.2674	Cal407020C	2.366	-0.773	0.7965	0.0440821
orf19.4005:orf19.4006	Cal511420W	1.589	0.002	0.7955	0.0698261
orf19.4951	Cal130280W	0.019	-0.376	0.7955	0.145678
orf19.2724	Cal406140C	2.311	-1.424	0.795	0.0717357
orf19.5282	Cal127280C	1.962	-0.372	0.795	0.18416
orf19.6091	Cal100320C	0.277	0.574	0.795	0.143333
orf19.3071	Cal301760W	1.662	-0.072	0.795	0.160667
orf19.6060	Cal101020C	0.921	-0.569	0.7945	0.140985
orf19.2366	CalR15640C	2.602	-0.254	0.7935	0.191332
orf19.3701	Cal705750W	0.905	0.682	0.7935	0.135354
orf19.5832	Cal205980C	1.258	0.328	0.793	0.146682
orf19.6005	Cal312050C	1.137	0.449	0.793	0.145117
orf19.6188:orf19.6189,orf19.6187	Cal318310W	1.606	-0.02	0.793	0.0708075
orf19.6930:orf19.6929	Cal308860W	0.793	Error	0.793	0.454749
orf19.7051	Cal701370W	1.966	-0.38	0.793	0.0626929
orf19.2137	Cal610150C	0.794	0.791	0.7925	0.129389
orf19.657	Cal126340C	0.966	-0.218	0.7925	0.144155
orf19.7466	CalR01560W	1.223	0.362	0.7925	0.146251
orf19.7611	CalR23060C	0.958	0.627	0.7925	0.139152
orf19.5676	Cal401010C	1.062	0.522	0.792	0.142643
orf19.1049	Cal109320C	1.671	-0.087	0.792	0.161934
orf19.1493:orf19.1494	Cal203950W	0.216	-0.465	0.792	0.166872
orf19.6464	Cal705360C	0.441	1.143	0.792	0.0981601
orf19.6326	Cal600250C	1.576	0.007	0.7915	0.0703823
orf19.1302	Cal408440W	0.551	1.031	0.791	0.109357
orf19.7673	CalR23920W	1.709	-0.127	0.791	0.164723
orf19.3600	Cal219670W	0.85	0.731	0.7905	0.133015
orf19.1939,orf19.1938	Cal502900W	1.795	-0.214	0.7905	0.0689082
orf19.23	Cal214420C	1.185	0.396	0.7905	0.146019
orf19.3698:orf19.3697	Cal705820W	-0.546	Error	0.7905	0.147224
orf19.7292	CalR20010C	1.066	0.515	0.7905	0.143368
snR63	Cal212190C	-0.093	-0.429	0.79	0.126615
orf19.1297	Cal408540C	1.069	-2.758	0.79	0.142309
orf19.6402	CalR18730W	1.217	0.362	0.7895	0.147492
orf19.2574,orf19.2575	CalR04030W	0.813	0.765	0.789	0.132039
orf19.5270	Cal127530C	1.768	-0.19	0.789	0.169046
orf19.3415	Cal603800C	0.728	-0.313	0.789	0.0606473
orf19.7479	CalR01340W	1.925	-0.347	0.789	0.0650607
orf19.3218	Cal508690C	1.292	-0.617	0.7885	0.0687633
orf19.4751	Cal120210W	1.4	0.177	0.7885	0.144805
orf19.7519:orf19.7518	CalR00470W	1.388	0.189	0.7885	0.144806
orf19.6229	Cal115370W	1.35	-2.655	0.7885	0.128768
orf19.5383	Cal301590W	-0.187	-1.656	0.788	0.0689324
orf19.6479	Cal705090C	0.76	-0.019	0.788	0.145975
orf19.7547:orf19.7548	CalR21790W	1.701	-0.125	0.788	0.165142
orf19.3606	Cal219550C	0.919	0.656	0.7875	0.138344
orf19.2204.2	Cal217360W	0.721	0.853	0.787	0.124857
orf19.36.1	Cal214840C	0.375	-1.685	0.787	0.147816
orf19.4767	Cal120690W	1.212	0.362	0.787	0.148382
orf19.493:orf19.494	CalR09280W	-0.114	-0.592	0.787	0.0981166
orf19.6250	Cal114920W	2.209	-0.636	0.7865	0.209573
orf19.5379	Cal301680W	1.327	0.246	0.7865	0.147959
orf19.206	Cal220250C	-0.185	0.034	0.786	0.153456
orf19.2927	Cal105310W	0.148	-1.092	0.786	0.144953
orf19.7449	Cal315400C	0.85	0.722	0.786	0.134176
orf19.954	Cal500700C	1.357	-0.937	0.786	0.0512767
orf19.4542	Cal103980C	0.601	-0.807	0.786	0.253231
orf19.1729	Cal302740C	0.921	0.65	0.7855	0.139029
orf19.4825	Cal121970C	1.439	0.132	0.7855	0.1477
orf19.3218	Cal508700W	1.816	-0.239	0.785	0.481263
orf19.1119	Cal508290C	0.24	-0.192	0.785	0.122362
orf19.4225	Cal504760C	2.49	-0.92	0.785	0.039461
orf19.4334	Cal506660C	1.856	-0.286	0.785	0.0681608
orf19.4630	Cal403440C	1.091	0.479	0.785	0.146785
orf19.7104	Cal700370C	0.647	0.923	0.785	0.120705
orf19.3626.1	Cal219110W	2.372	-0.803	0.7845	0.221028
orf19.6341	Cal129320C	0.516	0.187	0.7845	0.176886
orf19.804	Cal209380C	1.836	-0.267	0.7845	0.175917
orf19.7341.1	CalR21130W	1.116	0.539	0.784	0.190692
orf19.246	Cal306000C	0.336	-1.064	0.784	0.11793
orf19.3010.1	Cal107120C	-0.315	-0.387	0.784	0.446729
orf19.374	Cal400190W	1.41	0.158	0.784	0.146737
orf19.3760	Cal128800C	1.113	-1.474	0.7835	0.0763899
orf19.6692	Cal707930W	0.549	1.018	0.7835	0.112052
orf19.252	Cal306110C	0.525	-0.645	0.783	0.0564679
orf19.514	CalR09590C	1.467	-0.173	0.7825	0.148533
orf19.1990	Cal202860W	0.649	0.915	0.782	0.121645
orf19.2012	Cal202350W	0.782	Error	0.782	0.470193
orf19.2661,orf19.1925,orf19.6191,orf19.362,orf19.3074,orf19.5700,orf19.4054,orf19.6337,orf19.7127	Cal113900W	1.84	-0.276	0.782	0.182352
orf19.6781	Cal316830C	1.496	0.068	0.782	0.088472
orf19.7362	Cal313400C	0.127	-1.668	0.782	0.132862
orf19.5915	Cal310370C	1.421	-1.24	0.7815	0.0849745
orf19.1917	Cal200150C	1.38	0.182	0.781	0.147715
orf19.579	Cal501740C	-1.148	-0.751	0.781	0.124242
orf19.805	Cal209350W	-0.065	1.627	0.781	0.061303
orf19.5121	Cal218740C	1.203	0.359	0.781	0.150701
orf19.2695,orf19.2694	Cal406610C	1.611	-0.05	0.7805	0.084078
orf19.409:orf19.4720	Cal119620W	0.804	0.28	0.7805	0.0870159
orf19.862	Cal208040C	1.069	0.492	0.7805	0.147807
orf19.5221	Cal128500C	0.671	0.889	0.78	0.123468
orf19.7077	Cal700930W	0.647	0.913	0.78	0.122364
orf19.3351	Cal103450C	2.44	-1.509	0.7795	0.137513
orf19.3248	CalR02480C	0.76	-0.994	0.779	0.118374
orf19.6124	Cal316820W	0.497	-0.198	0.779	0.139933
orf19.1105.2	Cal508610W	1.611	-0.053	0.779	0.0731939
orf19.4869	Cal122910C	0.719	0.118	0.779	0.436898
orf19.7655	CalR23680C	0.708	-1.235	0.779	0.210091
orf19.7504	CalR00780C	Error	Error	0.7785	0.147391
orf19.2113	Cal200400C	0.539	1.017	0.778	0.113092
orf19.4993	Cal131110W	0.556	-0.448	0.778	0.114665
orf19.3153	Cal302580W	2.117	-0.562	0.7775	0.202734
orf19.7256	Cal132980W	2.083	-0.193	0.7775	0.239964
orf19.2073	Cal201060C	0.806	-0.338	0.777	0.0356887
orf19.4380.1,orf19.4361	CalR08150W	0.949	-2.084	0.777	0.149706
orf19.7486	CalR01190C	-0.022	0.659	0.777	0.106362
orf19.239,orf19.240	Cal305840W	0.167	1.386	0.7765	0.079432
orf19.3612	Cal219410C	0.794	0.759	0.7765	0.135126
orf19.5605	Cal607110C	0.755	-0.585	0.7765	0.141289
orf19.6705	Cal707630W	0.769	-0.042	0.7765	0.0675632
snR8a	Cal127150W	0.892	0.661	0.7765	0.14133
orf19.3498	Cal604670C	-0.531	-0.563	0.776	0.151137
orf19.5425:orf19.5426,orf19.5424	Cal300850C	1.559	-0.007	0.776	0.157435
orf19.5871	Cal309790W	1.849	-0.297	0.776	0.0700407
orf19.7012	Cal702230C	1.149	0.403	0.776	0.151102
orf19.1401	Cal221370W	1.16	0.392	0.776	0.151885
orf19.4885	Cal123270W	0.796	-0.81	0.776	0.168676
orf19.5604	Cal607070C	1.656	-1.667	0.7755	0.0502905
orf19.4432	Cal116740W	2.081	0.986	0.7745	0.120137
orf19.1133	Cal108280C	1.756	-0.208	0.774	0.173625
orf19.7371	Cal313690W	0.948	0.6	0.774	0.145805
orf19.4181	Cal401340C	1.695	-0.148	0.7735	0.0753651
orf19.5885:orf19.5886	Cal309960W	1.161	0.386	0.7735	0.152709
orf19.6605	CalR21360W	0.572	0.975	0.7735	0.118401
orf19.2350	Cal124710C	0.471	-1.239	0.7735	0.151833
orf19.3463	Cal604950W	1.583	-0.037	0.773	0.0731291
orf19.2112	Cal200420W	1.805	-0.26	0.7725	0.178297
orf19.144	Cal210460C	1.76	-1.273	0.772	0.472475
orf19.4972	Cal130800C	1.578	-0.563	0.7715	0.151273
orf19.3529	Cal211260C	1.015	0.527	0.771	0.149467
orf19.4370	CalR08360C	-0.507	-0.619	0.771	0.10412
orf19.6058:orf19.6057	Cal101070W	1.917	-0.375	0.771	0.192733
orf19.1976:orf19.1975	Cal502080W	1.912	-0.37	0.771	0.0685086
orf19.5269.1	Cal127550C	0.734	0.807	0.7705	0.132767
orf19.5595	Cal606910W	0.803	-2.853	0.7705	0.155187
orf19.843	Cal208550W	1.638	0.516	0.77	0.171736
orf19.2414	CalR07020C	0.506	0.14	0.77	0.0810083
orf19.136	Cal602760W	1.828	0.261	0.7695	0.0686749
orf19.2434	Cal113740W	1.667	-0.129	0.769	0.16934
orf19.522	CalR09740W	1.215	0.835	0.769	0.105302
orf19.5960	Cal311190C	1.213	0.324	0.7685	0.156751
orf19.3350	Cal103440W	0.52	1.017	0.7685	0.115048
orf19.3997	Cal511220W	0.408	-1.138	0.768	0.154827
orf19.4984	Cal131010W	0.691	0.845	0.768	0.130133
orf19.1363	Cal222190W	1.503	0.156	0.7675	0.153661
orf19.399	Cal119420C	-0.736	0.377	0.7675	0.151314
orf19.4753	Cal120270W	1.337	0.197	0.767	0.154297
orf19.3571:orf19.3572	Cal212150W	1.471	0.063	0.767	0.155607
orf19.3608	Cal219510W	1.382	0.152	0.767	0.153028
orf19.4239	Cal505050C	1.479	0.055	0.767	0.0906349
orf19.7320	CalR20620C	-0.463	-0.202	0.766	0.153784
orf19.941	Cal501020C	-0.178	-0.683	0.766	0.0805376
orf19.3713	CalR17730C	1.894	-0.364	0.765	0.189174
orf19.2650	Cal507220C	1.12	0.41	0.765	0.154581
orf19.5536	Cal605880C	1.229	-2.236	0.765	0.130935
orf19.738	Cal411470C	1.462	0.064	0.765	0.100026
tS(AGA)1:orf19.460	CalR13230W	0.763	-0.696	0.7645	0.189739
orf19.3250,orf19.3249	CalR02450W	0.682	0.846	0.764	0.130369
orf19.6973	Cal312280C	1.357	-0.467	0.764	0.126662
orf19.4119	Cal213500W	0.412	-1.078	0.7635	0.156687
orf19.5947	Cal310940C	0.881	0.646	0.7635	0.146282
orf19.1133	Cal108290W	0.884	-0.579	0.763	0.037686
orf19.6600,tN(GUU)4	CalR21490W	0.847	0.679	0.763	0.144141
orf19.697	CalR14780C	0.754	0.772	0.763	0.137991
orf19.6970:orf19.6971	Cal312230W	0.948	0.578	0.763	0.150518
orf19.738	Cal411480W	0.369	1.161	0.763	0.0825687
orf19.4748:orf19.4749	Cal120170C	1.331	0.194	0.7625	0.156262
orf19.6020	Cal101870W	1.161	0.364	0.7625	0.157082
orf19.730,orf19.729.1	CalR16150C	-0.157	-0.301	0.762	0.211882
orf19.3051	Cal107840C	1.36	0.164	0.762	0.155841
orf19.6968	Cal312190W	0.84	0.684	0.762	0.144146
orf19.4647	Cal403130W	2.779	-0.534	0.7615	0.155879
orf19.7016	Cal702140W	0.332	-1.004	0.7615	0.0847053
orf19.2391	CalR07460W	0.821	0.7	0.7605	0.142612
orf19.1751	Cal223190C	0.841	0.679	0.76	0.14511
orf19.5732	Cal608140C	0.654	0.866	0.76	0.129258
orf19.922	Cal501450C	-0.001	-1.906	0.76	0.122235
orf19.2181,orf19.2180	Cal217900C	0.136	-1.29	0.7595	0.218909
orf19.3523	Cal211140C	2.006	-0.487	0.7595	0.199823
orf19.446	Cal111760C	0.267	-0.78	0.7595	0.155671
orf19.7229	Cal132550C	1.602	-1.317	0.7595	0.157242
orf19.2961	Cal106080C	0.977	0.541	0.759	0.152169
orf19.5457	Cal300300C	1.894	-0.377	0.7585	0.195092
orf19.5064:orf19.5064.1	Cal117960W	-1.102	-2.462	0.7585	0.117609
orf19.232	Cal305710C	2.283	-0.767	0.758	0.0499938
orf19.3395,orf19.3394	Cal604130W	-0.079	-0.488	0.758	0.141298
orf19.6538	Cal703930C	0.845	0.671	0.758	0.145792
orf19.2301	Cal125660C	0.564	-1.515	0.7575	0.174214
orf19.3264.1	CalR02070W	1.658	0.371	0.757	0.15899
orf19.6610	CalR21260W	1.633	-0.837	0.757	0.215421
orf19.4391	CalR07760W	0.918	-0.681	0.757	0.0891511
orf19.4407	Cal413400C	1.581	-0.067	0.757	0.0757729
orf19.6790	Cal316610W	1.806	1.234	0.757	0.0915003
orf19.7494	CalR01000C	1.494	0.02	0.757	0.0838427
orf19.1793	Cal412060W	1.667	-0.154	0.7565	0.0893044
orf19.7123	Cal700050W	1.491	0.022	0.7565	0.0937322
orf19.440	Cal111880C	1.724	-0.212	0.756	0.176697
orf19.6777	Cal316910W	0.135	-0.981	0.756	0.159051
orf19.6888	Cal212950W	0.384	-0.731	0.756	0.152491
tE(UUC)6	Cal309120C	0.46	-0.49	0.756	0.0886059
orf19.2389	CalR07470C	0.954	0.557	0.7555	0.153161
orf19.2579	CalR04060C	1.284	-1.395	0.7555	0.0773651
orf19.2832	CalR06160W	1.8	-0.29	0.755	0.0727999
orf19.4526	Cal104360W	-0.257	-1.115	0.755	0.0379869
orf19.5266	Cal127640W	1.721	0.406	0.7545	0.118567
orf19.3369	Cal407610C	1.401	0.107	0.754	0.157672
orf19.5286	CalR12110W	3.295	0.484	0.754	0.06998
orf19.2265	Cal215920W	2.331	-0.824	0.7535	0.224863
orf19.4172	Cal401490C	1.569	-0.063	0.753	0.076314
orf19.4263	Cal505480W	0.948	1.128	0.753	0.0924403
orf19.1240	Cal412560C	0.938	0.567	0.7525	0.154543
orf19.6980	Cal312450C	1.519	0.738	0.7525	0.0870028
orf19.7258	Cal133000W	1.799	-0.294	0.7525	0.181627
orf19.7329	CalR20860W	1.818	-0.313	0.7525	0.187304
orf19.4674.1	Cal402580W	0.927	-0.379	0.752	0.162325
orf19.5255	Cal127830C	0.843	0.661	0.752	0.148535
orf19.750	Cal111150W	1.426	-1.371	0.752	0.132896
orf19.1106	Cal508550W	1.266	0.237	0.7515	0.161723
orf19.3854	CalR13490C	0.854	0.648	0.751	0.149028
orf19.675	Cal125930W	1.489	0.013	0.751	0.161619
orf19.740	Cal411500C	0.519	-0.961	0.751	0.00371636
orf19.345	Cal308020W	0.886	-0.971	0.7505	0.150266
orf19.6690	Cal707880C	0.178	-0.449	0.7505	0.161717
orf19.856	Cal208140W	0.888	0.613	0.7505	0.152873
orf19.1804	CalR11090W	1.853	-0.353	0.75	0.0737378
orf19.716	CalR14470C	0.91	0.59	0.75	0.15477
orf19.7376	Cal313790W	1.88	-0.38	0.75	0.0720945
orf19.1750	Cal223230W	0.032	-0.584	0.7495	0.160403
orf19.6323:orf19.6322	Cal600310W	2.213	-0.715	0.749	0.0531808
orf19.1825	Cal114090W	1.664	-0.168	0.748	0.176101
orf19.6692	Cal707940C	-0.01	-0.548	0.748	0.0952505
[truncated: 12,492 more rows]

## Sheet: Expression Put3-HA vs SC5314
Transcription profiling data for the C. albicans strain SCPut3GAD1A against the C. albicans wild type strain SC5314.
ID	SCPut3GAD1A/SC5314 rep1	SCPut3GAD1A/SC5314 rep2	Mean	P-values (Upregulation)	GENE_NAME	Annotations
orf19.670.2	39.077	17.9665	28.5218	0		Protein of unknown function; hypoxia, Hap43-repressed; ketoconazole induced; induced in oralpharyngeal candidasis; 16h flow model biofilm repressed, late-stage flow model biofilm induced; rat catheter and Spider biofilm induced
orf19.688	35.864	18.3525	27.1083	0		Mitochondrial ribosomal protein of the small subunit; S. cerevisiae ortholog is essential for viability; Spider biofilm repressed
orf19.1106	19.2415	26.846	23.0437	0		Protein with Mob2p-dependent hyphal regulation; fluconazole-induced
orf19.7514	20.1585	24.7665	22.4625	0	PCK1	Phosphoenolpyruvate carboxykinase; glucose, C-source, yeast-hypha, Hap43 regulated; fluconazole, phagocytosis, H2O2, oral candidasis, Spider/rat catheter/flow model biofilm induced; repressed in biofilm by Bcr1, Tec1, Ndt80, Rob1, Brg1
orf19.3419	17.344	7.8	12.572	3.09741e-06	MAE1	Malic enzyme, mitochondrial; transcription regulated by Mig1, Tup1; colony morphology-related gene regulation by Ssn6; Hap43-repressed; Spider biofilm repressed
orf19.2192	9.7805	13.6145	11.6975	0	GDH2	Putative NAD-specific glutamate dehydrogenase; fungal-specific; transcript regulated by Nrg1, Mig1, Tup1, and Gcn4; stationary phase enriched protein; flow model biofilm induced; Spider biofilm induced
orf19.5877	11.189	8.938	10.0635	0	ATF1	Putative alcohol acetyltransferase; caspofungin repressed; expression depends on Tac1p
orf19.85	6.969	13.0545	10.0117	4.64612e-06	GPX2	Similar to glutathione peroxidase; induced in high iron; alkaline induced by Rim101; induced by alpha factor or interaction with macrophage; regulated by Efg1; caspofungin repressed; Spider biofilm induced
orf19.5862	17.4925	0.3645	8.9285	0.00496515	AFP99	Protein related to arginases; downregulated upon adherence to polystyrene; regulated by Gcn2p and Gcn4p
orf19.3707	6.052	11.3655	8.70875	1.08409e-05	YHB1	Nitric oxide dioxygenase; acts in nitric oxide scavenging/detoxification; role in virulence in mouse; transcript activated by NO, macrophage interaction; Hap43, hypha repressed; mRNA binds She3
orf19.2941	8.3605	8.6915	8.526	7.74353e-06	SCW4	Putative cell wall protein; substrate for Kex2p processing in vitro; expression regulated by white-opaque switch; alkaline repressed; possibly essential (UAU1 method); flow model biofilm induced; Spider biofilm induced
orf19.6724	6.575	9.984	8.2795	1.08409e-05	FUM12	Putative fumarate hydratase; enzyme of citric acid cycle; fluconazole, Efg1 repressed; induced in high iron; protein present in exponential and stationary growth phase
orf19.4450.1	7.7265	7.8915	7.809	1.85845e-05		Protein conserved among the CTG-clade; 2 adjacent upstream SRE-1 elements; highly up-regulated in cecum-grown cells in a Cph2-dependent manner; Hap43-repressed; rat catheter, Spider and flow model biofilm induced
orf19.3672	9.4695	5.6125	7.541	3.87177e-05	GAL10	UDP-glucose 4-epimerase; galactose utilization; mutant has cell wall defects and increased filamentation; GlcNAc-, fluconazole- and ketoconazole-induced; stationary phase enriched protein; rat catheter and flow model biofilm induced
orf19.646	5.175	9.718	7.4465	5.2656e-05	GLN1	Putative glutamate synthase; regulated by Tsa1, Tsa1B under H2O2 stress conditions; Spider biofilm induced
orf19.1086	4.947	9.931	7.439	5.57534e-05		Ortholog(s) have mRNA binding activity and role in protein deubiquitination, regulation of ER to Golgi vesicle-mediated transport, regulation of retrograde vesicle-mediated transport, Golgi to ER, ribophagy
orf19.5178	7.8335	6.925	7.37925	3.87177e-05	ERG5	Putative C-22 sterol desaturase; fungal C-22 sterol desaturases are cytochrome P450 enzymes of ergosterol biosynthesis, catalyze formation of the C-22(23) double bond in the sterol side chain; transposon mutation affects filamentous growth
orf19.3670	8.1225	5.9085	7.0155	6.03996e-05	GAL1	Galactokinase; galactose, Mig1, Tup1, Hap43 regulated; fluconazole, ketoconazole-induced; stationary phase enriched protein; GlcNAc-induced protein; farnesol, hypoxia-repressed in biofilm; rat catheter and Spider biofilm induced
orf19.4342	9.238	4.1605	6.69925	7.89841e-05	SUT1	Zn2Cys6 transcription factor involved in sterol uptake; flow model biofilm induced; Spider biofilm repressed
orf19.6724.1	5.4115	7.97	6.69075	5.88509e-05
orf19.4698	5.409	6.751	6.08	8.82763e-05	PTC8	Predicted type 2C protein phosphatase, ser/thr-specific; required for hyphal growth; transcript induced by stress; flow model biofilm induced; Spider biofilm induced
orf19.1395	5.025	6.458	5.7415	0.000133189		Ortholog(s) have copper uptake transmembrane transporter activity, inorganic phosphate transmembrane transporter activity
orf19.1306	5.8425	5.372	5.60725	0.00013164		Ortholog(s) have cytosol, nucleus localization
orf19.1030	5.7245	5.426	5.57525	0.00014403		Putative peptidyl-prolyl cis-trans isomerase
orf19.6090	6.132	4.767	5.4495	0.00016726		Putative nucleolar protein with a predicted role in pre-rRNA processing and ribosome biogenesis; repressed by nitric oxide; required for flow model biofilm formation; Spider biofilm repressed
orf19.3981	8.84	1.9435	5.39175	0.00111352	MAL31	Putative high-affinity maltose transporter; transcript is upregulated in clinical isolates from HIV+ patients with oral candidiasis; alkaline induced; Spider biofilm induced
orf19.4082	6.884	3.862	5.373	0.000247793	DDR48	Immunogenic stress-associated protein; filamentation regulated; induced by benomyl/caspofungin/ketoconazole or in azole-resistant strain; Hog1, farnesol, alkaline repressed; stationary phase enriched; Spider, flow model biofilm induced
orf19.3669	4.425	6.211	5.318	0.000243147	SHA3	Putative ser/thr kinase involved in glucose transport; Tn mutation affects filamentous growth; fluconazole-induced; ketoconazole-repressed; induced in by alpha pheromone in SpiderM; possibly essential; flow model biofilm induced
orf19.930	3.998	6.628	5.313	0.000303547	PET9	Mitochondrial ADP/ATP carrier protein involved in ATP biosynthesis; possible lipid raft component; 3 predicted transmembrane helices; flucytosine induced; ketoconazole-induced; downregulated by Efg1p
orf19.5231.2	4.283	6.1575	5.22025	0.000297352	ATP19	Subunit k of the mitochondrial F1F0 ATP synthase; a large enzyme complex required for ATP synthesis; Spider biofilm repressed
orf19.1584	4.453	5.8785	5.16575	0.000303547		Predicted MFS membrane transporter; monocarboxylate porter family member; colony morphology-related gene regulation by Ssn6; flow model biofilm induced; Spider biofilm induced
orf19.4885	4.912	5.189	5.0505	0.000271024	MIR1	Putative mitochondrial phosphate transporter; caspofungin repressed; expression is increased in a fluconazole-resistant isolate; induced upon adherence to polystyrene
orf19.2020	2.5405	7.4025	4.9715	0.00111197	HGT6	Putative high-affinity MFS glucose transporter; 20 family members; induced in core stress response; fluconazole, oralpharyngeal candidasis induced; flow model biofilm induced; Spider biofilm induced
orf19.5791	4.861	5.0485	4.95475	0.000315936	IDH2	Putative mitochondrial NAD-isocitrate dehydrogenase subunit; induced by ciclopirox; induced in high iron; present in exponential and stationary growth phases; Spider biofilm repressed
orf19.822	8.4365	1.249	4.84275	0.00404987	HSP21	Small heat shock protein; role in stress response and virulence; fluconazole-downregulated; induced in cyr1 or ras1 mutant; stationary phase enriched protein; detected in some, not all, biofilm extracts; Spider biofilm induced
orf19.4311	5.0935	4.579	4.83625	0.000332972	YNK1	Nucleoside diphosphate kinase (NDP kinase); homo-hexameric; soluble protein in hyphae; flucytosine induced; biofilm induced; macrophage-induced protein; stationary phase enriched protein; Spider biofilm repressed
orf19.7011	4.646	4.7625	4.70425	0.000385628		Ortholog(s) have mRNA binding activity and 90S preribosome, cytoplasm, mitotic spindle pole body, nucleolus localization
orf19.1770	4.498	4.871	4.6845	0.000432089	CYC1	Cytochrome c; complements defects of S. cerevisiae cyc1 cyc7 double mutant; induced in high iron; alkaline repressed; repressed by nitric oxide; Hap43-dependent repression in low iron; regulated by Sef1, Sfu1
orf19.3675	4.182	4.91	4.546	0.00052656	GAL7	Putative galactose-1-phoshphate uridyl transferase; downregulated by hypoxia, upregulated by ketoconazole; macrophage/pseudohyphal-repressed
orf19.5005	3.725	5.3385	4.53175	0.000665944	OSM2	Putative mitochondrial fumarate reductase; regulated by Ssn6p, Gcn2p, and Gcn4p; Hog1p-downregulated; stationary phase enriched protein; Hap43p-repressed gene
orf19.6317	3.036	5.994	4.515	0.00098188	ADE6	5-Phosphoribosylformyl glycinamidine synthetase; adenine biosynthesis; not induced in GCN response, in contrast to S. cerevisiae Ade6; protein in stationary phase yeast-form cultures; flow model and rat catheter biofilm repressed
orf19.6126	3.3125	5.6645	4.4885	0.000806876	KGD2	Putative dihydrolipoamide S-succinyltransferase; induced in high iron; Hap43-repressed; Spider biofilm repressed
orf19.4274	3.6645	5.2385	4.4515	0.000717051	PUT1	Putative proline oxidase; alkaline upregulated by Rim101; flow model biofilm induced; Spider biofilm induced
orf19.4826	2.8425	6.0295	4.436	0.00114604	IDH1	Putative mitochondrial NAD-isocitrate dehydrogenase subunit 1; soluble protein in hyphae; protein level decrease in stationary phase cultures
orf19.7384	5.1425	3.5755	4.359	0.000631872	NOG1	Putative GTPase; mutation confers hypersensitivity to 5-fluorocytosine (5-FC), 5-fluorouracil (5-FU), and tubercidin (7-deazaadenosine); repressed by prostaglandins; Hap43-induced
orf19.2644	4.381	4.324	4.3525	0.000638067	QCR2	Ubiquinol-cytochrome-c reductase; antigenic; induced by interaction with macrophage; repressed by nitric oxide; in detergent-resistant membrane fraction (possible lipid raft component); levels decrease in stationary phase; Hap43p-repressed
orf19.93	4.9545	3.639	4.29675	0.000621031		Putative mitochondrial intermembrane space protein; colony morphology-related gene regulation by Ssn6; regulated by Sef1, Sfu1, and Hap43; Spider biofilm repressed; rat catheter biofilm induced
orf19.4987	4.5575	3.921	4.23925	0.000631872	NUP49	Nuclear pore protein
orf19.5118	3.267	5.199	4.233	0.0010779	SDS24	Protein similar to S. cerevisiae Sds24 involved in cell separation during budding; transcript regulated by Mig1 and Tup1; fluconazole-induced; flow model biofilm induced
orf19.7422	6.9675	1.4065	4.187	0.00480409		Ortholog(s) have role in endonucleolytic cleavage in 5'-ETS of tricistronic rRNA transcript (SSU-rRNA, 5.8S rRNA and LSU-rRNA), more
orf19.2414	3.1885	5.0495	4.119	0.00125755		Ortholog of S. cerevisiae Mpm1; a mitochondrial intermembrane space protein of unknown function; Hap43-repressed; Spider biofilm induced
orf19.4954	0.5365	7.6175	4.077	0.0155366		Ortholog(s) have endoplasmic reticulum, integral component of membrane localization
orf19.5491.1	3.409	4.6565	4.03275	0.00121728	ATP14	Putative mitochondrial F1F0 ATP synthase subunit; macrophage/pseudohyphal-induced
orf19.5619	4.6845	3.303	3.99375	0.0010237		Protein of unknown function; induced by alpha pheromone in SpiderM medium; Spider biofilm induced
orf19.913.2	3.9815	3.9615	3.9715	0.00105932		Ortholog of subunit 6 of the ubiquinol cytochrome-c reductase complex, a component of the mitochondrial inner membrane electron transport chain; Hap43-repressed gene
orf19.2250	7.3375	0.595	3.96625	0.011479	SPE3	Putative spermidine synthase; predicted role in pantothenate and spermidine biosynthesis; Spider biofilm repressed
orf19.3527	4.047	3.874	3.9605	0.00108719	CYT1	Cytochrome c1; induced in high iron; alkaline repressed; possibly an essential gene, disruptants not obtained by UAU1 method; Hap43-repressed; Spider biofilm repressed
orf19.3870	4.254	3.575	3.9145	0.00130711	ADE13	Adenylosuccinate lyase; enzyme of adenine biosynthesis; soluble protein in hyphae; not induced during GCN response, in contrast to the S. cerevisiae ortholog; repressed by nitric oxide
orf19.5000	4.182	3.5825	3.88225	0.0013737	CYB2	Putative cytochrome b2 precursor; induced in high iron; alkaline repressed; colony morphology-related gene regulation by Ssn6; Hap43-repressed; pider biofilm induced
orf19.3646	4.44	3.282	3.861	0.00142171	CTR1	Copper transporter; transcribed in low copper; induced Mac1, Tye7, macrophage interaction, alkaline pH via Rim101; 17-beta-estradiol repressed; complements S. cerevisiae ctr1 ctr3 copper transport mutant; flow model/Spider biofilm induced
orf19.7062	2.8385	4.8525	3.8455	0.0019142	RPA135	Putative RNA polymerase I subunit A135; repressed by prostaglandins
orf19.5952	3.1185	4.4195	3.769	0.0017965		Protein of unknown function; induced by nitric oxide independent of Yhb1; Sef1, Sfu1, and Hap43-induced; rat catheter and Spider biofilm induced
orf19.4941	3.5255	3.9865	3.756	0.00152393	TYE7	bHLH transcription factor; control of glycolysis; required for biofilm formation; hyphally regulated by Cph1, Cyr1; flucytosine, Hog1 induced; amphotericin B, caspofungin repressed; induced in flow model biofilm and planktonic cultures
orf19.5629	3.352	4.1375	3.74475	0.00159052	QCR7	Putative ubiquinol-cytochrome-c reductase, subunit 7; Hap43p-repressed gene
orf19.198	3.46	4.0025	3.73125	0.00151464	ASN1	Putative asparagine synthetase; soluble protein in hyphae; regulated by Rim101; decreased expression at pH 4 vs pH 8; protein detected during exponential and stationary phases of yeast-form growth
orf19.6854	3.128	4.325	3.7265	0.00181044	ATP1	ATP synthase alpha subunit; antigenic in human/mouse; at hyphal surface; ciclopirox, ketoconazole, flucytosine induced; Efg1, caspofungin repressed; may be essential; sumoylation target; stationary phase-enriched; Spider biofilm repressed
orf19.4495	3.5485	3.8935	3.721	0.00165402	NDH51	Nicotinamide adenine dinucleotide dehydrogenase complex I subunit of the mitochondrial electron transport chain; required for wild-type filamentous growth; alkaline repressed; Hap43-repressed; Spider biofilm repressed
orf19.4016	3.3905	4.0365	3.7135	0.00157194		Putative ubiquinol-cytochrome-c reductase; amphotericin B induced; repressed by nitric oxide; protein level decreases in stationary phase cultures; Hap43-repressed; Spider biofilm repressed
orf19.5850	3.894	3.4865	3.69025	0.00176707	NOC2	Putative nucleolar complex protein; Hap43-induced; transposon mutation affects filamentous growth; mutation confers hypersensitivity to 5-fluorouracil (5-FU), tubercidin (7-deazaadenosine); repressed in core stress response
orf19.638	5.379	1.8075	3.59325	0.0038888	FDH1	Formate dehydrogenase; oxidizes formate to CO2; Mig1 regulated; induced by macrophages; fluconazole-repressed; repressed by Efg1 in yeast, not hyphal conditions; stationary phase enriched; rat catheter and Spider biofilm induced
orf19.2048	0.4885	6.6385	3.5635	0.0192102		Proten of unknown function; transcript positively regulated by Sfu1; Hap43 repressed; Spider biofilm induced
orf19.512	3.9095	3.2005	3.555	0.00207991		Ortholog of S. cerevisiae Kre33; essential; S. cerevisiae ortholog is essential and is required for biogenesis of the small ribosomal subunit
orf19.3475	3.349	3.7315	3.54025	0.0021558		Described as a Gag-related protein; hyphal induced; downregulation correlates with clinical development of fluconazole resistance; repressed by nitric oxide, 17-beta-estradiol, ethynyl estradiol
orf19.1578	4.6065	2.47	3.53825	0.00234474		Ortholog of S. cereviaie Rrp5, an RNA binding protein involved in synthesis of 18S and 5.8S rRNAs; Hap43-induced gene
orf19.2158	5.2	1.8495	3.52475	0.00389655	NAG3	Putative MFS transporter; similar to Nag4; required for wild-type mouse virulence and cycloheximide resistance; in gene cluster that includes genes encoding enzymes of GlcNAc catabolism; Spider biofilm repressed
orf19.1872	3.1475	3.8995	3.5235	0.00221		Plasma membrane protein; repressed by nitric oxide
orf19.5419	3.3915	3.62	3.50575	0.00218523	ATP5	Putative F0-ATP synthase FO subunit B; caspofungin repressed; protein level decreased in stationary phase yeast cultures; Spider biofilm repressed
orf19.717	3.7165	3.264	3.49025	0.00242837	HSP60	Heat shock protein; soluble in hyphae; regulated by Nrg1 and by iron; induced in high iron; heavy metal (cadmium) stress-induced; sumoylation target; protein present in exponential and stationary phase cells; Hap43-repressed
orf19.1710	2.8315	4.1225	3.477	0.00259563	ALI1	Putative NADH-ubiquinone oxidoreductase; in detergent-resistant membrane fraction (possible lipid raft component); predicted N-terminal acetylation; nitric oxide-repressed; plasma membrane-localized; protein decreases in stationary phase
orf19.6165	2.3125	4.599	3.45575	0.00380053	KGD1	Putative 2-oxoglutarate dehydrogenase; regulated by Efg1 under yeast but not hyphal growth conditions; transcript induced in an RHE model of oral candidiasis; stationary phase enriched protein; Hap43-repressed; rat catheter biofilm induced
orf19.5653	3.11	3.747	3.4285	0.00259099	ATP2	F1 beta subunit of F1F0 ATPase complex; antigenic in human, mice; induced by ciclopirox olamine; caspofungin repressed; macrophage/pseudohyphal-induced; detected during exponential and stationary growth phases; Spider biofilm repressed
orf19.5801	3.5325	3.2435	3.388	0.00274895	RNR21	Ribonucleoside-diphosphate reductase; regulated by tyrosol and cell density; ciclopirox olamine, fluconazole or flucytosine induced; regulated by Sef1, Sfu1, and Hap43
orf19.4445	3.768	2.9925	3.38025	0.00291622		Protein of unknown function; Plc1p-regulated; expression induced early upon infection of reconstituted human epithelium (RHE), while expression of the C. dubliniensis ortholog is not; mutant is viable; Spider biofilm induced
orf19.5660.1	3.983	2.775	3.379	0.00283878		Ortholog(s) have proton-transporting ATP synthase activity, rotational mechanism, structural molecule activity and role in ATP synthesis coupled proton transport, cristae formation, protein complex oligomerization
orf19.5912	4.4305	2.213	3.32175	0.00378194	MAK21	Putative 66S pre-ribosomal particle subunit; mutation confers hypersensitivity to tubercidin (7-deazaadenosine)
orf19.3733	2.7345	3.8645	3.2995	0.00347685	IDP2	Isocitrate dehydrogenase; white-opaque switch regulated; morphology-regulation by Ssn6; protein in exponential and stationary phase yeast; Hap43-repressed; Spider biofilm repressed by Bcr1, Tec1, Ndt80, Rob1, Brg1; Spider biofilm induced
orf19.2575	6.2515	0.294	3.27275	0.0207093		Putative S-adenosylmethionine-dependent methyltransferase; Hap43p-induced gene
orf19.7569	2.9545	3.5845	3.2695	0.00337153	SIK1	Putative U3 snoRNP protein; Hap43p-induced gene; physically interacts with TAP-tagged Nop1p
orf19.4321	6.261	0.254	3.2575	0.0211569		Ortholog of Candida albicans WO-1 : CAWG_04677
orf19.2270	3.3805	3.064	3.22225	0.00339631	SMF12	Ortholog of S. cerevisiae Smf1; manganese transporter; Gcn4-regulated; Hap43, alkaline induced; caspofungin repressed; mutants are viable
orf19.2439.1	2.5425	3.878	3.21025	0.0041273		Ortholog(s) have ubiquinol-cytochrome-c reductase activity, role in aerobic respiration, mitochondrial electron transport, ubiquinol to cytochrome c and mitochondrial respiratory chain complex III localization
orf19.7231	2.8935	3.5245	3.209	0.00384389	FTR2	High-affinity iron permease; probably interacts with ferrous oxidase; regulated by iron level, ciclopirox olamine, amphotericin B, caspofungin; complements S. cerevisiae ftr1 iron transport defect; Hap43-repressed; Spider biofilm induced
orf19.2785	2.801	3.609	3.205	0.00391668	ATP7	Putative subunit of the F1F0-ATPase complex; colony morphology-related gene regulation by Ssn6; farnesol, macrophage-downregulated protein abundance; protein present in exponential and stationary yeast growth phases; Hap43-induced
orf19.6205	2.4365	3.9635	3.2	0.00418461		Ortholog of C. dubliniensis CD36 : Cd36_06550, C. parapsilosis CDC317 : CPAR2_209030, Candida tenuis NRRL Y-1498 : CANTEDRAFT_111035 and Debaryomyces hansenii CBS767 : DEHA2F25300g
orf19.4759	2.867	3.5155	3.19125	0.00393681	COX5	Cytochrome oxidase subunit V; putative upstream CCAAT box regulatory element; macrophage/pseudohyphal-induced; repressed by nitric oxide; intron in 5'-UTR; Hap43p-dependent repression in low iron medium
orf19.1582	2.51	3.8035	3.15675	0.00457333		Predicted membrane transporter; member of the drug:proton antiporter (12 spanner) (DHA1) family, major facilitator superfamily (MFS); mRNA binds She3
orf19.2185	5.769	0.5195	3.14425	0.0183553	NSA1	Putative 66S pre-ribosomal particles conmponent; Hap43-induced; repressed by prostaglandins
orf19.6047	2.521	3.754	3.1375	0.00459656	TUF1	Translation elongation factor TU; macrophage/pseudohyphal-induced; repressed upon phagocytosis by murine macrophage; levels decrease in stationary phase cells; Spider biofilm repressed
orf19.962	3.706	2.5415	3.12375	0.00453152		Protein with a fungal RNA polymerase I subunit RPA14 domain; proposed to play a role in the recruitment of pol I to the promoter; Hap43-induced gene
orf19.4490.2	2.5815	3.6615	3.1215	0.00463528	QCR8	Putative ubiquinol cytochrome c reductase; macrophage and pseudohyphal-induced protein; colony morphology-related gene regulation by Ssn6; Hap43-repressed; Spider biofilm repressed
orf19.76	3.942	2.252	3.097	0.00501007	SPB1	Putative AdoMet-dependent methyltransferase; Hap43-induced; repressed by prostaglandins; possibly essential gene, disruptants not obtained by UAU1 method; Spider biofilm induced
orf19.6062.3	2.5385	3.5935	3.066	0.00519281		Mitochondrial protein; component of the mitochondrial inner membrane organizing system ; role in maintenance of crista junctions and inner membrane architecture; Spider biofilm repressed
orf19.7215.3	3.033	3.099	3.066	0.0044897		Ortholog(s) have chaperone binding, unfolded protein binding activity, role in chaperone-mediated protein complex assembly, protein import into mitochondrial intermembrane space, protein refolding and mitochondrial matrix localization
orf19.1305	4.527	1.595	3.061	0.00882918		Ortholog(s) have tRNA (guanine-N1-)-methyltransferase activity, role in mitochondrial tRNA methylation, tRNA N1-guanine methylation and mitochondrial matrix, nucleus localization
orf19.3962	3.984	2.1335	3.05875	0.00546074	HAS1	Functional homolog of S. cerevisiae Has1p, which is a nucleolar protein of the DEAD-box ATP-dependent RNA helicase family that is involved in biogenesis of the ribosome, particularly the small (40S) subunit; caspofungin-downregulated
orf19.2091	2.3645	3.72	3.04225	0.00562955		Putative NADH dehydrogenase; repressed by nitric oxide, Hap43p-repressed
orf19.4191	4.6085	1.476	3.04225	0.00973362	RLP24	Putative ribosomal protein; Hap43-induced; essential gene; heterozygous mutation confers hypersensitivity to 5-fluorocytosine (5-FC), 5-fluorouracil (5-FU), and tubercidin (7-deazaadenosine); Spider biofilm induced
orf19.846	1.6415	4.439	3.04025	0.008919		Predicted protein kinase similar to S. cerevisiae Nnk1; implicated in proteasome function in S. cerevisiae; induced by Mnl1 under weak acid stress
orf19.1471	2.825	3.248	3.0365	0.00498529	COX4	Putative cytochrome c oxidase subunit IV; Mig1-regulated; macrophage/pseudohyphal-induced gene; macrophage-induced protein; repressed by nitric oxide; 5'-UTR intron; Hap43-repressed
orf19.5961	4.511	1.5315	3.02125	0.00985287		Ortholog(s) have role in proteasome regulatory particle assembly, proteolysis and cytosol, nucleus, proteasome regulatory particle localization
orf19.685	4.595	1.4465	3.02075	0.0105792	YHM1	Putative mitochondrial carrier protein; fungal-specific (no human or murine homolog); Hap43p-repressed gene
orf19.501	5.339	0.691	3.015	0.0186712		Ortholog(s) have rRNA (cytosine-C5-)-methyltransferase activity and role in assembly of large subunit precursor of preribosome, maturation of LSU-rRNA from tricistronic rRNA transcript (SSU-rRNA, 5.8S rRNA, LSU-rRNA), rRNA base methylation
orf19.2489	3.1065	2.903	3.00475	0.00506582		Putative karyopherin beta; repressed by nitric oxide
orf19.5565	3.8095	2.1905	3	0.00594703	HPD1	3-hydroxypropionate dehydrogenase; involved in degradation of toxic propionyl-CoA; rat catheter and Spider biofilm induced
orf19.4450	3.8925	2.1065	2.9995	0.00613752	ZCF23	Predicted Zn(II)2Cys6 transcription factor; ortholog of S. cerevisiae Gsm1; flow model biofilm induced
orf19.3358	2.6535	3.3425	2.998	0.00548707	LSC1	Putative succinate-CoA ligase subunit; induced by high iron; fluconazole-induced; protein present in exponential and stationary growth phase yeast cultures; Spider biofilm repressed
orf19.918	1.209	4.738	2.9735	0.0164674	CDR11	Putative transporter of PDR subfamily of ABC family; Gcn4-regulated; induced by Rim101 at pH 8; Spider biofilm induced
orf19.2538	2.9025	3.033	2.96775	0.00541893	PTC2	Protein phosphatase of the Type 2C-related family (serine/threonine-specific) with a potential role in DNA damage checkpoint control; localizes to both cytoplasm and mitochondria; mutant shows virulence defect
orf19.819	2.411	3.4965	2.95375	0.00644417	ACP12	Putative mitochondrial acyl carrier protein
orf19.62	3.1175	2.777	2.94725	0.0054499
orf19.1465	2.6605	3.2035	2.932	0.00594703		Has domain(s) with predicted N-acetyltransferase activity
orf19.6000	2.8165	3.0395	2.928	0.00596407	CDR1	Multidrug transporter of ABC superfamily; transports phospholipids in an in-to-out direction; induced by beta-estradiol, progesterone, corticosteroid, or cholesterol; Spider biofilm induced
orf19.3443	3.34	2.502	2.921	0.00583398	OYE2	Putative NAPDH dehydrogenase; induced by nitric oxide; Spider biofilm induced
orf19.5628	2.6775	3.1475	2.9125	0.00603686		Mitochondrial dicarboxylate transporter; possibly an essential gene, disruptants not obtained by UAU1 method
orf19.7590	2.2305	3.577	2.90375	0.00733313		Putative NADH-ubiquinone oxidoreductase; identified in detergent-resistant membrane fraction (possible lipid raft component); predicted N-terminal acetylation; repressed by nitric oxide
orf19.3290	3.0235	2.774	2.89875	0.0062227		Plasma membrane-localized protein; repressed by nitric oxide; Hap43p-repressed gene
orf19.2511.1	3.3785	2.3925	2.8855	0.00629704	MRPL33	Putative mitochondrial ribosomal protein of the large subunit; Ssr1-repressed; rat catheter biofilm induced
orf19.742	4.3225	1.4435	2.883	0.0132074	ALD6	Putative aldehyde dehydrogenase; stationary phase enriched protein; expression regulated upon white-opaque switch; rat catheter biofilm induced; rat catheter and Spider biofilm induced
orf19.4758	3.2205	2.5455	2.883	0.00630788		Putative reductase or dehydrogenase; Hap43-repressed gene; alkaline repressed
orf19.4396	2.0985	3.6455	2.872	0.00767539		Mitochondrial inner membrane protein; mammalian mitofilin domain; Spider biofilm repressed
orf19.6902	3.2985	2.396	2.84725	0.00674926	DBP7	Putative ATP-dependent DEAD-box RNA helicase; Hap43-induced; rat catheter biofilm induced
orf19.1753	3.5595	2.099	2.82925	0.00797429	PUS7	Pseudouridine synthase; catalyzes pseudouridylation in U2 snRNA, 5S rRNA, cytoplasmic tRNAs and in pre-tRNA(Tyr); F-12/CO2 early biofilm induced
orf19.7664	3.6365	2.0185	2.8275	0.00853028		Ortholog(s) have nucleolus localization
orf19.2246	5.366	0.281	2.8235	0.0279758		Ortholog(s) have cell periphery, cytosol, nucleus localization
orf19.1486	3.3275	2.311	2.81925	0.00730525		Protein with a life-span regulatory factor domain; regulated by Sef1, Sfu1, and Hap43; flow model biofilm induced; Spider biofilm induced
orf19.6811	1.0335	4.574	2.80375	0.0242419	ISA2	Protein required for maturation of mitochondrial [4Fe-4S] proteins; role in biotin biosynthetic process; rat catheter and Spider biofilm induced
orf19.1797	4.3275	1.2755	2.8015	0.0164085		D-arabinose 5-phosphate isomerase; has GutQ domain which is associated with phosphosugar binding; other biofilm induced; rat catheter and Spider biofilm induced; F-12/CO2 early biofilm induced
orf19.6850	3.947	1.642	2.7945	0.0119839		Putative transcription factor with C3HC4 zinc finger DNA-binding motif; mutants are viable
orf19.7107	3.8175	1.7605	2.789	0.0109199		Ortholog(s) have role in ribosomal large subunit biogenesis and cytoplasm, nucleus, ribosome localization
orf19.1253	3.571	1.9975	2.78425	0.00899334	PHO4	bHLH transcription factor of the myc-family; required for phosphate acquisition and for resistance to stresses; induced by Mnl1 under weak acid stress
orf19.1956	3.0595	2.507	2.78325	0.00740747		Ortholog(s) have mRNA binding activity, role in reciprocal meiotic recombination and mitochondrial matrix localization
orf19.22	2.95	2.6045	2.77725	0.00735636		Protein with homology to peroxisomal membrane proteins; Sef1p-, Sfu1p-, and Hap43p-regulated gene
orf19.4093	3.73	1.823	2.7765	0.0107387	PES1	Pescadillo homolog required for yeast cell growth, lateral yeast growth on filamentous cells and virulence in mice; hyphal cells grow normally in mutant; mutation confers hypersensitivity to 5-fluorocytosine, 5-fluorouracil, tubercidin
orf19.5753	2.9185	2.6325	2.7755	0.00739043	HGT10	Glycerol permease involved in glycerol uptake; member of the major facilitator superfamily; induced by osmotic stress, at low glucose in rich media, during cell wall regeneration; 12 membrane spans; Hap43p-induced gene
orf19.2527	4.902	0.648	2.775	0.0238625		Putative protein of unknown function; Hap43-induced; required for normal biofilm growth; F-12/CO2 early biofilm induced
orf19.2954	2.1545	3.3895	2.772	0.00884621		Protein of unknown function; Hap43-repressed gene; repressed by nitric oxide
orf19.1164	1.5535	3.973	2.76325	0.0118972	GAR1	Putative H/ACA snoRNP pseudouridylase complex protein; mutation confers hypersensitivity to tubercidin (7-deazaadenosine); macrophage/pseudohyphal-induced; Spider biofilm repressed
orf19.1625	2.656	2.87	2.763	0.0077807		Putative ubiquinone oxidoreductase; repressed by nitric oxide; Hap43p-repressed
orf19.3360	1.9225	3.5985	2.7605	0.00991947		Protein of unknown function; flow model biofilm induced; Spider biofilm induced
orf19.1360.1	2.6	2.917	2.7585	0.00804088		Putative adhesin-like protein
orf19.2360	1.964	3.5435	2.75375	0.0101843	URA2	Putative bifunctional carbamoylphosphate synthetase-aspartate transcarbamylase; flucytosine induced; macrophage/pseudohyphal-induced; 5'-UTR intron; flow model biofilm repressed
orf19.1549	2.205	3.3005	2.75275	0.00905684		Plasma membrane-associated protein identified in detergent-resistant membrane fraction (possible lipid raft component); repressed by nitric oxide; predicted transmembrane helix
orf19.2524	2.574	2.9315	2.75275	0.00822363	MGE1	Putative mitochondrial matrix cochaperone; macrophage/pseudohyphal-repressed
orf19.755	3.22	2.278	2.749	0.00835992	MRPL37	Putative mitochondrial large subunit ribosomal protein; shows colony morphology-related gene regulation by Ssn6p
orf19.5924	2.375	3.081	2.728	0.00870063	ZCF31	Zn(II)2Cys6 transcription factor of unknown function; mutant is sensitive to copper and SDS, and resistant to Calcofluor White; required for yeast cell adherence to silicone substrate
orf19.4405	4.312	1.1415	2.72675	0.0202431	PPS1	Putative dual specificity protein phosphatase, similar to S. cerevisiae Pps1p; mutant shows virulence defect
orf19.3941	2.4	3.0495	2.72475	0.00874245	URA7	CTP synthase 1; flucytosine induced; protein present in exponential and stationary growth phase yeast cultures
orf19.3335	2.541	2.9055	2.72325	0.00868979		Plasma membrane protein of unknown function; colony morphology-related gene regulation by Ssn6; repressed by nitric oxide
orf19.6514	2.2595	3.1515	2.7055	0.00925197	CUP9	Transcription factor; represses SOK1 expression in response to farnesol inhibition; yeast-hypha switch repressed; ketoconazole-induced; Plc1-regulated; colony morphology-related Ssn6 regulation; Spider, flow model biofilm induced
orf19.2871	1.507	3.9035	2.70525	0.0135311	SDH12	Succinate dehydrogenase; soluble protein in hyphae; macrophage-downregulated protein level; downregulated by Efg1p; repressed by nitric oxide; protein present in exponential and stationary growth phase yeast cultures; Hap43p-repressed gene
orf19.2275	2.687	2.7195	2.70325	0.00857054		Putative mitochondrial ribosomal protein; predicted role in aerobic respiration; Spider biofilm repressed
orf19.5974	3.2635	2.1135	2.6885	0.00972743	ATG9	Protein similar to S. cerevisiae Atg9; required for early step in autophagy; required for cytoplasm to vacuole trafficking of Lap41; Spider biofilm induced
orf19.6173	1.937	3.44	2.6885	0.0112405	STD1	Putative transcription factor; involved in control of glucose-regulated gene expression; repressed by Rgt1; Spider biofilm induced
orf19.1587	1.5055	3.854	2.67975	0.0147948	HGT20	Putative glucose transporter of the major facilitator superfamily; the C. albicans glucose transporter family comprises 20 members; 12 probable membrane-spanning segments; regulated by Nrg1
orf19.7443	2.7695	2.5725	2.671	0.00905993		Ortholog of C. dubliniensis CD36 : Cd36_86510, C. parapsilosis CDC317 : CPAR2_206110, Candida tenuis NRRL Y-1498 : CANTEDRAFT_112184 and Debaryomyces hansenii CBS767 : DEHA2F17292g
orf19.6853	2.6955	2.64	2.66775	0.00905529		Protein of unknown function; Spider biofilm repressed
orf19.6265.1	2.3015	3.0245	2.663	0.0101177	RPS14B	Putative ribosomal protein; repressed upon phagocytosis by murine macrophage; transcript positively regulated by Tbf1; Spider biofilm repressed
orf19.3448	2.317	2.9845	2.65075	0.0101471		Protein of unknown function; ketoconazole-repressed
orf19.1833	3.6565	1.64	2.64825	0.0152532		Ortholog(s) have mRNA binding, pseudouridine synthase activity
orf19.1485	3.3285	1.9675	2.648	0.0109494		Mitochondrial ribosomal protein of the large subunit; rat catheter biofilm induced
orf19.5515	3.0055	2.283	2.64425	0.00998761		Ortholog(s) have ribosome binding activity and role in mitochondrial respiratory chain complex III assembly, positive regulation of mitochondrial translation
orf19.4190	3.103	2.177	2.64	0.0100852	PAM18	Predicted component of the presequence translocase-associated import motor (PAM complex) involved in protein import into mitochondrial matrix; rat catheter biofilm induced
orf19.3406	2.48	2.798	2.639	0.00989624		Predicted chloride transporter; member of conserved Mcm1 regulon; Spider biofilm repressed
orf19.5987	4.8695	0.4025	2.636	0.0305482		Ortholog(s) have tRNA (guanine-N2-)-methyltransferase activity, role in tRNA methylation and cytosol, nucleus, tRNA (m2G10) methyltransferase complex localization
orf19.1199	3.7305	1.5405	2.6355	0.0166734	NOP5	Ortholog of S. cerevisiae Nop58; involved in pre-rRNA process; Tn mutation affects filamentous growth; macrophage/pseudohyphal-induced; physically interacts with TAP-tagged Nop1; Spider biofilm repressed
orf19.6531	1.569	3.6775	2.62325	0.0144711	NUC2	Putative NADH-ubiquinone oxidoreductase; identified in detergent-resistant membrane fraction (possible lipid raft component); alkaline repressed; Hap43-repressed; Spider biofilm repressed
orf19.5550	3.791	1.4385	2.61475	0.0189748	MRT4	Putative mRNA turnover protein; Hap43-induced; mutation confers hypersensitivity to tubercidin (7-deazaadenosine); rat catheter biofilm induced
orf19.3138	2.054	3.154	2.604	0.0113567	NOP1	Nucleolar protein; flucytosine induced; Hap43-induced; Spider biofilm repressed
orf19.5885	3.161	2.031	2.596	0.0115379		Putative U3 snoRNP protein; flucytosine induced
orf19.6132	2.0945	3.097	2.59575	0.0113753		Ortholog of C. dubliniensis CD36 : Cd36_33000, C. parapsilosis CDC317 : CPAR2_701740, Candida tenuis NRRL Y-1498 : CANTEDRAFT_93887 and Debaryomyces hansenii CBS767 : DEHA2E04554g
orf19.94	4.4865	0.701	2.59375	0.0290259		Protein of unknown function; Spider biofilm induced
orf19.2005	3.29	1.886	2.588	0.0130897	REG1	Putative protein phosphatase regulatory subunit; Hap43-repressed gene; macrophage/pseudohyphal-induced; possibly regulated upon hyphal formation; flow model biofilm induced
orf19.5486	1.423	3.751	2.587	0.0175391		Putative endoribonuclease; heterozygous null mutant exhibits hypersensitivity to parnafungin and cordycepin in the C. albicans fitness test
orf19.5170	2.3115	2.836	2.57375	0.0115038	ENA21	Predicted P-type ATPase sodium pump; Gcn4p-regulated; flucytosine, amphotericin B, or ketoconazole-induced; osmotic stress-induced; overlaps orf19.5170.1, which is annotated as a blocked reading frame; Spider biofilm induced
orf19.1575	3.8125	1.3235	2.568	0.0216742	PRS1	Phosphoribosylpyrophosphate synthetase; enzyme of purine, pyrimidine, histidine, and tryptophan biosynthesis; essential; flucytosine induced; macrophage/pseudohyphal-induced
orf19.5282	1.625	3.502	2.5635	0.0156884		Protein of unknown function; Hap43-repressed gene; mRNA binds to She3; repressed in hyphae; Efg1 and Efh1 regulated; 5'-UTR intron; induced by Mnl1 under weak acid stress; rat catheter biofilm induced
orf19.3630	3.6515	1.4705	2.561	0.02	RRP8	Ribosomal protein; Hap43-induced; F-12/CO2 early biofilm and rat catheter biofilm induced
orf19.4532	3.839	1.2815	2.56025	0.0226344		Protein of unknown function; present in exponential and stationary growth phase yeast cultures
orf19.6502	0.38	4.7405	2.56025	0.0387146		Short-chain dehydrogenase/reductase; upregulation correlates with clinical development of fluconazole resistance
orf19.2654	3.6715	1.4485	2.56	0.0202741	RMS1	Putative lysine methyltransferase; Hap43-induced; protein induced during mating; possibly essential, disruptants not obtained by UAU1 method; rat catheter and Spider biofilm induced
orf19.967	2.269	2.8495	2.55925	0.0117717		Major mitochondrial nuclease; has RNAse and DNA endo- and exonucleolytic activities; roles in mitochondrial recombination, apoptosis and maintenance of polyploidy; Spider biofilm repressed
orf19.1078	2.358	2.754	2.556	0.0117562	HBR2	Putative alanine glyoxylate aminotransferase; regulated by Gcn4p and hemoglobin; stationary phase enriched protein
orf19.3782.2	1.632	3.478	2.555	0.0160523		Ortholog(s) have role in cristae formation and MICOS complex, mitochondrial crista junction localization
orf19.3698	1.8635	3.2425	2.553	0.0138067		Protein of unknown function that may function in RNA processing; filament induced
orf19.3757	2.249	2.8555	2.55225	0.0119049	ATP20	Putative mitochondrial ATP synthase; shows colony morphology-related gene regulation by Ssn6p; flucytosine induced; caspofungin repressed; macrophage/pseudohyphal-induced
orf19.6908	2.607	2.4935	2.55025	0.0112405		Dihydrofolate synthetase involved in folic acid biosynthesis
orf19.2319	3.2615	1.8185	2.54	0.0149109		Putative nucleolar protein with a predicted role in pre-rRNA processing; Hap43-induced gene; repressed in core stress response
orf19.6062	3.0775	1.9975	2.5375	0.0129178		Putative TIM23 translocase complex subunit; membrane-localized; Hap43-repressed
orf19.3641	1.6435	3.4255	2.5345	0.0160121
orf19.3553	3.0745	1.994	2.53425	0.0130943	RPF2	Putative pre-rRNA processing protein; Hap43p-induced gene; mutation confers hypersensitivity to 5-fluorocytosine (5-FC), 5-fluorouracil (5-FU), and tubercidin (7-deazaadenosine)
orf19.893	1.569	3.494	2.5315	0.0172464	PGA17	Putative GPI-anchored protein; exogenously expressed protein substrate for Kex2 processing in vitro; repressed by alpha pheromone in SpiderM medium; macrophage-induced; induced in oralpharyngeal candidiasis; Spider biofilm induced
orf19.7398	2.788	2.2715	2.52975	0.0122627		Protein of unknown function' Hap43-induced gene; repressed by prostaglandins
orf19.6136	2.631	2.413	2.522	0.0118538		Ortholog of S. cerevisiae Mrpl4, a mitochondrial ribosomal protein of the large subunit; repressed by nitric oxide
orf19.596.1	2.6135	2.4295	2.5215	0.0117919	NOP10	Small nucleolar ribonucleoprotein; flucytosine induced
orf19.2439	2.6705	2.353	2.51175	0.0124005	ACP1	Putative mitochondrial acyl carrier protein involved in fatty acid biosynthesis; shows colony morphology-related gene regulation by Ssn6p; protein newly produced during adaptation to the serum
orf19.3386	1.9895	3.028	2.50875	0.0140328
orf19.3934	2.2585	2.755	2.50675	0.0130308	CAR1	Arginase; arginine catabolism; transcript regulated by Nrg1, Mig1, Tup1; colony morphology-related regulation by Ssn6; alkaline induced; protein decreased in stationary phase; sumoylation target; flow model biofilm induced
orf19.6955	3.2905	1.7165	2.5035	0.0171302	HBR3	Essential protein; regulated by hemoglobin; S. cerevisiae ortholog is essential; Hap43p-induced gene
orf19.1954	2.835	2.159	2.497	0.0130293	PUS4	Putative pseudouridine synthase; transcript regulated by Nrg1, Mig1, and Tup1
orf19.7012	3.588	1.3955	2.49175	0.0226127		Ortholog(s) have structural constituent of ribosome activity and mitochondrial small ribosomal subunit localization
orf19.3810	3.634	1.348	2.491	0.0240282		Ortholog(s) have methylenetetrahydrofolate dehydrogenase (NAD+) activity, role in folic acid-containing compound biosynthetic process, one-carbon metabolic process, purine nucleobase biosynthetic process and cytosol, nucleus localization
orf19.468	1.8695	3.1115	2.4905	0.0144572
orf19.4870	2.891	2.0745	2.48275	0.0138423	DBP3	Putative ATP-dependent DEAD-box RNA helicase; Hap43-induced; repressed by prostaglandins; Spider biofilm induced
orf19.2017	3.5685	1.3925	2.4805	0.0231206		Ortholog(s) have RNA polymerase I activity and role in regulation of cell size, transcription elongation from RNA polymerase I promoter, transcription of nuclear large rRNA transcript from RNA polymerase I promoter
orf19.5488	1.864	3.094	2.479	0.0150054		Ortholog(s) have mitochondrial inner membrane, mitochondrial large ribosomal subunit localization
orf19.97	4.146	0.773	2.4595	0.0346105	CAN1	Basic amino acid permease; complements lysine transport mutation; 10 predicted transmembrane regions, 3 predicted N-glycosylation sites; phagocytosis by macrophages induces transcript; rat catheter, Spider and flow model biofilm induced
orf19.185	2.6145	2.3035	2.459	0.0135605		Ortholog(s) have structural constituent of ribosome activity, role in mitochondrial translational initiation and mitochondrial small ribosomal subunit localization
orf19.3276	2.135	2.7755	2.45525	0.0142373	PWP2	Putative 90S pre-ribosomal component; repressed in core stress response; repressed by prostaglandins; physically interacts with TAP-tagged Nop1; Hap43-induced
orf19.5838	2.3725	2.534	2.45325	0.0137819	SER2	Ortholog(s) have phosphoserine phosphatase activity, role in L-serine biosynthetic process and cytoplasm, nucleus localization
orf19.7473	4.592	0.3075	2.44975	0.03919		Ortholog(s) have role in endocytosis and actin cortical patch, cellular bud neck, cytoplasm localization
orf19.3938	3.2965	1.589	2.44275	0.0208642		Putative mitochondrial ribosomal protein of the small subunit; mutation confers hypersensitivity to 5-fluorocytosine (5-FC), 5-fluorouracil (5-FU), and tubercidin (7-deazaadenosine)
orf19.2917	2.553	2.33	2.4415	0.0143348		Putative GTPase; heterozygous null mutant exhibits resistance to parnafungin in the C. albicans fitness test; Hap43p-induced gene
orf19.3696	2.327	2.545	2.436	0.0143348	TOM22	Putative mitochondrial import receptor subunit; colony morphology-related gene regulation by Ssn6
orf19.2998	3.807	1.056	2.4315	0.031527	TSR2	Protein with a predicted role in pre-rRNA processing; repressed by prostaglandins
orf19.7003	1.893	2.9645	2.42875	0.01639
orf19.3564	2.5945	2.2565	2.4255	0.0147034	RPC40	Putative RNA polymerase; protein level decreases in stationary phase cultures; Hap43p-induced gene
orf19.58	4.503	0.336	2.4195	0.0402741	RRP6	Putative nuclear exosome exonuclease component; Hap43p-induced gene; mutation confers hypersensitivity to 5-fluorocytosine (5-FC), 5-fluorouracil (5-FU), and tubercidin (7-deazaadenosine)
orf19.7561	1.908	2.924	2.416	0.0167431	DEF1	RNA polymerase II regulator; role in filamentation, epithelial cell escape, dissemination in RHE model; induced by fluconazole, high cell density; Efg1/hyphal regulated; role in adhesion, hyphal growth on solid media; Spider biofilm induced
orf19.2643	2.36	2.458	2.409	0.0148304	RPO26	Putative RNA polymerase subunit; heterozygous null mutant exhibits resistance to parnafungin in the C. albicans fitness test
orf19.5022	3.12	1.68	2.4	0.0203655		Ortholog(s) have inorganic cation transmembrane transporter activity and role in cellular cobalt ion homeostasis, cellular manganese ion homeostasis, cobalt ion transport, manganese ion transport
orf19.2067	1.717	3.064	2.3905	0.018219		Protein with a predicted role in mitochondrial iron metabolism; Hap43-repressed; expression upregulated during growth in the mouse cecum; Spider biofilm induced
orf19.5747	3.011	1.759	2.385	0.0201193		Ortholog(s) have structural constituent of ribosome activity and mitochondrial small ribosomal subunit localization
orf19.386	3.024	1.7195	2.37175	0.0213644	SAM4	Putative S-adenosylmethionine-homocysteine methyltransferase; Hap43-repressed; alkaline induced; Spider biofilm repressed
orf19.5026	2.378	2.358	2.368	0.0163915		C2H2 transcription factor; Spider biofilm induced
orf19.6898.1	1.9575	2.7725	2.365	0.0178519		Ortholog(s) have mitochondrion localization
orf19.2953	2.356	2.373	2.3645	0.0163884	TOM20	Putative mitochondrial primary import receptor
orf19.585	2.1535	2.5615	2.3575	0.0165634		Ortholog(s) have structural constituent of ribosome activity and mitochondrial large ribosomal subunit localization
orf19.4318	2.037	2.674	2.3555	0.0172789	MIG1	C2H2 transcription factor; repressor; regulates genes for carbon source utilization; Tup1-dependent and independent functions; hyphal, Hap43 and caspofungin repressed; Spider and flow model biofilm induced
orf19.7042	3.888	0.821	2.3545	0.0375174		Protein of unknown function; induced by benomyl or in an azole-resistant strain overexpressing MDR1; induced by nitric oxide; Spider biofilm induced
orf19.5960	2.8035	1.903	2.35325	0.0190259	NCE102	Non classical protein export protein; localized to plasma membrane; Hap43-induced gene; flow model biofilm induced; Spider biofilm induced
orf19.2747	2.667	2.0355	2.35125	0.0176072	RGT1	Zn(II)2Cys6 transcription factor; transcriptional repressor involved in the regulation of glucose transporter genes; ortholog of S. cerevisiae Rgt1; mutants display decreased colonization of mouse kidneys
orf19.2570	2.2815	2.416	2.34875	0.0166842	MCI4	Putative NADH-ubiquinone dehydrogenase; Hap43p-repressed gene
orf19.1352	1.949	2.735	2.342	0.0184947	TIM22	Mitochondrial inner membrane protein; predicted role in protein import; Hap43-repressed gene; flow model biofilm induced; Spider biofilm repressed
orf19.7127.1	1.888	2.795	2.3415	0.018617		Putative protein of unknown function, transcript is upregulated in an RHE model of oral candidiasis
orf19.2324	1.998	2.681	2.3395	0.0178535	UBA4	Putative ubiquitin activating protein; Hap43-repressed; induced by prostaglandins; clade-associated gene expression
orf19.1971	2.9435	1.733	2.33825	0.0219498	TRY3	RING-finger transcription factor; regulator of yeast form adherence; required for yeast cell adherence to silicone substrate; Spider biofilm induced
orf19.5741	1.6265	3.0485	2.3375	0.0212684	ALS1	Cell-surface adhesin; adhesion, virulence, immunoprotective roles; band at hyphal base; Rfg1, Ssk1, Spider biofilm induced; flow model biofilm repressed; CAI-4 strain background effects; promoter bound Bcr1, Tec1, Efg1, Ndt80, and Brg1
orf19.1814	2.0215	2.646	2.33375	0.0178566	STT4	Putative phosphatidylinositol-4-kinase
orf19.1082.1	2.193	2.4635	2.32825	0.0175887		Ortholog(s) have cytochrome-c oxidase activity, role in mitochondrial respiratory chain complex IV assembly and cytosol, mitochondrial intermembrane space, mitochondrial respiratory chain complex IV, nucleus localization
orf19.4018	3.366	1.2905	2.32825	0.0298451		Ortholog(s) have structural constituent of ribosome activity and mitochondrial small ribosomal subunit localization
orf19.7486	2.474	2.1795	2.32675	0.0180471	MRPL6	Putative mitochondrial ribosomal protein
orf19.6741	2.7505	1.9	2.32525	0.0199783		Putative plasma membrane protein; predicted role in cell wall integrity; regulated by Nrg1, Tup1; induced during chlamydospore formation in both C. albicans and C. dubliniensis
orf19.1466	2.843	1.8025	2.32275	0.0212483	REX2	Putative 3'-5' RNA exonuclease with a predicted role in 3'-end processing of U4 and U5 snRNAs, 5S and 5.8S rRNAs; rat catheter biofilm induced
orf19.1065	1.6835	2.9595	2.3215	0.0212545	SSA2	HSP70 family chaperone; cell wall fractions; antigenic; beta-defensin peptides impport; ATPase domain binds histatin 5; at hyphal surface, not yeast; farnesol-repressed in biofilm; flow model, Spider biofilm repressed; caspofungin repressed
orf19.5201	2.1275	2.5085	2.318	0.0178024		Ortholog(s) have structural constituent of ribosome activity and mitochondrial small ribosomal subunit localization
orf19.3366.1	1.538	3.097	2.3175	0.0227985		Protein of unknown function; Hap43-repressed gene
orf19.3192	1.941	2.6925	2.31675	0.0190692	STI1	Protein that interacts with Cdc37 and Crk1 in two-hybrid; may be involved in Cdc37 chaperone activity; soluble protein in hyphae; protein in exponential and stationary phase yeast cultures; YNB biofilm induced; Spider biofilm induced
orf19.5161	2.7265	1.9065	2.3165	0.0203748		Ortholog(s) have structural constituent of ribosome activity and mitochondrial large ribosomal subunit localization
orf19.1855	4.221	0.4045	2.31275	0.0450612		Predicted membrane transporter, member of the anion:cation symporter (ACS) family, major facilitator superfamily (MFS); Gcn4p-regulated; flucytosine induced; ketoconazole-repressed; oxidative stress-induced via Cap1p
orf19.4492	2.5	2.1225	2.31125	0.0188958		Ortholog(s) have mRNA binding activity, role in nuclear division, rRNA processing, ribosomal large subunit biogenesis and mitotic spindle pole body, nuclear periphery, nucleolus, preribosome, large subunit precursor localization
orf19.1073	2.0245	2.5885	2.3065	0.0187099
orf19.1662	3.8465	0.766	2.30625	0.0407713		Ortholog(s) have structural constituent of ribosome activity and mitochondrial small ribosomal subunit localization
orf19.5213.1	2.0095	2.602	2.30575	0.0188137	COX8	Putative cytochrome c oxidase; flucytosine induced; caspofungin repressed
orf19.4843	2.457	2.1335	2.29525	0.0193542		Putative iron/copper reductas; involved in iron homeostasis; rat catheter and Spider biofilm induced
orf19.5618	1.77	2.8035	2.28675	0.0206582		Ortholog(s) have SNARE binding, unfolded protein binding activity
orf19.3074	2.853	1.7165	2.28475	0.0241459	TLO10	Member of a family of telomere-proximal genes of unknown function
orf19.2580	4.2495	0.313	2.28125	0.0496268	HST2	Putative histone deacetylase; role in regulation of white-opaque switch; Spider biofilm induced
orf19.2343	4.197	0.3495	2.27325	0.048634	VPS23	ESCRT I protein sorting complex protein; involved in proteolytic activation of Rim101, which regulates pH response; ortholog of S. cerevisiae Stp22/Vps23
orf19.6515	1.5545	2.9835	2.269	0.0249435	HSP90	Essential chaperone, regulates several signal transduction pathways and temperature-induced morphogenesis; activated by heat shock, stress; localizes to surface of hyphae, not yeast cells; mediates echinocandin and biofilm azole resistance
orf19.2387	2.3815	2.1315	2.2565	0.0206969		Putative tRNA-Pro synthetase; genes encoding ribosomal subunits, translation factors, and tRNA synthetases are downregulated upon phagocytosis by murine macrophage
orf19.2701	4.168	0.3415	2.25475	0.0515131		Protein of unknown function; Ras1 and Cyr1 repressed; rat catheter and Spider biofilm induced
orf19.212	2.208	2.2885	2.24825	0.0209633	VPS28	ESCRT I protein sorting complex subunit; involved in Rim8 processing and proteolytic activation of Rim101, which regulates pH response; role in echinocandin, azole sensitivity
orf19.6531.1	2.4345	2.0615	2.248	0.0215766	TOM7	Predicted component of the TOM (translocase of outer membrane) complex involved in protein translocation into mitochondria; flucytosine induced
orf19.873.1	2.399	2.096	2.2475	0.0212049	COX6	Putative cytochrome c oxidase; flucytosine induced
orf19.1124.2	1.4185	3.067	2.24275	0.0284792		Ortholog(s) have diphthine synthase activity, role in peptidyl-diphthamide biosynthetic process from peptidyl-histidine and cytosol, nucleus localization
orf19.3300	2.063	2.414	2.2385	0.0212049	ZPR1	Protein with putative zinc finger; regulated by Gcn4p; repressed in response to amino acid starvation (3-aminotriazole treatment); upregulation correlates with clinical development of fluconazole resistance
orf19.118	2.6075	1.865	2.23625	0.0238826	FAD2	Delta-12 fatty acid desaturase, involved in production of linoleic acid, which is a major component of membranes
orf19.318	4.1775	0.2685	2.223	0.0564829		Ortholog(s) have role in iron-sulfur cluster assembly and mitochondrial matrix localization
orf19.1291	2.369	2.071	2.22	0.0228419	ABZ1	Ortholog(s) have 4-amino-4-deoxychorismate synthase activity, role in para-aminobenzoic acid biosynthetic process and cytosol, nucleus localization
orf19.2707.1	3.439	1.0005	2.21975	0.0415146	QCR9	Putative ubiquinol cytochrome c reductase; shows colony morphology-related gene regulation by Ssn6p
orf19.7489.3	2.0655	2.352	2.20875	0.0230897		Ortholog(s) have 2 iron, 2 sulfur cluster binding activity
orf19.7203	2.4625	1.95	2.20625	0.024753	MRP7	Mitochondrial ribosomal protein of the large subunit; rat catheter biofilm induced
orf19.6503	2.601	1.8095	2.20525	0.0265588		Ortholog(s) have structural constituent of ribosome activity, role in mitochondrial translation and mitochondrial large ribosomal subunit localization
orf19.2411	3.842	0.5675	2.20475	0.0487099	SYN8	Putative endosomal SNARE; role in protein transport; rat catheter and Spider biofilm induced
orf19.847	3.86	0.5495	2.20475	0.0486093	YIM1	Protein similar to protease of mitochondrial inner membrane; increased transcription is observed upon benomyl treatment; macrophage-downregulated gene
orf19.3974	2.029	2.3775	2.20325	0.0229131	PUT2	Putative delta-1-pyrroline-5-carboxylate dehydrogenase; alkaline upregulated; protein present in exponential and stationary growth phase yeast cultures; flow model biofilm induced; Spider biofilm induced
orf19.475	3.0965	1.31	2.20325	0.0367462		Putative rRNA processing protein; rat catheter biofilm induced
orf19.5606	1.0625	3.339	2.20075	0.0445253		Ortholog of Candida albicans WO-1 : CAWG_05051
orf19.172	2.6545	1.741	2.19775	0.0279758	RPC19	Putative RNA polymerases I and III subunit AC19; Hap43-induced; rat catheter biofilm induced
orf19.5288	1.01	3.3845	2.19725	0.047138	IFE2	Putative alcohol dehydrogenase; yeast-enriched transcript; Efg1-regulated; induced by prostaglandins, Hog1, fluconazole; rat catheter biofilm induced
orf19.7342	2.7375	1.652	2.19475	0.0304476	AXL1	Putative endoprotease; induced by alpha factor; transcript is upregulated in an RHE model of oral candidiasis and in clinical isolates from HIV+ patients with oral candidiasis
orf19.1687	2.839	1.544	2.1915	0.0321713		Ortholog of S. cerevisiae Prp43, an RNA helicase in the DEAH-box family that functions in both RNA polymerase I and polymerase II transcript metabolism; Hap43-induced gene
orf19.805	2.244	2.137	2.1905	0.0238377		Putative protein of unknown function; possibly mitochondrial; Hap43-repressed; Spider biofilm repressed
orf19.6355	2.2285	2.148	2.18825	0.0239105		Ortholog(s) have unfolded protein binding activity, role in ribosome biogenesis and cytosol, nucleolus localization
orf19.7314	2.0535	2.32	2.18675	0.0241227	CDG1	Putative cysteine dioxygenases; role in conversion of cysteine to sulfite; transcript regulated upon white-opaque switch; rat catheter, Spider and flow model biofilm induced
orf19.4970	2.093	2.2765	2.18475	0.0236348		Protein of unknown function; Spider biofilm induced
orf19.7160	2.504	1.864	2.184	0.0270637		Ortholog(s) have unfolded protein binding activity
orf19.5789	1.5075	2.855	2.18125	0.0292752	ADE8	Putative phosphoribosylglycinamide formyl-transferase, enzyme of amino acid biosynthesis pathway; upregulated in biofilm; S. cerevisiae ortholog is Gcn4p regulated; protein enriched in stationary phase yeast-form cultures
orf19.6539	1.1495	3.2055	2.1775	0.0406938	RVB2	Putative trancription modulator; RuvB-like protein family member; heterozygous null mutant displays sensitivity to virgineone
orf19.5193	1.7335	2.621	2.17725	0.0251247
orf19.2658	1.319	3.03	2.1745	0.0354453
orf19.6178	1.885	2.4625	2.17375	0.0247994	FBP1	Fructose-1,6-bisphosphatase; key gluconeogenesis enzyme; regulated by Efg1, Ssn6; induced by phagocytosis; effects switch from glycolysis to gluconeogenesis in macrophage; rat flow model biofilm induced; overlaps orf19.6179
orf19.1861	1.6385	2.706	2.17225	0.0269785		BAR domain-containing protein, forms heterodimer with Rvs162p that binds liposomes in vitro; flow model biofilm induced
orf19.7154	2.895	1.4375	2.16625	0.0360957	UTP18	Putative U3 snoRNA-associated protein; Hap43-induced; repressed in core stress response; physically interacts with TAP-tagged Nop1
orf19.5547	2.355	1.9755	2.16525	0.0261995		Protein of unknown function; Hap43-repressed gene
orf19.227	1.842	2.4855	2.16375	0.0253802	COX7	Putative cytochrome c oxidase; flucytosine induced; repressed by nitric oxide
orf19.1109	3.07	1.2535	2.16175	0.0410918		Ortholog of C. dubliniensis CD36 : Cd36_53580, C. parapsilosis CDC317 : CPAR2_303030, Debaryomyces hansenii CBS767 : DEHA2G07766g and Pichia stipitis Pignal : psti_CGOB_00176
orf19.1546	2.832	1.482	2.157	0.0358696		Membrane-localized protein of unknown function
orf19.4676	2.5845	1.7285	2.1565	0.0309958		Protein with homology to mitochondrial intermembrane space proteins; regulated by Sef1p-, Sfu1p-, and Hap43p
orf19.5908	1.015	3.2955	2.15525	0.0493015	TEC1	TEA/ATTS transcription factor; white cell pheromone response, hyphal gene regulation; required for Spider and RPMI biofilm formation; regulates BCR1; Cph2 regulated transcript; alkaline, rat catheter, Spider, flow model biofilm induced
orf19.7497	1.5325	2.7695	2.151	0.0307387		Ortholog(s) have ubiquitin-protein transferase activity, role in protein ubiquitination involved in ubiquitin-dependent protein catabolic process and Cul3-RING ubiquitin ligase complex, cytoplasm, nucleus localization
orf19.6682	3.9865	0.3145	2.1505	0.0556683
orf19.287	2.247	2.0535	2.15025	0.0263621	NUO2	NADH-ubiquinone oxidoreductase subunit; Hap43p-repressed gene; repressed by nitric oxide; identified in detergent-resistant membrane fraction (possible lipid raft component)
orf19.3037	2.088	2.211	2.1495	0.0253214		Putative poly(A)-binding protein; regulated by Gcn4p; induced in response to amino acid starvation (3-AT treatment); protein present in exponential and stationary growth phase yeast cultures
orf19.3778	2.6345	1.6575	2.146	0.032704		Protein with a predicted role in ribosome biogenesis; mutation confers hypersensitivity to 5-fluorocytosine (5-FC), 5-fluorouracil (5-FU); repressed in core stress response; repressed by prostaglandins; Hap43-induced
orf19.73	2.217	2.0745	2.14575	0.0266734		Putative metalloprotease; associates with ribosomes and is involved in ribosome biogenesis; Spider biofilm induced
orf19.4273	2.933	1.3555	2.14425	0.0389779		Putative mitochondrial membrane protein; ortholog of S. cerevisiae Sls1; coordinates expression of mitochondrially-encoded genes; Hap43-induced
orf19.84	1.615	2.671	2.143	0.0290321	CAN3	Predicted amino acid transmembrane transporter; transcript regulated by white-opaque switch; Hap43-repressed gene
orf19.6652	2.8175	1.4655	2.1415	0.037409	DBP8	Protein similar to S. cerevisiae Dbp8p, an ATP-dependent helicase involved in rRNA processing; oxidative stress-repressed via Cap1p; flucytosine repressed; likely to be essential for growth, based on insertional mutagenesis
orf19.5235	2.2375	2.0445	2.141	0.0271488		Putative mitochondrial ribosomal protein of the large subunit; Hap43-induced; mutants are viable; protein level decreases in stationary phase
orf19.1222	2.344	1.937	2.1405	0.0282298
orf19.5507	3.074	1.1945	2.13425	0.0438811	ENP1	Protein required for pre-rRNA processing and 40S ribosomal subunit synthesis; associated with U3 and U14 snoRNAs; transposon mutation affects filamentous growth; repressed by prostaglandins; Spider biofilm induced
orf19.4749	2.6355	1.6295	2.1325	0.0341536		Protein of unknown function; hyphal-induced expression, regulated by Cyr1, Ras1, Efg1; Hap43-induced gene; Spider biofilm induced
orf19.3393	3.1035	1.159	2.13125	0.0445253		Putative DEAD-box helicase; Hap43-induced; Spider biofilm induced
orf19.3340	1.979	2.2805	2.12975	0.0273316	SOD2	Mitochondrial Mn-containing superoxide dismutase; protection against oxidative stress; homotetramer active; N-terminal 34 amino acids removed on mitochondrial import; H2O2-induced via Cap1p; Hap43p-, alkaline-downregulated, farnesol-induced
orf19.415	1.9615	2.298	2.12975	0.0274028		Putative protein of unknown function; Hap43p-repressed gene
orf19.5019	2.143	2.116	2.1295	0.0270435		Ortholog of C. dubliniensis CD36 : Cd36_12800, C. parapsilosis CDC317 : CPAR2_203460, Candida tenuis NRRL Y-1498 : CANTEDRAFT_94106 and Debaryomyces hansenii CBS767 : DEHA2C13948g
orf19.5307	3.8735	0.384	2.12875	0.0565309	JEN2	Dicarboxylic acid transporter; regulated by glucose repression; induced by Rgt1; disruptants not obtained by UAU1 method; rat catheter and Spider biofilm induced
orf19.3097	2.0445	2.2125	2.1285	0.0265665	PDA1	Putative pyruvate dehydrogenase alpha chain; fluconazole-induced; protein present in exponential and stationary growth phase yeast cultures; Hap43-induced; Spider biofilm repressed
orf19.3077	2.532	1.719	2.1255	0.0334939	VID21	Subunit of the NuA4 histone acetyltransferase complex; soluble protein in hyphae; Spider biofilm repressed
orf19.7215	1.7	2.5505	2.12525	0.0282902		Nucleolar protein; component of the small subunit processome containing the U3 snoRNA; involved in pre-18S rRNA processing; flow model biofilm repressed
orf19.6948	2.0535	2.192	2.12275	0.0268174	CCC1	Manganese transporter; required for normal filamentous growth; mRNA binds She3, localized to hyphal tips; repressed by NO, alkaline pH; colony morphology-related regulation by Ssn6; regulated by Sef1, Sfu1, Hap43; Spider biofilm induced
orf19.854	3.775	0.4685	2.12175	0.0576103	UGA11	Putative gamma-aminobutyrate (GABA) transaminase; macrophage-induced; overlaps orf19.854.1, which is a region annotated as a blocked reading frame; Spider biofilm induced
orf19.6211	2.84	1.402	2.121	0.0392055		Protein of unknown function; protein newly produced during adaptation to the serum
orf19.730	1.6625	2.57	2.11625	0.0293031		Ortholog(s) have GTPase activator activity and role in establishment or maintenance of actin cytoskeleton polarity, positive regulation of GTPase activity, small GTPase mediated signal transduction
orf19.3428	1.6345	2.5975	2.116	0.029667		Protein of unknown function; flow model biofilm induced
orf19.1700	1.866	2.3635	2.11475	0.0284048	RPS7A	Ribosomal protein S7; genes encoding cytoplasmic ribosomal subunits, translation factors, and tRNA synthetases are downregulated upon phagocytosis by murine macrophage; Spider biofilm repressed
orf19.5996.1	2.314	1.9125	2.11325	0.029794	RPS19A	Putative ribosomal protein S19; protein level decreases in stationary phase cultures; Spider biofilm repressed
orf19.1633	2.274	1.951	2.1125	0.0294765	UTP4	Putative U3 snoRNA-associated protein; Hap43-induced; physically interacts with TAP-tagged Nop1; Spider biofilm induced
orf19.828	2.777	1.4435	2.11025	0.0404817		Putative ribosomal protein, large subunit, mitochondrial precursor; repressed by prostaglandins; Spider biofilm repressed
orf19.4993	2.4895	1.7255	2.1075	0.0344913	SEC18	Functional homolog of S. cerevisiae Sec18p, which acts in protein transport; conserved ATP binding site; not glycosylated
orf19.549	2.27	1.943	2.1065	0.0298622		Ortholog(s) have structural constituent of ribosome activity and mitochondrial inner membrane, mitochondrial large ribosomal subunit localization
orf19.1789	2.8055	1.3985	2.102	0.0415704		Ortholog(s) have mitochondrion localization
orf19.429	1.242	2.9615	2.10175	0.042797		Putative non-canonical poly(A) polymerase; repressed by nitric oxide; Spider biofilm induced
orf19.4587	1.7485	2.4545	2.1015	0.0287177	HGH1	Putative HMG1/2-related protein; transcript regulated by Mig1
orf19.6259	3.3975	0.8055	2.1015	0.0515936		Exosome non-catalytic core component; involved in 3'-5' RNA processing and degradation in the nucleus and cytoplasm; Spider biofilm induced
orf19.1031	1.504	2.696	2.1	0.0334288	HMG1	HMG-CoA reductase; enzyme of sterol pathway; inhibited by lovastatin; gene not transcriptionally regulated in response to lovastatin and fluconazole
orf19.1388	2.2445	1.9525	2.0985	0.030412		Putative 66S pre-ribosomal particle component; Hap43-induced; F-12/CO2 early biofilm induced
orf19.2504	3.0275	1.169	2.09825	0.0472665	BMS1	Putative GTPase; Hap43-induced gene; mutation confers resistance to 5-fluorocytosine (5-FC); flucytosine induced; repressed by prostaglandins; Spider biofilm induced
orf19.4737	1.0885	3.108	2.09825	0.0480657	TPO3	Putative polyamine transporter; MFS-MDR family; induced by Sfu1, regulated upon white-opaque; decreased expression in hyphae vs yeast-form cells; regulated by Nrg1; Spider biofilm repressed
orf19.961.2	2.361	1.8355	2.09825	0.031908		Ortholog(s) have mitochondrion, nucleus localization
orf19.5746	1.996	2.1945	2.09525	0.0284203	ALA1	Alanyl-tRNA synthetase; translational regulation generates cytoplasmic and mitochondrial forms; Gcn4p-regulated; repressed by amino acid starvation (3-AT); translation-related genes downregulated upon phagocytosis by murine macrophages
orf19.2542	1.314	2.875	2.0945	0.0398157		Ortholog(s) have nucleus localization
orf19.2461	3.789	0.396	2.0925	0.0608363	PRN4	Protein with similarity to pirins; induced by benomyl treatment; flow model biofilm repressed
orf19.6231	2.0245	2.1595	2.092	0.0289082	MRPL19	Putative ribosomal protein; induced upon adherence to polystyrene; Spider biofilm repressed
orf19.3268	1.895	2.2845	2.08975	0.029506	TMA19	Cell wall protein, ortholog of S. cerevisiae Tma19p (Ykl065cp)
orf19.2256	1.913	2.2635	2.08825	0.0300867		Ortholog(s) have cytosol, nucleus localization
orf19.1896	1.6745	2.5015	2.088	0.0306133	SSC1	Heat shock protein; at yeast-form cell surface, not hyphae; antigenic; Gcn4-regulated; induced by amino acid starvation (3-AT) or by adherence to polystyrene; macrophage-repressed; sumoylation target; possibly essential
orf19.2201	2.5495	1.618	2.08375	0.0382964		Ortholog(s) have ribosome binding activity, role in mitochondrial respiratory chain complex III assembly, positive regulation of mitochondrial translation and Cbp3p-Cbp6 complex, mitochondrial ribosome localization
orf19.4250	2.343	1.8225	2.08275	0.0337324		Ortholog of C. dubliniensis CD36 : Cd36_52200, C. parapsilosis CDC317 : CPAR2_502480, Candida tenuis NRRL Y-1498 : CANTEDRAFT_115972 and Debaryomyces hansenii CBS767 : DEHA2G19976g
orf19.7552	2.1135	2.05	2.08175	0.0301719		Putative U3-containing small subunit processome complex protein; Hap43-induced gene; repressed in core stress response; Spider biofilm induced
orf19.3547	1.6315	2.5315	2.0815	0.0319576		Ortholog(s) have mRNA 3'-UTR binding, translation repressor activity, nucleic acid binding activity and role in negative regulation of translation, ribosomal large subunit biogenesis
orf19.3285	1.2615	2.901	2.08125	0.0433437		Ortholog of C. dubliniensis CD36 : Cd36_25800, Candida tenuis NRRL Y-1498 : CANTEDRAFT_116265, Debaryomyces hansenii CBS767 : DEHA2E17380g and Pichia stipitis Pignal : PICST_62836
orf19.2039	1.5635	2.5985	2.081	0.0326979	MSF1	Putative phenylalanine-tRNA ligase; protein level decreases in stationary phase cultures; Hap43p-repressed gene
orf19.1335	2.1325	2.008	2.07025	0.031081		Ortholog of S. cerevisiae Mtr4, an ATP-dependent 3'-5' RNA helicase of the DEAD-box family; Hap43-induced gene; Spider biofilm induced
orf19.2650.1	2.5125	1.618	2.06525	0.0397057		Mitochondrial ribosomal protein of the small subunit; Spider biofilm repressed
orf19.1364	2.242	1.8835	2.06275	0.0339569		Ortholog of S. pombe Stm1 G-protein coupled receptor; PQ-loop domains; constitutive expression independent of MTL or white-opaque status; Hap43-repressed
orf19.6129	2.0725	2.041	2.05675	0.0320025	MRPL8	Mitochondrial 60S ribosomal protein subunit; Hap43p-repressed gene
orf19.2623	1.8675	2.245	2.05625	0.0320164	ECM22	Zn(II)2Cys6 transcription factor; rat catheter and Spider biofilm induced
orf19.5038	2.766	1.342	2.054	0.0468221		Predicted tRNA (guanine) methyltransferase activity; Spider biofilm induced
orf19.2224	2.251	1.8565	2.05375	0.034784
orf19.4781	1.836	2.2705	2.05325	0.0322967	GRP1	Protein similar to dihydroflavonol-4-reductases
orf19.1029	2.721	1.3775	2.04925	0.046105	RPP1	Putative ortholog of S. cerevisiae Rpp1; subunit of both RNase MRP and nuclear RNase P; rat catheter and Spider biofilm induced
orf19.6417	3.29	0.808	2.049	0.0583382	TSR1	Component of 20S pre-rRNA processing unit; repressed by prostaglandins
orf19.1860	1.586	2.5065	2.04625	0.0342218	LSC2	Putative succinate-CoA ligase beta subunit; regulated by Mig1, Tup1; induced in high iron; protein present in exponential and stationary growth phase yeast cells; Spider biofilm repressed
orf19.6916	2.5715	1.5185	2.045	0.0440421		Ortholog(s) have unfolded protein binding activity, role in mitochondrial proton-transporting ATP synthase complex assembly and mitochondrion localization
orf19.4401	2.7705	1.316	2.04325	0.0483677	YVH1	Putative dual specificity phosphatase (phosphoserine/threonine and phosphotyrosine phosphatase); required for wild-type growth rate and for wild-type virulence in mouse model of systemic infection; Hap43p-induced gene
orf19.5722	3.065	1.018	2.0415	0.0554437		Ortholog(s) have DNA binding activity
orf19.1682	2.423	1.6595	2.04125	0.0401409		Membrane protein; Hap43p-repressed gene; repressed by nitric oxide
orf19.2782	1.9925	2.082	2.03725	0.0332538		Ortholog(s) have glutathione disulfide oxidoreductase activity and role in cellular response to oxidative stress, iron-sulfur cluster assembly, protein maturation by iron-sulfur cluster transfer, response to osmotic stress
orf19.3103	1.2305	2.843	2.03675	0.0470218		Ortholog(s) have RNA polymerase III activity, role in tRNA transcription from RNA polymerase III promoter and DNA-directed RNA polymerase III complex, cytoplasm localization
orf19.4023	2.397	1.676	2.0365	0.0402323	MRP2	Protein similar to S. cerevisiae Mrp2p, which is a component of the small subunit of the mitochondrial ribosome; transposon mutation affects filamentous growth
orf19.3478	2.475	1.597	2.036	0.0428357	NIP7	Putative nucleolar protein with role in ribosomal assembly; hyphal-induced; Hap43-induced; Spider biofilm induced
orf19.379	2.827	1.243	2.035	0.0509772
orf19.279	1.4885	2.5805	2.0345	0.0376181		Protein with a predicted D-Tyr-tRNA(Tyr) deacylase domain; Hap43-repressed gene
orf19.3585	2.088	1.9795	2.03375	0.0339693		Putative tRNA methyltransferase complex subunit; regulated by Gcn4; repressed in response to amino acid starvation (3-aminotriazole treatment); Spider biofilm induced
orf19.4593.1	2.4355	1.626	2.03075	0.0421728		Protein with a predicted role in mitochondrial respiratory chain complex II assembly; rat catheter biofilm induced
orf19.449	1.048	3.0035	2.02575	0.0574725		Putative phosphatidyl synthase; stationary phase enriched protein; transcript repressed by yeast-hypha switch; Hap43-repressed; rat catheter, Spider and flow model biofilm induced
orf19.7332	2.2995	1.747	2.02325	0.0396066	ELF1	Putative mRNA export protein; Walker A and B (ATP/GTP binding) motifs; required for wild-type morphology, growth; expressed in hyphal, pseudohyphal, and yeast form; Hap43-induced; Spider and flow model biofilm induced
orf19.4336	1.857	2.185	2.021	0.0340127	RPS5	Ribosomal protein S5; macrophage/pseudohyphal-induced after 16 h; downregulated upon phagocytosis by murine macrophage; Hap43-induced; Spider biofilm repressed
orf19.5299	1.9825	2.0545	2.0185	0.0351975	ECM1	Putative pre-ribosomal factor; decreased mRNA abundance observed in cyr1 homozygous mutant hyphae; induced by heavy metal (cadmium) stress; Hog1p regulated
orf19.2730	0.665	3.368	2.0165	0.0699195		Has domain(s) with predicted zinc ion binding activity
orf19.297	1.532	2.4985	2.01525	0.0378829	DTD2	Ortholog(s) have D-leucyl-tRNA(Leu) deacylase activity, D-tyrosyl-tRNA(Tyr) deacylase activity, role in D-leucine catabolic process, D-tyrosine catabolic process, tRNA metabolic process and cytosol, nucleus localization
orf19.3676	2.2765	1.7535	2.015	0.0402168	ABP140	Ortholog of S. cerevisiae actin-binding protein Abp140; Hap43-induced; F-12/CO2 early biofilm induced
orf19.2688	2.669	1.3495	2.00925	0.0494285	NAN1	Putative U3 snoRNP protein; Hap43p-induced gene; physically interacts with TAP-tagged Nop1p
orf19.6828	2.614	1.4035	2.00875	0.0479031		Ortholog(s) have role in rRNA processing and nucleolus, preribosome, large subunit precursor localization
orf19.813	2.3975	1.6185	2.008	0.0441831		Protein of unknown function; mutants are viable; Hap43-induced gene; oxidative stress-induced via Cap1; rat catheter and Spider biofilm induced
orf19.563	3.0085	1.007	2.00775	0.0591621	RRP15	Putative nucleolar protein; constituent of pre-60S ribosomal particles; Hap43-induced; repressed by prostaglandins
orf19.6442	2.5335	1.481	2.00725	0.0479263	PRP8	Protein similar to S. cerevisiae Prp8, a component of the U4/U6-U5 snRNP complex; repressed by alpha pheromone in SpiderM medium
orf19.314	2.5	1.5075	2.00375	0.0480099		Ortholog of S. cerevisiae : STB6, C. glabrata CBS138 : CAGL0L05016g, C. dubliniensis CD36 : Cd36_83110, C. parapsilosis CDC317 : CPAR2_103210 and Candida tenuis NRRL Y-1498 : CANTEDRAFT_133418
orf19.3838	1.6145	2.3895	2.002	0.0374431	EFB1	Translation elongation factor EF-1 beta; repressed by human whole blood or PMNs; macrophage/pseudohyphal-induced; antigenic in mouse; farnesol-downregulated; snoRNA snR18 is encoded within the EFB1 intron; Spider biofilm repressed
orf19.7618	2.0105	1.9905	2.0005	0.0365557		Putative nucleolar protein with a predicted role in pre-18S rRNA processing; Plc1p-regulated; Spider biofilm induced
orf19.4887	1.3655	2.635	2.00025	0.0439926	ECM21	Predicted regulator of endcytosis of plasma membrane proteins; fluconazole induced, alkaline induced by Rim101; repressed by caspofungin and in azole-resistant strain overexpressing MDR1; flow model, rat catheter and Spider biofilm induced
orf19.3690.2	1.874	2.12	1.997	0.0363574		Ribosomal 60S subunit protein; Spider biofilm repressed
orf19.3367	2.0235	1.9695	1.9965	0.0369878		Ortholog(s) have structural constituent of ribosome activity and mitochondrial large ribosomal subunit localization
orf19.4660	2.1635	1.828	1.99575	0.0394765	RPS6A	Ribosomal protein 6A; localizes to cell surface of yeast cells but not hyphae; repressed upon phagocytosis by murine macrophage; possibly essential; Hap43-induced; Spider biofilm repressed
orf19.5045	1.428	2.5625	1.99525	0.0422332	PTP2	Predicted protein tyrosine phosphatase; involved in regulation of MAP kinase Hog1 activity; induced by Mnl1 under weak acid stress; rat catheter and Spider biofilm induced
orf19.7444	2.233	1.755	1.994	0.041973		Ortholog(s) have cytoplasm, holo TFIIH complex localization
orf19.7498	2.223	1.7635	1.99325	0.0415983	LEU1	3-isopropylmalate dehydratase; antigenic in humans; repressed in hyphae; alkaline repressed; upregulated by human whole blood or PMNs; regulated by Sef1, Sfu1, and Hap43; rat catheter biofilm induced, Spider biofilm repressed
orf19.4006	2.255	1.73	1.9925	0.0428279		Ortholog(s) have cytosol, nucleus localization
orf19.5964.2	2.073	1.912	1.9925	0.0379851	RPL35	Ribosomal protein; downregulation correlates with clinical development of fluconazole resistance; colony morphology-related gene regulation by Ssn6; Hap43-induced; Spider biofilm repressed
orf19.3003.1	1.5525	2.431	1.99175	0.0391312	RPL6	Ortholog of S. cerevisiae ribosomal subunit, Rpl6B; transposon mutation affects filamentous growth; translation-related genes are downregulated upon phagocytosis by murine macrophage; Hap43-induced; Spider biofilm repressed
orf19.1507	1.6575	2.3245	1.991	0.0382685	AMN1	Putative negative regulator of exit from mitosis; Plc1-regulated; rat catheter biofilm induced
orf19.1655.3	1.7245	2.2535	1.989	0.0368917		Ortholog(s) have phosphatidic acid binding, phosphatidylinositol-3,5-bisphosphate binding, phosphatidylinositol-3-phosphate binding, sphingolipid binding activity
orf19.3254	1.9165	2.059	1.98775	0.0378241		Ortholog of C. dubliniensis CD36 : Cd36_26020, Candida tropicalis MYA-3404 : CTRG_00984 and Candida albicans WO-1 : CAWG_01455
orf19.1565	3.4515	0.5185	1.985	0.0640994		Protein of unknown function
orf19.2363	2.0115	1.958	1.98475	0.0383011		Ortholog(s) have thiosulfate sulfurtransferase activity and mitochondrion localization
orf19.716	3.057	0.9105	1.98375	0.0630479		Protein of unknown function; Hap43-induced; regulated by Nrg1, Tup1; repressed by alpha pheromone in SpiderM medium; Spider biofilm induced; Bcr1-repressed in RPMI a/a biofilms
orf19.721	1.774	2.189	1.9815	0.0364349		Ortholog(s) have polynucleotide 5'-hydroxyl-kinase activity
orf19.6297	3.0885	0.873	1.98075	0.0627257		Ortholog(s) have pseudouridine synthase activity, role in mRNA pseudouridine synthesis, tRNA pseudouridine synthesis and cytosol, nucleus localization
orf19.5626	1.886	2.075	1.9805	0.0380579		Protein of unknown function; Plc1-regulated; induced by Mnl1 under weak acid stress; flow model biofilm induced
orf19.2631	2.2965	1.6615	1.979	0.0454886		Subunit of Elongator complex; required for modification of wobble nucleosides in tRNA in S. cerevisiae; Hap43-induced gene
orf19.6461	2.135	1.812	1.9735	0.0419189		Ortholog(s) have unfolded protein binding activity, role in aerobic respiration, mitochondrial respiratory chain complex IV assembly, protein processing and mitochondrial inner membrane localization
orf19.7018	1.7485	2.1965	1.9725	0.0370187	RPS18	Predicted ribosomal protein; repressed upon phagocytosis by murine macrophage; repressed by nitric oxide; Hap43-induced; Spider biofilm repressed
orf19.6561	1.4545	2.4905	1.9725	0.0435109	LAT1	Putative dihydrolipoamide acetyltransferase component (E2) of pyruvate dehydrogenase complex; sumoylation target; Spider biofilm repressed
orf19.4294	2.7405	1.2	1.97025	0.0576785		Ortholog(s) have oxidoreductase activity, role in cytochrome c-heme linkage, mitochondrial membrane organization and extrinsic component of mitochondrial inner membrane localization
orf19.2310.1	1.5385	2.396	1.96725	0.0415936	RPL29	Ribosomal protein L29; induced upon germ tube formation; colony morphology-related gene regulation by Ssn6; intron in 5'-UTR; Spider biofilm repressed
orf19.663	2.0345	1.9	1.96725	0.0407713	GIN4	Autophosphorylated kinase; role in pseudohyphal-hyphal switch and cytokinesis; phosphorylates Cdc11p on S395; necessary for septin ring within germ tube but not for septin band at mother cell junction; physically associates with septins
orf19.4578	2.685	1.2475	1.96625	0.0570063	CYT2	Cytochrome c1 heme lyase; transcript regulated by Nrg1; induced in high iron
orf19.6346	2.364	1.565	1.9645	0.0495571		Putative nuclear export protein; Hap43p-induced gene; decreased transcription is observed in an azole-resistant strain that overexpresses MDR1
orf19.1264	3.2035	0.723	1.96325	0.0662955	CFL2	Oxidoreductase; iron utilization; Sfu1/Sef1/Hap43/Nrg1/Tup1/Rim101 regulated; alkaline/low iron/fluphenazine/ciclopirox olamine, flucytosine, fluconazole, Spider/flow model/rat catheter biofilm induced; caspofungin/amphotericin B repressed
orf19.7381	1.954	1.969	1.9615	0.0405761	AHR1	Zn(II)2Cys6 transcription factor; involved in regulation of adhesion genes; involved in white-opaque switch; forms complex with Mcm1; mutant is sensetive to 5-fluorocytosine and lithium chloride; Spider biofilm induced
orf19.2659	1.144	2.7785	1.96125	0.0564473
orf19.6112	1.4715	2.4505	1.961	0.0437494	CTA2	Putative transcription factor; Med2 mediator domain; activates transcription in 1-hybrid assay in S. cerevisiae; repressed by Efg1; member of a family of telomere-proximal genes; Tbf1-induced
orf19.1915	1.3025	2.619	1.96075	0.04965	MPP10	Putative SSU processome and 90S preribosome component; repressed in core stress response; repressed by prostaglandins
orf19.4632	1.47	2.4405	1.95525	0.0440731	RPL20B	Ribosomal protein L20; repressed upon phagocytosis by murine macrophage; alternatively spliced intron in 5' UTR; Hap43-induced; Spider biofilm repressed
orf19.6696	3.214	0.69	1.952	0.0680192	TIM9	Predicted protein of the mitochondrial intermembrane space; rat catheter biofilm induced; Spider biofilm repressed
orf19.2435	2.418	1.485	1.9515	0.0523866	MSI3	Essential HSP70 family protein; required for fluconazole resistance and calcineurin-dependent transcription; interacts with Cgr1; transcript regulated by iron; rat catheter biofilm induced; farnesol repressed in biofilm; sumoylation target
orf19.4998	1.535	2.3655	1.95025	0.0436797	ROB1	Zn(II)2Cys6 transcription factor; required for Spider model biofilm formation; mutant displays abnormal colony morphology and invasive growth; caspofungin repressed; flow model biofilm induced; rat catheter biofilm repressed
orf19.3559	2.5055	1.3945	1.95	0.055261		S. cerevisiae ortholog Mrps35p is a structural constituent of ribosome and localizes to mitochondrial small ribosomal subunit; the snoRNA CD39 is encoded within the MRPS35 intron
orf19.2639	2.6045	1.295	1.94975	0.0575345		Ortholog(s) have structural constituent of ribosome activity and mitochondrial large ribosomal subunit localization
orf19.526	1.752	2.1455	1.94875	0.0400062	NHP2	Putative H/ACA snoRNP protein; macrophage/pseudohyphal-induced
orf19.6200	2.592	1.303	1.9475	0.0577807		Pry family pathogenesis-related protein; oral infection upregulated gene; mutant has reduced capacity to damage oral epithelial cells
orf19.1135	1.506	2.387	1.9465	0.0443224	CAS1	Putative transcription factor with Ku70/Ku80 beta-barrel DNA-binding motif; involved in telomerase regulation and telomere protection; mutation causes marginal increase in caspofungin sensitivity
orf19.300	1.4535	2.4395	1.9465	0.0456094	AIP2	Putative actin interacting protein; regulated by Gcn4; induced in response to amino acid starvation (3-AT); repressed by elevated CO2; flow model biofilm repressed
orf19.4197	1.8005	2.085	1.94275	0.0408131	YHM2	Predicted carrier protein; exports citrate from and imports oxoglutarate into the mitochondrion; alkaline induced; Spider biofilm repressed
orf19.6594	1.046	2.839	1.9425	0.0648815	PLB3	GPI-anchored cell surface phospholipase B; possibly secreted; fungal-specific (no mammalian homolog); induced by Tbf1; fluconazole-induced; possible essential gene (UAU1 method); Spider and flow model biofilm induced
orf19.5077	1.842	2.0415	1.94175	0.0416184		Protein of unknown function; Hap43-repressed gene; repressed by nitric oxide
orf19.484	2.79	1.0875	1.93875	0.0640623	MRPL40	Putative mitochondrial ribosomal protein; Spider biofilm repressed
orf19.6265	2.045	1.8315	1.93825	0.0445284	RPS22A	Predicted ribosomal protein; repressed upon phagocytosis by murine macrophage; Spider biofilm repressed
orf19.4054	1.7635	2.108	1.93575	0.0411848	CTA24	Putative transcription factor; positive regulator of gene expression; Efg1-repressed; member of a family of telomere-proximal genes; transcript upregulated in RHE model of oral candidiasis
orf19.6949	1.785	2.078	1.9315	0.0416695		Ortholog of Candida albicans WO-1 : CAWG_02687
orf19.7678	1.7905	2.07	1.93025	0.0424377	ATP16	Subunit of the mitochondrial F1F0 ATP synthase; sumoylation target; protein newly produced during adaptation to the serum; Spider biofilm repressed
orf19.3384	1.8695	1.9865	1.928	0.0432817
orf19.431	2.552	1.295	1.9235	0.0606474	ZCF2	Zn(II)2Cys6 transcription factor, required for adaptation to reactive sulfur species; regulates sulfite tolerance through expression of SSU1 and CDG1; Hap43-repressed; Spider biofilm induced
orf19.6524	1.573	2.274	1.9235	0.0449543	TOM40	Protein involved in mitochondrial protein import; Spider biofilm repressed
orf19.339	0.8715	2.974	1.92275	0.0762816	NDE1	Putative NADH dehydrogenase; may act alternatively to complex I in respiration; caspofungin repressed; rat catheter biofilm induced; Spider biofilm repressed
orf19.4606	1.2625	2.5825	1.9225	0.0545222	ERG8	Putative phosphomevalonate kinase; enzyme of the mevalonate pathway of isoprenoid biosynthesis; transcript regulated by Nrg1; possible drug target; not conserved in H. sapiens
orf19.7085	1.442	2.4005	1.92125	0.0479263		Protein of unknown function; induced in core stress response; induced by cadmium stress via Hog1; oxidative stress-induced via Cap1; induced by Mnl1 under weak acid stress; macrophage-repressed; rat catheter and Spider biofilm induced
orf19.3554	2.168	1.673	1.9205	0.0506582	AAT1	Aspartate aminotransferase; soluble protein in hyphae; macrophage-induced protein; alkaline upregulated; amphotericin B repressed; gene used for strain identification by multilocus sequence typing; farnesol-, Hap43p-induced; GlcNAc-induced
orf19.1593	1.291	2.547	1.919	0.0537897
orf19.809	2.3805	1.4555	1.918	0.0570497		Ortholog(s) have role in maturation of LSU-rRNA from tricistronic rRNA transcript (SSU-rRNA, 5.8S rRNA, LSU-rRNA) and nucleolus, preribosome, large subunit precursor localization
orf19.1724	2.9745	0.861	1.91775	0.0697259		Protein of unknown function; induced by nitric oxide independent of Yhb1p
orf19.439	1.9155	1.918	1.91675	0.0458309		Ortholog(s) have recombinase activity, single-stranded DNA binding, structural constituent of ribosome activity
orf19.4793	2.896	0.934	1.915	0.0685504		Putative ribosome-associated protein; ortholog of S. cerevisiae Tma16; Hap43-induced gene; Spider biofilm induced
orf19.4155.12	1.464	2.366	1.915	0.0488942
orf19.4799	1.92	1.9065	1.91325	0.0462026	CEF1	Putative mRNA splicing factor; ortholog is essential in S. cerevisiae; Spider biofilm induced
orf19.920	2.149	1.6765	1.91275	0.0511414	RMT2	Minor protein arginine methyltransferases (PRMT) involved in methylation of arginine residues
orf19.5052	2.23	1.59	1.91	0.0547034		Ortholog of S. cerevisiae : YFR045W, C. glabrata CBS138 : CAGL0C02013g, C. dubliniensis CD36 : Cd36_07340, C. parapsilosis CDC317 : CPAR2_208340 and Candida tenuis NRRL Y-1498 : CANTEDRAFT_116470
orf19.3532	1.8505	1.9655	1.908	0.0458077	MRPL10	Putative mitochondrial large subunit ribosomal protein; colony morphology-related gene regulation by Ssn6
orf19.6676	0.742	3.074	1.908	0.0795571		Ortholog(s) have cytosol, nucleus localization
orf19.7048.1	1.579	2.2335	1.90625	0.0462072	RPS28B	Putative ribosomal protein S28B
orf19.3331	1.557	2.253	1.905	0.0474818	ABC1	Putative ubiquinol-cytochrome-c reductase; induced upon adherence to polystyrene; flow model biofilm induced; Spider biofilm induced
orf19.7081	2.0025	1.8055	1.904	0.0494316	SPL1	Protein similar to S. cerevisiae Spl1p, which is involved in tRNA splicing; member of pyridoxal-phosphate-dependent aminotransferase protein family; predicted to be essential
orf19.3426	1.9835	1.821	1.90225	0.0490491	ANB1	Translation initiation factor eIF-5A; repressed in hyphae vs yeast cells; downregulated upon phagocytosis by murine macrophage; Hap43-induced; GlcNAc-induced protein; Spider biofilm repressed
orf19.3380	0.865	2.9375	1.90125	0.0788183	HWP2	GPI-anchored, glycosylated cell wall protein; required for biofilm formation, adhesion, filamentous growth on some media; expressed in hyphae; mutant delayed in virulence; regulated by Efg1, Tup1; similar to Hwp1 and Rbt1 domains
orf19.7624	2.943	0.8495	1.89625	0.0723463		Ortholog(s) have role in maturation of SSU-rRNA from tricistronic rRNA transcript (SSU-rRNA, 5.8S rRNA, LSU-rRNA) and 90S preribosome, nucleolus, small-subunit processome localization
orf19.6760	1.096	2.6925	1.89425	0.0663652	MDS3	TOR signaling pathway component; required for growth and hyphal formation at alkaline pH, for full virulence in a mouse model of systemic infection and for SD and Spider medium biofilm formation; role in chlamydospore formation
orf19.5552	1.925	1.8565	1.89075	0.0495818		Putative transcriptional regulator of ribonucleotide reductase genes; Spider biofilm induced
orf19.3002	1.6855	2.094	1.88975	0.0466641	RPS1	Putative ribosomal protein 10 of the 40S subunit; elicits host antibody response during infection; transcript induced during active growth; Spider biofilm repressed
orf19.3755	2.5885	1.191	1.88975	0.0670187		Ortholog(s) have structural constituent of ribosome activity and mitochondrial large ribosomal subunit localization
orf19.37	2.398	1.3765	1.88725	0.0615626
orf19.3480	2.028	1.7415	1.88475	0.0526684		Ortholog(s) have structural constituent of ribosome activity and mitochondrial small ribosomal subunit localization
orf19.5484	1.3845	2.381	1.88275	0.0542605	SER1	Putative 3-phosphoserine aminotransferase; predicted role in serine and glycine biosynthesis; protein present in exponential and stationary yeast growth phases; Spider biofilm repressed
orf19.4149.1	1.6855	2.0775	1.8815	0.047553		Protein component of the small (40S) ribosomal subunit; Spider biofilm repressed
orf19.2709	1.7105	2.051	1.88075	0.0478365	ZUO1	Ortholog of S. cerevisiae Zuo1; a cytosolic ribosome-associated chaperone; likely to be essential for growth, based on an insertional mutagenesis strategy; Spider biofilm repressed
orf19.6975	1.7995	1.962	1.88075	0.0483088	YST1	Ribosome-associated protein; antigenic in mice; complements S. cerevisiae yst1 yst2 mutant; similar to laminin receptor; predicted S/T phosphorylation, N-glycosylation, myristoylation, Hap43-, Gcn4-regulated; Spider biofilm repressed
orf19.6375	1.5915	2.1685	1.88	0.0481787	RPS20	Putative ribosomal protein; repressed upon phagocytosis by murine macrophage; transcript positively regulated by Tbf1; Spider biofilm repressed
orf19.2425.2	1.4005	2.359	1.87975	0.0543147
orf19.1978	2.581	1.1705	1.87575	0.0693945	GIT2	Putative glycerophosphoinositol permease; fungal-specific; repressed by alpha pheromone in SpiderM medium; Hap43-repressed; Spider biofilm induced
orf19.498	2.611	1.14	1.8755	0.0692287		Putative mitochondrial ribosomal component of the small subunit; possibly an essential gene, disruptants not obtained by UAU1 method; Spider biofilm repressed
orf19.3167	2.2245	1.524	1.87425	0.0605064		Heme A:farnesyltransferase; catalyzes the 1st step in conversion of protoheme to the heme A prosthetic group required for cytochrome c oxidase activity; Spider biofilm repressed
orf19.760	1.747	2	1.8735	0.0480966		Ortholog(s) have role in ribosome biogenesis and mitochondrion localization
orf19.3341	1.723	2.0215	1.87225	0.0483893		Putative tRNA-Arg synthetase; essential; genes encoding ribosomal subunits, translation factors, and tRNA synthetases are downregulated upon phagocytosis by murine macrophage; downregulated by growth in the mouse cecum
orf19.3942.1	1.8925	1.8505	1.8715	0.0517485	RPL43A	Putative ribosomal protein, large subunit; repressed by human whole blood or PMNs; colony morphology-related gene regulation by Ssn6; Spider biofilm repressed
orf19.5416	3.3555	0.387	1.87125	0.0776336	ESA1	Subunit of the NuA4 histone acetyltransferase complex; member of MYST family; Spider biofilm induced
orf19.6363	2.4115	1.328	1.86975	0.0655366
orf19.6322	1.981	1.758	1.8695	0.0548041	ARD	D-arabitol dehydrogenase, NAD-dependent (ArDH); enzyme of D-arabitol and D-arabinose catabolism; D-arabitol is a marker for active infection in humans; rat catheter and Spider biofilm induced
orf19.5649	0.7575	2.981	1.86925	0.0857674		Ortholog of Candida lusitaniae ATCC 42720 : CLUG_00275 and Candida albicans WO-1 : CAWG_03759
orf19.5407	2.41	1.326	1.868	0.0660369	SOF1	Putative protein with a predicted role in 40S ribosomal subunit biogenesis; rat catheter biofilm induced
orf19.5420	1.144	2.5885	1.86625	0.0657426		Ortholog(s) have structural constituent of ribosome activity, role in mitochondrial translation and mitochondrial large ribosomal subunit localization
orf19.414	2.8025	0.929	1.86575	0.0764566	RSM22	Predicted mitochondrial small ribosomal subunit; rat catheter and Spider biofilm induced
orf19.2386	3.3145	0.416	1.86525	0.0792226		Ortholog(s) have role in endonucleolytic cleavage in 5'-ETS of tricistronic rRNA transcript (SSU-rRNA, 5.8S rRNA and LSU-rRNA), more
orf19.6665	0.609	3.12	1.8645	0.0824919		Ortholog(s) have Ran GTPase binding, nucleocytoplasmic transporter activity
orf19.2249	2.701	1.0225	1.86175	0.0739244		Putative metalloprotease of the mitochondrial inner membrane; expression downregulated in an ssr1 null mutant
orf19.2599	1.7155	2.0065	1.861	0.0498993	CRC1	Mitochondrial carnitine carrier protein
orf19.4046	0.377	3.343	1.86	0.0789949		Putative transcription factor containing a Zn(2)-Cys(6) binuclear cluster
orf19.2847	2.3825	1.3325	1.8575	0.0669041		Ortholog(s) have RNA polymerase III activity, role in tRNA transcription from RNA polymerase III promoter and DNA-directed RNA polymerase III complex, mitotic spindle pole body localization
orf19.4261	3.354	0.3535	1.85375	0.081191	TIF5	Putative translation initiation factor; repressed upon phagocytosis by murine macrophage; Spider biofilm repressed
orf19.6415.1	1.3295	2.371	1.85025	0.0599876		Ortholog(s) have structural constituent of ribosome activity and cytosolic small ribosomal subunit, nucleus localization
orf19.443	2.017	1.683	1.85	0.0587843		Ortholog(s) have RNA polymerase III activity and role in tRNA transcription from RNA polymerase III promoter, transcription initiation from RNA polymerase III type 2 promoter
orf19.7136	2.1375	1.5605	1.849	0.061925	SPT6	Putative transcription elongation factor; transposon mutation affects filamentous growth; transcript induced in an RHE model of oral candidiasis and in clinical isolates from oral candidiasis
orf19.5227	1.9085	1.787	1.84775	0.0569134		Chaperone component; involved in assembly of alpha subunits into the 20S proteasome; flow model biofilm induced
orf19.729	1.6165	2.071	1.84375	0.0531934		Adaptor protein required for specific mRNA transport; protein similar but not orthologous to S. cerevisiae She3; transposon mutation affects filamentous growth
orf19.6660	1.068	2.6185	1.84325	0.0732198		Protein of unknown function; mRNA binds to She3; Hap43-repressed; rat catheter and flow model biofilm induced
orf19.4152	1.683	1.996	1.8395	0.0530509	CEF3	Translation elongation factor 3; antigenic in humans; predicted C-term nucleotide-binding active site; protein on surface of yeast, not hyphae; polystyrene adherence induced; higher protein amount in stationary phase; possibly essential
orf19.493	1.746	1.924	1.835	0.0534583	RPL15A	Putative ribosomal protein; repressed upon phagocytosis by murine macrophage; positively regulated by Tbf1; Spider biofilm repressed
orf19.5402	2.225	1.4445	1.83475	0.0678535		Ortholog of Candida albicans WO-1 : CAWG_02394
orf19.3348	2.447	1.222	1.8345	0.0733282		Ortholog(s) have structural constituent of ribosome activity and fungal-type vacuole, mitochondrial large ribosomal subunit localization
orf19.3363	1.029	2.64	1.8345	0.0765975	VTC4	Putative polyphosphate synthetase; decreased expression in hyphae compared to yeast-form cells; fungal-specific (no human or murine homolog); virulence-group-correlated expression
orf19.3704.1	1.6075	2.0615	1.8345	0.0543457		Ortholog(s) have structural constituent of ribosome activity and mitochondrial small ribosomal subunit localization
orf19.1715	2.0715	1.596	1.83375	0.0629844	IRO1	Putative transcription factor; role in iron utilization, pathogenesis; both IRO1 and adjacent URA3 are mutated in strain CAI4; suppresses S. cerevisiae aft1 mutant low-iron growth defect; hyphal-induced; reports differ about iron regulation
orf19.6984	0.9705	2.697	1.83375	0.0805296		Ortholog of C. dubliniensis CD36 : Cd36_85460, C. parapsilosis CDC317 : CPAR2_405760, Candida tenuis NRRL Y-1498 : CANTEDRAFT_116052 and Debaryomyces hansenii CBS767 : DEHA2D16940g
orf19.5759	3.03	0.6365	1.83325	0.0816649	SNQ2	Protein similar to S. cerevisiae Snq2p transporter; member of PDR subfamily of ABC family; transposon mutation affects filamentation; benomyl-induced transcription; detected at yeast-form cell plasma membrane by mass spec
orf19.7650	2.081	1.5835	1.83225	0.0636488	LTV1	Putative GSE complex component; repressed by prostaglandins
orf19.7534	1.298	2.3665	1.83225	0.0637308	MIS12	Mitochondrial C1-tetrahydrofolate synthase precursor
orf19.7187	1.767	1.896	1.8315	0.0541242	MAM33	Putative mitochondrial acidic matrix protein; regulated by Ssn6p; protein present in exponential and stationary growth phase yeast cultures
orf19.3789	1.49	2.1685	1.82925	0.0567074	RPL24A	Predicted ribosomal protein; downregulated upon phagocytosis by murine macrophage; intron in 5'-UTR; Hap43-induced; Spider biofilm repressed
orf19.239	1.322	2.336	1.829	0.0636085		Putative ATP-dependent helicase; induced by nitric oxide
orf19.2008	2.183	1.4745	1.82875	0.067615		Ortholog(s) have S-methyl-5-thioribose-1-phosphate isomerase activity, role in L-methionine salvage from methylthioadenosine and cytosol, nucleus localization
orf19.4757	1.9675	1.69	1.82875	0.0617051	NAR1	Putative cytosolic iron-sulfur (FeS) protein assembly machinery protein; induced by nitric oxide; oxidative stress-induced via Cap1p
orf19.3572.3	1.508	2.1495	1.82875	0.056201		Ribosomal 60S subunit protein L31B; Spider biofilm repressed
orf19.3100	2.813	0.844	1.8285	0.0816525		Protein with t-SNARE domains and a microtubule associated domain; Hap43-induced gene; repressed by alpha pheromone in SpiderM medium
orf19.838.1	1.891	1.7655	1.82825	0.0589082	RPS9B	Predicted ribosomal protein; repressed upon phagocytosis by murine macrophage; transcript possibly regulated upon hyphal formation; Spider biofilm repressed
orf19.5204	2.195	1.45	1.8225	0.0693279		Ortholog(s) have role in cellular response to methylmercury and cytoplasm, nucleus localization
orf19.2183	1.2825	2.357	1.81975	0.0664875	KRE30	YEF3-subfamily ABC family protein; predicted not to be a transporter; repressed in core stress response; mutation confers hypersensitivity to amphotericin B
orf19.3265	1.8205	1.8185	1.8195	0.0589314	TRM1	Putative N2,N2-dimethylguanine tRNA methyltransferase; induced upon adherence to polystyrene
orf19.2478.1	1.296	2.342	1.819	0.0659315		60S ribosomal protein L7; snoRNA snR39b encoded within the 2nd intron
orf19.4983	2.3445	1.289	1.81675	0.0742884	MCU1	Mitochondrial protein involved in utilization of carbon sources, filamentous growth and virulence
orf19.3369	1.4005	2.232	1.81625	0.0613164	MOH1	Ortholog of S. cerevisiae Moh1, essential for staionary phase growth; induced by alpha pheromone in SpiderM medium and by Mnl1 under weak acid stress; possibly essential (UAU1 method); flow model biofilm induced; Spider biofilm induced
orf19.1567	2.8025	0.8245	1.8135	0.0847654		Ortholog(s) have Rab GTPase binding, Ras guanyl-nucleotide exchange factor activity, phosphatidylinositol binding activity
orf19.1601	1.576	2.049	1.8125	0.0574462	RPL3	Ribosomal protein, large subunit; induced by ciclopirox olamine treatment; genes encoding cytoplasmic ribosomal subunits are downregulated upon phagocytosis by murine macrophages; Hap43-induced gene; Spider biofilm repressed
orf19.576	2.294	1.328	1.811	0.07361	CTF8	Putative kinetochore protein with a predicted role in sister chromatid cohesion; repressed during the mating process; flow model biofilm induced
orf19.51	2.737	0.8845	1.81075	0.0839415		Ortholog(s) have mRNA binding activity, role in cytoplasmic translational initiation and cytoplasmic stress granule, eukaryotic translation initiation factor 3 complex localization
orf19.1650	1.7195	1.901	1.81025	0.0575763	TOM6	Predicted component of the TOM (translocase of outer membrane) complex, involved in protein import into mitochondria
orf19.827.1	1.775	1.8445	1.80975	0.0582082	RPL39	Ribosomal protein L39; transcript induced upon germ tube formation; colony morphology-related gene regulation by Ssn6; Hap43-induced
orf19.3418	2.128	1.4855	1.80675	0.0695617		Ortholog(s) have endoplasmic reticulum, fungal-type vacuole localization
orf19.6869	1.953	1.6605	1.80675	0.0653353		Putative lipid raft associated protein; Spider biofilm induced
orf19.3139	3.403	0.21	1.8065	0.0922642		Putative NADP-dependent oxidoreductase; Hap43-repressed; induced by benomyl treatment; oxidative stress-induced via Cap1; rat catheter biofilm repressed
orf19.6476	1.9825	1.628	1.80525	0.066946		Putative protein with a predicted role in exocytic transport from the Golgi; filament induced
orf19.2103	1.1	2.504	1.802	0.0764333		Ortholog of Candida albicans WO-1 : CAWG_03811
orf19.7077	1.8525	1.748	1.80025	0.0635001		Putative ferric reductase; induced by Mac1 under copper starvation; Plc1-regulated; Rim101-repressed
orf19.645.1	1.6605	1.939	1.79975	0.0594301	VMA13	Predicted proton-transporting ATPase; predicted role in ATP hydrolysis coupled proton transport; rat catheter biofilm repressed
orf19.2333	1.3495	2.2485	1.799	0.0659315		Ortholog(s) have role in retrograde transport, endosome to Golgi and cytosol, late endosome, nucleus localization
orf19.5956	1.444	2.154	1.799	0.0617593	PIN3	Putative SH3-domain-containing protein; predicted role in actin cytoskeleton organization; Spider biofilm repressed
orf19.954	2.021	1.576	1.7985	0.069094		Putative DnaJ-like chaperone; Hap43-repressed gene
orf19.4869	1.7135	1.877	1.79525	0.0607202	SFU1	GATA-type transcription factor; regulator of iron-responsive genes; represses iron utilization genes if iron is present; Hap43-repressed; promotes gastrointestinal commensalism in mice; Spider biofilm induced
orf19.731	1.9885	1.602	1.79525	0.0686186	EMP46	Protein similar to S. cerevisiae Emp46, an integral membrane component of ER-derived COPII-coated vesicles; functions in ER to Golgi transport; induced by alpha pheromone in SpiderM medium
orf19.6544	1.261	2.3255	1.79325	0.0706985	LPI9	Protein phosphatase type 1 regulator; role in chromosome segregation, regulation of phosphoprotein phosphatase activity; rat catheter and Spider biofilm induced
orf19.6156	2.9345	0.6515	1.793	0.086407		Ortholog(s) have mitochondrion localization
orf19.3350	1.997	1.587	1.792	0.0696268	MRP20	Component of mitochondrial ribosome; decreased expression in hyphae compared to yeast-form cells
orf19.4599	1.4135	2.169	1.79125	0.0633622	PHO89	Putative phosphate permease; transcript regulated upon white-opaque switch; alkaline induced by Rim101; possibly adherence-induced; F-12/CO2 model, rat catheter and Spider biofilm induced
orf19.527	1.506	2.0755	1.79075	0.0616633		Protein of unknown function; flow model biofilm induced
orf19.529	1.7005	1.881	1.79075	0.0613629		Ortholog of C. dubliniensis CD36 : Cd36_29750, C. parapsilosis CDC317 : CPAR2_205260, Candida tenuis NRRL Y-1498 : CANTEDRAFT_91782 and Debaryomyces hansenii CBS767 : DEHA2F19294g
orf19.6220.4	1.4045	2.1765	1.7905	0.0638671		Ribosomal 60S subunit protein; Spider biofilm repressed
orf19.1774	1.709	1.871	1.79	0.0614542		Predicted dehydrogenase; transcript upregulated in an RHE model of oral candidiasis; virulence-group-correlated expression; Spider biofilm repressed
orf19.3957	1.593	1.986	1.7895	0.0605312		Ortholog(s) have GTP cyclohydrolase I activity, role in folic acid-containing compound biosynthetic process and cytosol, nucleus localization
orf19.3226	2.548	1.0305	1.78925	0.084914		Ortholog(s) have role in intracellular sterol transport and extracellular region, fungal-type vacuole lumen localization
orf19.4931.1	1.7235	1.8545	1.789	0.061496	RPL14	Ribosomal protein L14; promoter bound directly by Tbf1p; Hap43p-induced gene
orf19.2984	1.905	1.671	1.788	0.0681323	MST1	Ortholog(s) have role in mitochondrial threonyl-tRNA aminoacylation and mitochondrion localization
orf19.7276.1	1.021	2.554	1.7875	0.0838454	TLO4	Member of a family of telomere-proximal genes of unknown function; transcript induced in an RHE model of oral candidiasis; Hap43-repressed
orf19.20	1.572	1.9935	1.78275	0.0617299	RTS1	Putative serine/threonine-protein phosphatase B-type regulatory subunit; transcription is regulated upon yeast-hyphal switch
orf19.3324	1.645	1.9205	1.78275	0.0618708	TIF	Translation initiation factor; upregulated in highly virulent strain compared to less virulent strain; antigenic in human; flucytosine induced; downregulated upon phagocytosis by macrophages; Spider biofilm repressed
orf19.4200	2.2785	1.2835	1.781	0.0792922		Ortholog of Candida albicans WO-1 : CAWG_05300
orf19.2179.2	1.6915	1.87	1.78075	0.0629503	RPS10	Ribosomal protein S10; downregulated in the presence of human whole blood or PMNs; Spider biofilm repressed
orf19.6014	2.095	1.4655	1.78025	0.0737819	RRS1	Putative ribosome biogenesis and nuclear export protein; Hap43p-induced gene; mutation confers hypersensitivity to 5-fluorocytosine (5-FC), 5-fluorouracil (5-FU), and tubercidin (7-deazaadenosine)
orf19.2786	1.524	2.035	1.7795	0.0631795		Ortholog(s) have AP-2 adaptor complex, cellular bud neck localization
orf19.3827	1.661	1.8945	1.77775	0.0632306	OMA1	Putative metalloendopeptidase of mitochondrial inner membrane, involved in TOR-mediated signaling
orf19.665	2.0665	1.4845	1.7755	0.0742078	NEP1	Ortholog(s) have rRNA (pseudouridine) methyltransferase activity
orf19.4577.3	2.5085	1.041	1.77475	0.0870637	TIM10	Predicted protein of the mitochondrial intermembrane space with role in protein import into mitochondrial inner membrane
orf19.6316.4	3.2555	0.294	1.77475	0.0970621		Protein of unknown function; Hap43-induced; rat catheter and Spider biofilm induced
orf19.7222	1.664	1.8825	1.77325	0.0639724	PAM16	Putative maltase; regulated by Gcn4; repressed by amino acid starvation (3-AT); rat catheter biofilm induced
orf19.5680	2.349	1.1975	1.77325	0.0828156		Protein with predicted hydrolase domains; similar to a universal stress protein family protein; possibly essential, disruptants not obtained by UAU1 method; Spider biofilm repressed
orf19.4456	1.3575	2.189	1.77325	0.0676692	GAP4	High-affinity S-adenosylmethionine permease; required for SAM-induced morphogenesis; hyphal induced; regulated by Hap43, Gcn2 and Gcn4; colony morphology-related gene regulation by Ssnp
orf19.2095	1.1625	2.3815	1.772	0.0777203		Ortholog(s) have role in negative regulation of transcription from RNA polymerase II promoter in response to iron and cytosol, nucleus localization
orf19.6225	1.1415	2.4005	1.771	0.0781942	PCL7	Putative cyclin-like protein; possible Pho85 cyclin; hyphal repressed; induced by Mnl1 under weak acid stress
orf19.1303	2.134	1.407	1.7705	0.0765154		Ortholog(s) have translation release factor activity, role in mitochondrial translational termination and mitochondrial inner membrane localization
orf19.1491	1.9695	1.5655	1.7675	0.0747824		Ortholog(s) have RNA binding activity, role in mRNA splicing, via spliceosome and U1 snRNP, U2-type prespliceosome localization
orf19.4490	1.4045	2.1275	1.766	0.0673997	RPL17B	Ribosomal protein L17; mutation confers hypersensitivity to 5-FU, tubercidin; repressed upon phagocytosis by macrophage; Hap43-induced; Spider biofilm repressed
orf19.5279	1.983	1.549	1.766	0.0748908		Ortholog(s) have structural constituent of ribosome activity and mitochondrial large ribosomal subunit localization
orf19.2446	1.819	1.7125	1.76575	0.0695726		Ortholog(s) have cell division site, cell tip, cytoplasm, nucleus localization
orf19.1091	3.253	0.276	1.7645	0.100017	NOP8	Ortholog of S. cereviiae Nop8; has a role in ribosomal large subunit biogenesis; rat catheter and Spider biofilm induced
orf19.6632	3.3195	0.2095	1.7645	0.100728	ACO2	Putative aconitate hydratase 2; induced in high iron; regulated by Gcn4; repressed by amino acid starvation (3-AT); protein levels decrease in stationary phase yeast; flow model and Spider biofilm repressed
orf19.5608	2.5715	0.9555	1.7635	0.0905715		RNA polymerase III subunit; Spider biofilm induced
orf19.7306	2.4985	1.0245	1.7615	0.0903918		Aldo-keto reductase; increased transcript associated with MDR1 overexpression, benomyl or long-term fluconazole treatment; overexpression does not affect drug or oxidative stress sensitivity; stationary phase enriched; flow biofim repressed
orf19.5894	1.909	1.6135	1.76125	0.0742435		Ortholog of S. cerevisiae : YEL023C, C. glabrata CBS138 : CAGL0I03168g, C. dubliniensis CD36 : Cd36_84380, Candida tenuis NRRL Y-1498 : CANTEDRAFT_101635 and Pichia stipitis Pignal : PICST_19384
orf19.3674	1.7625	1.7595	1.761	0.0674075	GAL102	UDP-glucose 4,6-dehydratase; role in mannosylation of cell wall proteins; mutation confers hypersensitivity to toxic ergosterol analog; overlaps orf19.3673; Spider biofilm induced
orf19.5213.2	1.627	1.895	1.761	0.066009	COX9	Putative subunit VIIa of cytochrome c oxidase; flucytosine induced
orf19.4721	2.1625	1.356	1.75925	0.0797677		Ortholog(s) have RNA binding activity, role in cytoplasmic translation, mRNA processing and mitochondrion localization
orf19.2992	1.4425	2.075	1.75875	0.0684048	RPP1A	Conserved acidic ribosomal protein; likely role in regulation of translation elongation; interacts with Rpp2B; 1 of 4 similar C. albicans ribosomal proteins (Rpp1A, Rpp1Bp, Rpp2A, Rpp2B); Hap43-induced; Spider biofilm repressed
orf19.5876	1.084	2.4315	1.75775	0.0837293		Protein of unknown function; Cyr1-repressed; induced by alpha pheromone in SpiderM medium; rat catheter and Spider biofilm induced
orf19.3936	1.8765	1.6375	1.757	0.0735403	GDE1	Glycerophosphocholine phosphodiesterase; mutation confers hypersensitivity to 5-fluorouracil (5-FU); F-12/CO2 early biofilm induced
orf19.7371	3.2275	0.285	1.75625	0.0993588	ZCF35	Zn(II)2Cys6 transcription factor; Hap43-induced; Spider biofilm induced
orf19.4268	1.8005	1.709	1.75475	0.0707217	UTP13	Putative U3 snoRNA-associated protein; Hap43-induced; repressed in core stress response; physically interacts with TAP-tagged Nop1
orf19.7544	1.1355	2.374	1.75475	0.0821264	TLO1	Member of a family of telomere-proximal genes of unknown function; hypha-induced expression; rat catheter biofilm repressed
orf19.3599	1.139	2.37	1.7545	0.0822596	TIF4631	Putative translation initiation factor eIF4G; overexpression causes hyperfilamentation; hyphal- and macrophage-induced; genes encoding some translation factors are downregulated upon phagocytosis by murine macrophage
orf19.6904	3.165	0.3425	1.75375	0.0958231	GCN3	Putative translation initiator; downregulated in the presence of human whole blood or polymorphonuclear (PMN) cells
orf19.7092	1.3195	2.184	1.75175	0.0732043		Putative NAD dependent epimerase/dehydratase family protein; Spider biofilm repressed
orf19.362	1.245	2.257	1.751	0.0772681	TLO9	Member of a family of telomere-proximal genes of unknown function; Hap43p-repressed gene
orf19.2487	3.1815	0.32	1.75075	0.097886		Protein with a predicted phosphoribulokinase/uridine kinase domain; Spider biofilm induced
orf19.3867	3.2245	0.276	1.75025	0.101106	RPL7	Ribosomal protein L7; repressed upon phagocytosis by murine macrophages; Hap43-induced; rat catheter and Spider biofilm induced
orf19.2864.1	1.445	2.0515	1.74825	0.0700124	RPL28	Putative ribosomal protein; Plc1-regulated; downregulated upon phagocytosis by murine macrophage; Spider biofilm repressed
orf19.1716	1.4785	2.0175	1.748	0.069252	URA3	Orotidine-5'-phosphate decarboxylase; pyrimidine biosynthesis; gene used as genetic marker; decreased expression when integrated at ectopic chromosomal locations can cause defects in hyphal growth and virulence; Spider biofilm repressed
orf19.1400	1.9205	1.573	1.74675	0.077344		Ortholog of C. dubliniensis CD36 : Cd36_23640, C. parapsilosis CDC317 : CPAR2_406130, Candida tenuis NRRL Y-1498 : CANTEDRAFT_116273 and Debaryomyces hansenii CBS767 : DEHA2B11176g
orf19.2655	1.101	2.3895	1.74525	0.0854174	BUB3	Protein similar to S. cerevisiae Bub3; a kinetochore checkpoint component; induced by hydroxyurea treatment; flow model biofilm induced; Spider biofilm induced
orf19.713	1.9455	1.5445	1.745	0.0785953		Ortholog(s) have role in hydrogen peroxide-mediated programmed cell death and cytoplasm, nucleus localization
orf19.6864	1.6605	1.828	1.74425	0.0696748		Putative ubiquitin-protein ligase; role in protein ubiquitination; Spider biofilm induced
orf19.3815	0.813	2.6745	1.74375	0.100736		Ortholog(s) have thiol-dependent ubiquitin-specific protease activity and role in protein deubiquitination
orf19.1585	1.013	2.473	1.743	0.0905963	ZRT2	Zinc transporter; ciclopirox olamine, fluconazole, alkaline repressed; transcript induced by amphotericin B, interaction with macrophages; possibly essential (UAU1 method); induced in oralpharyngeal candidiasis; Spider biofilm induced
orf19.7654	1.3405	2.144	1.74225	0.0745548	CPR6	Putative peptidyl-prolyl cis-trans isomerase; macrophage/pseudohyphal-repressed; heavy metal (cadmium) stress-induced; heterozygous null mutant displays sensitivity to virgineone; rat catheter biofilm induced
orf19.3902	1.986	1.496	1.741	0.0797677	MRV2	Protein of unknown function; repressed by fluphenazine treatment or in an azole-resistant strain that overexpresses CDR1 and CDR2; Spider biofilm induced
orf19.319	1.952	1.5295	1.74075	0.0796748		Ortholog of S. cerevisiae : YDR286C, C. glabrata CBS138 : CAGL0H01111g, C. dubliniensis CD36 : Cd36_83160, C. parapsilosis CDC317 : CPAR2_101820 and Candida tenuis NRRL Y-1498 : CANTEDRAFT_113333
orf19.2977	2.349	1.1285	1.73875	0.0912312	MIA40	Predicted component of the mitochondrial intermembrane space import machinery; Hap43p-repressed gene
orf19.4365	1.9235	1.5535	1.7385	0.0793434		Has domain(s) with predicted RNA methyltransferase activity and role in RNA processing
orf19.772	1.572	1.905	1.7385	0.0698808	LYS21	Homocitrate synthase, major isoform; lysine biosynthesis; expression increased in a fluconazole-resistant isolate; colony morphology-related gene regulation by Ssn6; ketoconazole-repressed; regulated by Gcn2, Gcn4, Hap43
orf19.2026	1.1165	2.3575	1.737	0.0873223	UBP13	Ortholog of S. cerevisiae Ubp13; putative ubiquitin carboxyl-terminal hydrolase; flow model biofilm induced; rat catheter biofilm repressed
orf19.1552	1.667	1.8065	1.73675	0.0720768	CPR3	Putative peptidyl-prolyl cis-trans isomerase; macrophage-induced protein; protein levels decrease in stationary phase yeast cultures; predicted mitochondrial localization; overlaps orf19.1551
orf19.1318	2.2935	1.18	1.73675	0.0892396		Ortholog of C. dubliniensis CD36 : Cd36_43350, C. parapsilosis CDC317 : CPAR2_403560, Debaryomyces hansenii CBS767 : DEHA2A08250g and Pichia stipitis Pignal : PICST_29838
orf19.2398	1.7745	1.6975	1.736	0.0738965		Protein of unknown function; Hap43-repressed; transcript increased in azole-resistant strain overexpressing CDR1 and CDR2; possibly regulated by Tac1; induced by Mnl1 in weak acid stress; flow model biofilm induced; Spider biofilm induced
orf19.3244	1.983	1.489	1.736	0.0815828		Ortholog(s) have role in mitochondrial respiratory chain complex assembly and mitochondrion localization
orf19.2951	1.8795	1.5915	1.7355	0.0786217	HOM6	Putative homoserine dehydrogenase; Gcn4-regulated; induced by amino acid starvation (3-ATtreatment); macrophage-induced protein; protein level decreases in stationary phase cultures; flow model biofilm repressed
orf19.1404	2.468	1.001	1.7345	0.0953926		Predicted tRNA dihydrouridine synthase; Spider biofilm induced
orf19.1968	2.8415	0.627	1.73425	0.0940127		Ortholog of C. dubliniensis CD36 : Cd36_51280, C. parapsilosis CDC317 : CPAR2_501840, Candida tenuis NRRL Y-1498 : cten_CGOB_00020 and Debaryomyces hansenii CBS767 : DEHA2F24310g
orf19.3507	1.681	1.7865	1.73375	0.0728357	MCR1	NADH-cytochrome-b5 reductase; soluble in hyphae; alkaline downregulated; farnesol, ketoconazole or flucytosine induced; protein present in exponential and stationary growth phase yeast; YNB biofilm induced; rat catheter biofilm repressed
orf19.4967	1.659	1.807	1.733	0.0732476	COX19	Putative cytochrome c oxidase assembly protein; Plc1-regulated; rat catheter biofilm induced
orf19.1273	1.4585	2.0025	1.7305	0.0728233		Ortholog(s) have tubulin binding activity
orf19.2626	1.9915	1.468	1.72975	0.0829534
orf19.7527	1.6945	1.759	1.72675	0.074437		Ortholog of C. dubliniensis CD36 : Cd36_25130, C. parapsilosis CDC317 : CPAR2_800100, Candida tenuis NRRL Y-1498 : CANTEDRAFT_107256 and Debaryomyces hansenii CBS767 : DEHA2E18370g
orf19.5341	1.647	1.8035	1.72525	0.0748645	RPS4A	Predicted ribosomal protein, component of the small ribosomal subunit; repressed upon phagocytosis by murine macrophage; positively regulated by Tbf1; mutant is defective in filamentous growth and sensitive to osmotic stress
orf19.3877	1.5805	1.866	1.72325	0.0730293		Ortholog of C. dubliniensis CD36 : Cd36_73360 and Candida albicans WO-1 : CAWG_01936
orf19.6406	1.615	1.8315	1.72325	0.0732647		Ortholog(s) have cytosol, mitochondrial ribosome, nucleus localization
orf19.3819	1.4265	2.02	1.72325	0.074832		Protein of unknown function; transcript detected on high-resolution tiling arrays
orf19.3629	1.8615	1.5825	1.722	0.0815317	DSE1	Essential cell wall protein involved in cell wall integrity and rigidity; periodic mRNA expression peaks at M/G1 phase; Ace2p-induced; required for virulence in a mouse model of infection
orf19.5639	1.6915	1.7525	1.722	0.0756729	HIS4	Multifunctional enzyme that catalyzes three steps of histidine biosynthesis, with phosphoribosyl-AMP cyclohydrolase, phosphoribosyl-ATP diphosphatase, and histidinol dehydrogenase activities; required for wild-type adhesion to human calls
orf19.1422	1.794	1.6475	1.72075	0.078459	FZO1	Mitochondrial biogenesis protein; rat catheter and Spider biofilm induced
orf19.4991	1.6325	1.809	1.72075	0.0754034	MPT5	Putative RNA-binding protein; Hap43p-repressed gene; protein induced during the mating process
orf19.631	1.276	2.1625	1.71925	0.0806613
orf19.5835	1.7405	1.6975	1.719	0.0770838		Ortholog(s) have role in rRNA processing, ribosomal small subunit assembly and CURI complex, UTP-C complex, cytosol localization
orf19.7197	1.699	1.739	1.719	0.0767245		Putative intranuclear transport and DNA replication mediator; heterozygous null mutant exhibits resistance to parnafungin in the C. albicans fitness test; Spider biofilm induced
orf19.2646	2.023	1.4095	1.71625	0.0859873	ZCF13	Predicted Zn(II)2Cys6 transcription factor; similar to but not the true ortholog of S. cerevisiae Hap1; mutants display decreased colonization of mouse kidneys
orf19.4193.1	1.5505	1.88	1.71525	0.0756296	RPS13	Putative ribosomal protein of the small subunit
orf19.6208	2.3125	1.112	1.71225	0.0963125	MEF2	Putative mitochondrial translation elongation factor; caspofungin induced
orf19.6534	1.862	1.5595	1.71075	0.0840081		Ortholog of Candida albicans WO-1 : CAWG_05537
orf19.2173	1.1515	2.268	1.70975	0.0891281	MAF1	Putative negative regulator of RNA polymerase III; decreased expression in hyphae vs yeast cells; caspofungin repressed; Spider biofilm repressed
orf19.4506	2.3155	1.1015	1.7085	0.0967214	LYS22	Homocitrate synthase, minor isoform; repressed by nitric oxide and by hypoxia; protein level decreases in stationary phase cultures; induced by ketoconazole, Spider biofilm induced; flow model biofilm repressed
orf19.5226	1.822	1.5945	1.70825	0.0827846	WRS1	Putative tRNA-Trp synthetase; genes encoding ribosomal subunits, translation factors, tRNA synthetases are downregulated upon phagocytosis by murine macrophages
orf19.5533	1.7765	1.64	1.70825	0.080525		Ortholog(s) have guanyl-nucleotide exchange factor activity, ubiquitin binding activity
orf19.6925	1.231	2.185	1.708	0.0836317	HTB1	Histone H2B; induced by adherence to polystyrene; amphotericin B, caspofungin repressed; flucytosine, fluconazole induced; Efg1 regulated; slow growth, increased white-to opaque switch in ectopic expression strains; Spider biofilm repressed
orf19.5847	1.8495	1.5625	1.706	0.0847081		Ortholog(s) have RNA polymerase III activity, role in tRNA transcription from RNA polymerase III promoter and DNA-directed RNA polymerase III complex, cytosol localization
orf19.3732	1.4545	1.9565	1.7055	0.0786294	ERG25	Putative C-4 methyl sterol oxidase; C4-demethylation of ergosterol biosynthesis intermediates, based on similarity to S. cerevisiae Erg25; fluconazole-induced; induced in azole-resistant strain; rat catheter and Spider biofilm induced
orf19.2850	1.6425	1.768	1.70525	0.0782716		Protein of unknown function; induced by nitric oxide independent of Yhb1p
orf19.3334	1.487	1.922	1.7045	0.0775298	RPS21	Protein component of the small (40S) subunit; repressed upon phagocytosis by murine macrophage; positively regulated by Tbf1; Spider biofilm repressed
orf19.1886	1.4	2.0085	1.70425	0.0789268	RCL1	Putative U3-containing 90S preribosome processome complex subunit; Hap43-induced; essential; S. cerevisiae ortholog is essential; represses in core stress response;
orf19.2795	1.681	1.7275	1.70425	0.0798993	LHP1	Ortholog(s) have tRNA binding activity, role in tRNA 3'-trailer cleavage, endonucleolytic and nucleolus, nucleoplasm localization
orf19.6002	1.322	2.084	1.703	0.0822518	RPL8B	Predicted ribosomal protein; regulated upon yeast-hypha switch; repressed upon phagocytosis by murine macrophage; Spider biofilm repressed
orf19.1331	1.7365	1.668	1.70225	0.0810872	HSM3	Ortholog(s) have role in mismatch repair, proteasome regulatory particle assembly and cytosol, nucleus, proteasome regulatory particle, base subcomplex localization
orf19.7079	2.6105	0.7935	1.702	0.100788		Ortholog(s) have Rho guanyl-nucleotide exchange factor activity, role in axial cellular bud site selection, cytogamy, positive regulation of GTPase activity and cellular bud neck contractile ring localization
orf19.7603	2.392	1.009	1.7005	0.0997785		Protein with a predicted role in cytochrome c oxidase assembly; rat catheter biofilm induced
orf19.6918	1.7065	1.6895	1.698	0.0815874		Protein of unknown function; Hap43-induced gene; Spider biofilm induced
orf19.3122	1.403	1.99	1.6965	0.0808719	ARR3	Ortholog of S. cerevisiae Arr3; arsenite transporter of the plasma membrane required for resistance to arsenic compounds; benomyl-induced; Gcn4-regulated; Hap43-repressed; mutant is viable; Spider biofilm induced
orf19.5106	1.657	1.736	1.6965	0.0818399	DIP2	Putative small ribonucleoprotein complex; Tn mutation affects filamentous growth; physically interacts with TAP-tagged Nop1; heterozygous null mutant exhibits resistance to parnafungin; Hap43-induced gene; Spider biofilm induced
orf19.4931	1.687	1.701	1.694	0.0822348		Putative tRNA-Cys synthetase; induced by alpha pheromone in SpiderM medium; ribosomal subunits, translation factors, tRNA synthetases are downregulated upon phagocytosis by murine macrophage
orf19.520	3.074	0.313	1.6935	0.107613		Ortholog of C. dubliniensis CD36 : Cd36_29660, C. parapsilosis CDC317 : CPAR2_205200, Candida tenuis NRRL Y-1498 : CANTEDRAFT_96118 and Debaryomyces hansenii CBS767 : DEHA2F21428g
orf19.5039	1.6575	1.728	1.69275	0.0826405	RRP42	Putative exosome non-catalytic core component; involved in 3'-5' RNA processing; rat catheter biofilm induced
orf19.3415.1	1.7295	1.6555	1.6925	0.0832895	RPL32	Component of the large (60S) ribosomal subunit; Spider biofilm repressed
orf19.6463	1.739	1.645	1.692	0.0834815		Putative ortholog of S. cerevisiae Npa3p; possibly essential for growth (however, depletion mutant is viable)
orf19.687.1	1.53	1.854	1.692	0.0808564	RPL25	Putative rRNA-binding ribosomal protein component of the 60S ribosomal subunit; Hap43-induced; colony morphology-related gene regulation by Ssn6
orf19.48	2.74	0.6435	1.69175	0.103088	RPM2	Mitochondrial RNase P subunit; roles in nuclear transcription, cytoplasmic and mitochondrial RNA processing, mitochondrial translation; virulence-group-correlated expression; likely essential (UAU1 method); rat catheter biofilm induced
orf19.4468	1.461	1.92	1.6905	0.0813969		Putative succinate dehydrogenase; localized to the mitochondrial membrane; Hap43p-repressed gene
orf19.3234.1	0.601	2.7765	1.68875	0.108592	SFT1	Putative Golgi v-SNARE; Plc1-regulated; Spider biofilm induced
orf19.5334	1.3065	2.071	1.68875	0.0865015	ZSF1	Ortholog od S. cerevisiae Tis11, a mRNA-binding protein; transcription regulated by yeast-hyphal switch; flow model biofilm induced; Spider biofilm repressed
orf19.625	1.224	2.1535	1.68875	0.0884172
orf19.1760	1.467	1.9075	1.68725	0.0819978	RAS1	RAS signal transduction GTPase; regulates cAMP and MAP kinase pathways; role in hyphal induction, virulence, apoptosis, heat-shock sensitivity; nonessential; plasma membrane-localized; complements viability of S. cerevisiae ras1 ras2 mutant
orf19.5832	1.9255	1.4485	1.687	0.0919823	HPT1	Putative hypoxanthine-guanine phosphoribosyltransferase; protein abundance affected by URA3 expression in the CAI4 strain background; protein level decreases in stationary phase; Spider biofilm induced
orf19.4033	1.492	1.881	1.6865	0.0822781	PRP22	Putative RNA-dependent ATPase; induced upon adherence to polystyrene; induced by Mnl1p under weak acid stress
orf19.5136	1.4555	1.917	1.68625	0.0825213		Putative pyridoxamine 5'-phosphate oxidase; planktonic growth and early-stage flow model biofilm induced
orf19.7382	1.25	2.1225	1.68625	0.0882825	CAM1	Putative translation elongation factor eEF1 gamma; protein level decreased in stationary phase cultures; Spider biofilm repressed
orf19.5597	3.0995	0.2715	1.6855	0.111271	POL5	Putative DNA Polymerase phi; F-12/CO2 early biofilm induced
orf19.7519	1.2795	2.09	1.68475	0.0871349		Ortholog of C. dubliniensis CD36 : Cd36_25180, C. parapsilosis CDC317 : CPAR2_800030, Candida tenuis NRRL Y-1498 : CANTEDRAFT_125790 and Debaryomyces hansenii CBS767 : DEHA2E18260g
orf19.2883	1.7655	1.6	1.68275	0.0863451	CSO99	Protein of unknown function; Hap43-repressed gene; protein not conserved in S. cerevisiae
orf19.5167	2.3525	1.0105	1.6815	0.103516	IFM1	Putative mitochondrial translation initiation factor; transcript regulated by Nrg1, Mig1, and Tup1
orf19.68.2	2.0765	1.2865	1.6815	0.0959904		Ortholog of C. dubliniensis CD36 : Cd36_11670, C. parapsilosis CDC317 : CPAR2_201750, Candida tenuis NRRL Y-1498 : CANTEDRAFT_115679 and Debaryomyces hansenii CBS767 : DEHA2E16940g
orf19.2708	2.479	0.8825	1.68075	0.106289		Ortholog(s) have guanyl-nucleotide exchange factor activity, role in mature ribosome assembly and cytosol, nucleolus, polysome, preribosome, large subunit precursor localization
orf19.4611	1.4455	1.916	1.68075	0.0837231		Ortholog(s) have ribose phosphate diphosphokinase activity, role in 5-phosphoribose 1-diphosphate biosynthetic process, cytokinesis, fungal-type cell wall organization and cytosol, ribose phosphate diphosphokinase complex localization
orf19.5879	2.207	1.151	1.679	0.101477		Has domain(s) with predicted oxidoreductase activity and role in metabolic process
orf19.4012	1.021	2.337	1.679	0.104239	PCL5	Putative cyclin for Pho85 kinase; Gcn4-induced; suppresses toxicity of C. albicans Gcn4 overproduction in S. cerevisiae via increased Pho85-dependent phosphorylation and degradation of Gcn4; rat catheter and Spider biofilm induced
orf19.5640	0.939	2.4185	1.67875	0.106342	PEX5	Pex5p family protein; required for PTS1-mediated peroxisomal protein import, fatty acid beta-oxidation; similar to S. cerevisiae Pas10p peroxisomal targeting receptor; macrophage/pseudohyphal-repressed; Hap43p-repressed
orf19.6085	1.7555	1.602	1.67875	0.0872061	RPL16A	Ribosomal protein; transposon mutation affects filamentous growth; repressed upon phagocytosis by murine macrophages; Hap43-induced; Spider biofilm repressed
orf19.3354	1.404	1.943	1.6735	0.0855661	RPS42	Predicted ribosomal protein S4, component of the small ribosomal subunit; has paralog RPS41
orf19.840	1.463	1.8815	1.67225	0.0862754	RPL21A	Putative ribosomal protein; repressed upon phagocytosis by murine macrophage; Spider biofilm repressed
orf19.3528	1.4805	1.859	1.66975	0.0864457		Protein of unknown function; Spider biofilm induced
orf19.5289	1.382	1.955	1.6685	0.088157		Dubious open reading frame
orf19.2317	3.012	0.324	1.668	0.111462		Protein of unknown function; induced by alpha pheromone in SpiderM medium
orf19.1936	1.2385	2.0965	1.6675	0.0920567	SNF1	Essential protein; functional homolog of S. cerevisiae Snf1p regulator of sugar metabolism; constitutively expressed; Thr208 phosphorylation may have regulatory role; up-regulation associated with azole resistance; has polyhistidine tract
orf19.6541	1.1485	2.1865	1.6675	0.0954019	RPL5	Ribosomal protein; repressed upon phagocytosis by murine macrophages; Hap43-induced; Spider biofilm repressed
orf19.4666	2.2425	1.091	1.66675	0.105376		Protein of unknown function; hyphal-induced expression, regulated by Cyr1, Ras1, Efg1; Spider biofilm induced
orf19.2994.1	1.3725	1.96	1.66625	0.0888245	RPS16A	Putative 40S ribosomal subunit; macrophage/pseudohyphal-induced after 16 h; Spider biofilm repressed
orf19.5521	1.664	1.6685	1.66625	0.0892396	ISA1	Putative mitochondrial iron-sulfur protein; alkaline repressed; induced in high iron; regulated by Sef1, Sfu1, Hap43; Spider biofilm induced
orf19.2802	0.863	2.4655	1.66425	0.112032
orf19.6234	2.308	1.018	1.663	0.10737		Putative U2 snRNP component; mutation confers hypersensitivity to 5-fluorocytosine (5-FC), 5-fluorouracil (5-FU), and tubercidin (7-deazaadenosine); Hap43-induced, Spider biofilm induced
orf19.1614	1.233	2.0925	1.66275	0.0934133	MEP1	Ammonium permease; Mep1 more efficient permease than Mep2, Mep2 has additional regulatory role; 11 predicted transmembrane regions; low mRNA abundance; hyphal downregulated; flow model biofilm induced
orf19.4538	1.326	1.9995	1.66275	0.0902416		Ortholog(s) have mRNA binding, protein heterodimerization activity and role in mRNA polyadenylation, pre-mRNA cleavage required for polyadenylation, response to DNA damage checkpoint signaling
orf19.667.1	1.672	1.651	1.6615	0.0906814	RPL37B	Ribosomal protein L37; Hap43-induced; Spider biofilm repressed
orf19.2310	1.4795	1.842	1.66075	0.0880904		Predicted single-stranded nucleic acid binding protein; flow model biofilm induced
orf19.6702	1.3765	1.941	1.65875	0.0905529	DED81	Putative tRNA-Asn synthetase; genes encoding ribosomal subunits, translation factors, tRNA synthetases are downregulated upon phagocytosis by murine macrophage; protein enriched in stationary phase yeast cultures
orf19.21	1.731	1.578	1.6545	0.0933669		Ortholog(s) have role in ethanol metabolic process and mitochondrial inner membrane localization
orf19.3260	1.9425	1.3655	1.654	0.100036		Ortholog(s) have phosphopantothenoylcysteine decarboxylase activity, role in coenzyme A biosynthetic process, response to salt stress and CoA-synthesizing protein complex, phosphopantothenoylcysteine decarboxylase complex localization
orf19.6607	1.781	1.525	1.653	0.0944169	NUO1	NADH-ubiquinone oxidoreductase subunit with roles in mitochondrial respiratory chain complex I assembly
orf19.4751	2.4635	0.8375	1.6505	0.112481		Ortholog(s) have structural constituent of ribosome activity and mitochondrial small ribosomal subunit localization
orf19.3481	2.559	0.74	1.6495	0.111487		Putative mitochondrial ATP-dependent RNA helicase of the DEAD-box family, transcription is activated in the presence of elevated CO2
orf19.6423	1.173	2.1255	1.64925	0.0992427		Ortholog(s) have fructose-2,6-bisphosphate 2-phosphatase activity, role in glucose metabolic process and cytoplasm localization
orf19.4681	2.436	0.8615	1.64875	0.111239	RAT1	5'-->3' exoribonuclease; similar to S. cerevisiae nuclear exoribonuclease Rat1p; suppresses S. cerevisiae kem1 mutant slow growth, mating defect, and haploid invasive growth defect
orf19.6312	1.13	2.1675	1.64875	0.101863	RPS3	Ribosomal protein S3; Hog1, Hap43-induced; grepressed upon phagocytosis by murine macrophage; present in exponential and stationary phase cells; Spider biofilm repressed
orf19.4176	1.6655	1.6305	1.648	0.0942109		Ortholog(s) have structural constituent of ribosome activity and mitochondrial small ribosomal subunit localization
orf19.6337	1.403	1.8925	1.64775	0.0923045	TLO13	Member of a family of telomere-proximal genes of unknown function; may be spliced in vivo; overlaps orf19.6337.1, which is a region annotated as blocked reading frame
orf19.5143	1.4925	1.7985	1.6455	0.0944432	TIM54	Predicted component of the mitochondrial TIM22 complex; involved in protein import into mitochondrial inner membrane; Spider biofilm repressed
orf19.4188	1.6265	1.663	1.64475	0.0946322	NMD5	Karyopherin; carrier protein involved in nuclear import of proteins; repressed in core stress response; Hap43-induced; Spider biofilm induced
orf19.4602	2.5205	0.7665	1.6435	0.113486	MDH1-1	Predicted malate dehydrogenase precursor; macrophage-induced transcript; protein present in exponential and stationary growth phase yeast cultures; Spider biofilm repressed
orf19.4508	1.466	1.8185	1.64225	0.0946755		Ortholog of Candida albicans WO-1 : CAWG_04200
orf19.702	1.848	1.4365	1.64225	0.101241		Ortholog(s) have DNA helicase activity, mRNA binding activity, role in regulation of translational termination and cytoplasmic stress granule, polysome localization
orf19.2342	1.175	2.1075	1.64125	0.100973	SFT2	Putative membrane protein; transcript regulated by Mig1; Spider biofilm induced
orf19.5499	1.1275	2.154	1.64075	0.103481		Ortholog(s) have 4-hydroxyphenylpyruvate dioxygenase activity and role in aromatic amino acid family biosynthetic process
orf19.7593	1.791	1.49	1.6405	0.0979263		Putative asparaginase; predicted role in asparagine catabolism; Spider biofilm induced
orf19.6245	2.212	1.067	1.6395	0.111522		Protein of unknown function; regulated by osmotic stress via Hog1 and oxidative stress (Hog1- and Cap1-independent); induced by alpha pheromone in SpiderM medium; Spider biofilm induced
orf19.2382	1.091	2.1845	1.63775	0.105891		Protein similar to isoleucyl-tRNA synthetase; isoleucyl-tRNA synthetase is the target of drugs including the cyclic beta-amino acid icofungipen/PLD-118/BAY-10-8888 and mupirocin
orf19.661	1.47	1.8035	1.63675	0.0964968	KRR1	Putative nucleolar protein; repressed benomyl treatment or in an azole-resistant strain that overexpresses MDR1; F-12/CO2 early biofilm induced
orf19.1791	2.9565	0.3125	1.6345	0.115924		Putative protein with a predicted role in 60S ribosomal subunit biogenesis; Hap43p-induced gene; ortholog of S. cerevisiae MAK11
orf19.1470	1.4685	1.7995	1.634	0.0982314	RPS26A	Ribosomal protein; regulated by Nrg1, Tup1; repressed upon phagocytosis by murine macrophage; alternatively spliced intron in 5'-UTR; Spider biofilm repressed
orf19.1047	2.648	0.619	1.6335	0.112235	ERB1	Protein with a predicted role in ribosomal large subunit biogenesis; mutation confers hypersensitivity to 5-fluorocytosine (5-FC), 5-fluorouracil (5-FU), and tubercidin (7-deazaadenosine); hyphal, macrophage repressed
orf19.4479	2.5625	0.704	1.63325	0.114477		Putative U3-containing 90S preribosome subunit; Hap43-induced; repressed in core stress response; Spider biofilm induced
orf19.2852	2.2435	1.0225	1.633	0.113796		Ortholog(s) have structural constituent of ribosome activity, role in mitochondrial translational initiation and mitochondrial small ribosomal subunit localization
orf19.5705	1.4285	1.837	1.63275	0.0957829	NAM2	Mitochondrial leucyl-tRNA synthetase
orf19.1955	1.5385	1.726	1.63225	0.0975314		Ortholog(s) have palmitoyltransferase activity, role in protein palmitoylation, protein targeting to membrane and endoplasmic reticulum palmitoyltransferase complex, extrinsic component of endoplasmic reticulum membrane localization
orf19.409	1.4505	1.8115	1.631	0.0977884		Ortholog of S. cerevisiae Aim38/Rcf2, cytochrome c oxidase subunit; plasma membrane localized; Hap43-repressed; induced in oralpharyngeal candidasis; flow model biofilm induced; Spider biofilm repressed
orf19.5681	1.2795	1.982	1.63075	0.0995276		Ortholog of C. dubliniensis CD36 : Cd36_50190, C. parapsilosis CDC317 : CPAR2_302680, Candida tenuis NRRL Y-1498 : CANTEDRAFT_109949 and Debaryomyces hansenii CBS767 : DEHA2G00814g
orf19.1051	1.041	2.2195	1.63025	0.111055	HTA2	Putative histone H2A; farnesol regulated; rat catheter biofilm repressed; Spider biofilm repressed; Hap43-induced
orf19.2054	1.4295	1.831	1.63025	0.0967198	FGR15	Putative transcription factor with zinc finger DNA-binding motif; lacks an ortholog in S. cerevisiae; transposon mutation affects filamentous growth; caspofungin induced; mutation causes marginal increase in caspofungin sensitivity
orf19.492	1.111	2.1485	1.62975	0.10694	ADE17	5-Aminoimidazole-4-carboxamide ribotide transformylase, enzyme of adenine biosynthesis; antigenic in human; soluble protein in hyphae; not induced during GCN response, in contrast to the S. cerevisiae ortholog
orf19.603	2.039	1.2195	1.62925	0.109495	IMP4	Putative SSU processome component; Hap43-induced; repressed by prostaglandins; Spider biofilm induced
orf19.2167	2.0065	1.2495	1.628	0.109399		Ortholog(s) have role in ribosomal large subunit biogenesis, ribosomal small subunit biogenesis and cytosolic large ribosomal subunit, nucleolus localization
orf19.2695	1.7225	1.533	1.62775	0.0999566	UBR1	Protein similar to S. cerevisiae Ubr1p ubiquitin-protein ligase; transposon mutation affects filamentous growth; Spider biofilm induced
orf19.3396	1.2775	1.9765	1.627	0.100767	HCH1	Ortholog of S. cerevisiae Hch1, a regulator of heat shock protein Hsp90; regulated by Gcn4; induced in response to amino acid starvation (3-aminotriazole treatment); mutants are viable
orf19.5864	2.9075	0.3455	1.6265	0.115583	URK1	Protein similar to uridine kinase; repressed by ciclopirox olamine; Spider biofilm induced
orf19.3556	1.9745	1.2785	1.6265	0.109723		Transportin or cytosolic karyopherin beta; Spider biofilm induced
orf19.5376	1.3335	1.9165	1.625	0.0999055		Ortholog of S. cerevisiae Elm1; a serine/threonine protein kinase that regulates cellular morphogenesis, septin behavior, and cytokinesis in S. cerevisiae; possibly an essential gene, disruptants not obtained by UAU1 method
orf19.558	1.634	1.614	1.624	0.10094	GUT1	Putative glycerol kinase; downregulated upon adherence to polystyrene; greater mRNA abundance observed in a cyr1 homozygous null mutant than in wild type
orf19.4605	1.128	2.1175	1.62275	0.10844	TYR1	Putative prepephenate dehydrogenase; enzyme of tyrosine biosynthesis; fungal-specific (no human or murine homolog)
orf19.7594	2.975	0.2695	1.62225	0.122335		Protein of unknown function; Spider biofilm induced
orf19.7412	1.741	1.501	1.621	0.10208	MUB1	Predicted protein required for ubiquitination; role in meiosis, regulation of cell budding in S. cereviae; Spider biofilm induced
orf19.4684.2	1.603	1.637	1.62	0.101642	RPL40B	Protein with similarity to the ribosomal protein portion of S. cerevisiae Rpl40Bp; colony morphology-related gene regulation by Ssn6; positively regulated by Tbf1; Spider biofilm repressed
orf19.4225	1.8885	1.35	1.61925	0.107807	LEU3	Zn(II)2Cys6 transcription factor; predicted regulator branched-c ofhain amino acid biosynthesis genes; alkaline induced; induced by Mnl1 under weak acid stress; required for yeast cell adherence to silicone substrate; Spider biofilm induced
orf19.417	1.336	1.8995	1.61775	0.101824	MTM1	Ortholog(s) have metallochaperone activity, pyridoxal phosphate binding activity, role in manganese ion transport, pyridoxal phosphate transport and mitochondrion localization
orf19.2002	1.2935	1.941	1.61725	0.10321		Ortholog(s) have structural constituent of nuclear pore activity and role in nuclear pore organization, poly(A)+ mRNA export from nucleus, protein import into nucleus, ribosomal large subunit export from nucleus
orf19.3990	2.8955	0.3365	1.616	0.118208		Ortholog(s) have DNA-directed 5'-3' RNA polymerase activity, RNA polymerase III activity and role in tRNA transcription from RNA polymerase III promoter, transcription initiation from RNA polymerase III promoter
orf19.6295	1.311	1.919	1.615	0.103121	MAS2	Putative processing peptidase, catalytic (alpha) subunit; protein level decreases in stationary phase cultures
orf19.2078	0.401	2.826	1.6135	0.112956		Ortholog(s) have role in Golgi to vacuole transport and AP-1 adaptor complex, nucleus localization
orf19.3327	2.165	1.061	1.613	0.116105	TRM2	Putative tRNA methyltransferase; repressed by prostaglandins; Spider biofilm induced
orf19.6785	1.3345	1.889	1.61175	0.103972	RPS12	Acidic ribosomal protein S12; regulated by Gcn4, activated by Tbf1; repressed by amino acid starvation (3-AT); protein abundance is affected by URA3 expression in CAI-4 strain background; sumoylation target; Spider biofilm repressed
orf19.6663	1.241	1.982	1.6115	0.105753	RPS25B	Ribosomal protein; macrophage/pseudohyphal-induced after 16 h; repressed upon phagocytosis by murine macrophage; transcript positively regulated by Tbf1; 5'-UTR intron; Hap43-induced; Spider biofilm repressed
orf19.7619	1.349	1.873	1.611	0.103889		Protein with a mitochondrial distribution and morphology domain; possibly an essential gene, disruptants not obtained by UAU1 method; rat catheter and Spider biofilm induced
orf19.5901	2.088	1.1325	1.61025	0.115515	PKC1	Protein kinase C; functional homolog of S. cerevisiae Pkc1p; mutant has abnormal yeast-form cell morphology and increased cell lysis; activated by phosphatidylserine; target of antifungal, cercosporamide; R400P mutant is activated
orf19.5760	1.227	1.9915	1.60925	0.106474	IHD1	GPI-anchored protein; alkaline, hypha-induced; regulated by Nrg1, Rfg1, Tup1 and Tsa1, Tsa1B in minimal media at 37; oralpharyngeal candidasis induced ; Spider biofilm induced; regulated in Spider biofilms by Tec1, Efg1, Ndt80, Rob1, Brg1
orf19.6636	1.181	2.035	1.608	0.109401		Protein of unknown function; rat catheter biofilm repressed
orf19.5928	1.389	1.8265	1.60775	0.104578	RPP2B	Conserved acidic ribosomal protein; possibly involved in regulation of translation elongation; interacts with Rpp1A; 1 of 4 similar C. albicans proteins (Rpp1A, Rpp1B, Rpp2A, Rpp2B); macrophage/pseudohyphal-induced; Spider biofilm repressed
orf19.3312	1.3905	1.8205	1.6055	0.105486		Protein of unknown function; flow model and Spider biofilm repressed
orf19.749	1.6655	1.5445	1.605	0.106107
orf19.5890	1.0635	2.144	1.60375	0.116656		Ortholog of C. dubliniensis CD36 : Cd36_84350, C. parapsilosis CDC317 : CPAR2_806070, Candida tenuis NRRL Y-1498 : CANTEDRAFT_133308 and Debaryomyces hansenii CBS767 : DEHA2F11682g
orf19.3401	1.0415	2.164	1.60275	0.117824	CTA1	Protein similar to S. cerevisiae Mos10p, which affects S. cerevisiae filamentous growth; activates transcription in 1-hybrid assay in S. cerevisiae; protein levels increase under weak acid stress; nonessential
orf19.2745	1.517	1.688	1.6025	0.106074	UME7	Putative transcription factor with zinc cluster DNA-binding motif; similar to S. cerevisiae Ume6p, which is a transcription factor involved in the regulation of meiotic genes
orf19.5037	2.9515	0.2535	1.6025	0.12727	HRQ2	Protein of unknown function; mutants are viable; rat catheter and Spider biofilm induced
orf19.461	0.7765	2.4285	1.6025	0.128391
orf19.5904	1.4275	1.777	1.60225	0.105733	RPL19A	Ribosomal protein L19; repressed upon phagocytosis by murine macrophages; Hap43-induced gene; Spider biofilm repressed
orf19.1635	1.6645	1.539	1.60175	0.107112	RPL12	Ribosomal protein L12, 60S ribosomal subunit; downregulated by human whole blood or polymorphonuclear cells; genes encoding cytoplasmic ribosomal subunits are downregulated upon phagocytosis by macrophage; Tbf1p-activated; Hap43p-induced
orf19.4959	1.3365	1.8615	1.599	0.107598		Protein of unknown function; Spider biofilm repressed
orf19.1588	1.4595	1.7365	1.598	0.108233		Putative mitochondrial protein of unknown function; regulated by Sef1p-, Sfu1p-, and Hap43p
orf19.802	2.068	1.128	1.598	0.118916	UGA1	Putative GABA transaminase; transcription regulated by Mig1 and Tup1; stationary phase enriched protein; rat catheter and Spider biofilm induced
orf19.1290	0.8685	2.327	1.59775	0.129286	XKS1	Putative xylulokinase; Hap43-repressed; induced by prostaglandins; rat catheter biofilm repressed
orf19.5085	1.9275	1.267	1.59725	0.116745		Ortholog(s) have nuclear localization sequence binding, protein transporter activity and role in mRNA export from nucleus, protein import into nucleus, regulation of mitotic nuclear division, regulation of protein desumoylation
orf19.1402	1.5855	1.608	1.59675	0.107945	CCT2	Chaperonin of the cytosolic TCP1 ring complex; protein present in exponential and stationary-phase yeast cells, but higher amounts in stationary phase; GlcNAc-induced protein
orf19.969	1.634	1.559	1.5965	0.109396		Ortholog(s) have ribose phosphate diphosphokinase activity and role in 5-phosphoribose 1-diphosphate biosynthetic process, cytokinesis, fungal-type cell wall organization
orf19.6127	1.1645	2.0265	1.5955	0.113108	LPD1	Putative dihydrolipoamide dehydrogenase; soluble in hyphae; antigenic in human oral infection and murine systemic infection; macrophage-induced protein; protein present in exponential and stationary phase yeast cultures; Hap43p-repressed
orf19.5762	1.585	1.605	1.595	0.10854	PGA61	Putative GPI-anchored protein
orf19.5704	2.3705	0.819	1.59475	0.123045		Ortholog(s) have rRNA binding activity, role in RNA splicing, mitochondrial RNA processing, mitochondrial genome maintenance, rRNA metabolic process and mitochondrion localization
orf19.5312	1.293	1.8955	1.59425	0.109732	MET4	Putative transcription coactivator; predicted role in sulfur amino acid metabolism; required for yeast cell adherence to silicone substrate; Spider biofilm induced
orf19.5401	1.777	1.4105	1.59375	0.11007
orf19.4144	2.855	0.332	1.5935	0.121434		Predicted protein kinase; clade-associated gene expression
orf19.2735	1.6545	1.532	1.59325	0.109981	SEN2	Putative tRNA splicing endonuclease subunit; mutation confers hypersensitivity to toxic ergosterol analog and to amphotericin B; 5'-UTR intron; Hap43-induced; Spider biofilm induced
orf19.7478	1.626	1.5605	1.59325	0.110714		Ortholog(s) have di-trans,poly-cis-decaprenylcistransferase activity, trans-hexaprenyltranstransferase activity, role in ubiquinone biosynthetic process and decaprenyl diphosphate synthase complex, mitochondrion localization
orf19.4325	2.6435	0.54	1.59175	0.120551		Ortholog of C. dubliniensis CD36 : Cd36_52760, C. parapsilosis CDC317 : CPAR2_303150, Candida tenuis NRRL Y-1498 : CANTEDRAFT_133407 and Debaryomyces hansenii CBS767 : DEHA2G08030g
orf19.7063	2.044	1.1345	1.58925	0.12085	THG1	tRNA guanylyltransferase, with role in tRNA modification; catalyzes reverse (3'-5') nucleotide polymerization
orf19.188	1.2985	1.8795	1.589	0.112396		Ortholog of Candida albicans WO-1 : CAWG_04234
orf19.2299	1.542	1.636	1.589	0.111038		Ortholog(s) have protein tag activity and role in cell budding, cellular response to oxidative stress, invasive growth in response to glucose limitation, protein urmylation, tRNA wobble position uridine thiolation
orf19.980	1.496	1.6805	1.58825	0.111044	AFL1	Ortholog(s) have 2 iron, 2 sulfur cluster binding, diphosphoinositol-pentakisphosphate kinase activity and inositol 1,5-bisdiphosphate 2,3,4,6-tetrakisphosphate 1-diphosphatase activity, more
orf19.3087	1.632	1.5405	1.58625	0.111793	UBI3	Fusion of ubiquitin with the S34 protein of the small ribosomal subunit; mRNA decreases upon heat shock, appears to be degraded; functional homolog of S. cerevisiae RPS31; Hap43-induced; Spider biofilm repressed
orf19.7219	1.442	1.7305	1.58625	0.111744	FTR1	High-affinity iron permease; required for mouse virulence, low-iron growth; iron, amphotericin B, caspofungin, ciclopirox, Hog1p, Sef1p, Sfu1p, and Hap43p regulated; complements S. cerevisiae ftr1 iron transport; Hap43p-repressed
orf19.1652	1.246	1.9235	1.58475	0.113172	POX1-3	Predicted acyl-CoA oxidase; farnesol regulated; stationary phase enriched protein; Spider biofilm induced
orf19.4363	1.926	1.2435	1.58475	0.120269	SGD1	Predicted small ribosomal subunit biogenesis protein; repressed in core stress response; transcript increases in populations of cells exposed to fluconazole over multiple generations; Spider biofilm induced
orf19.7015	1.1425	2.0265	1.5845	0.116921	RPP0	Putative ribosomal protein; antigenic in mouse; repressed upon phagocytosis by murine macrophage; induced by Tbf1; overlaps orf19.7014; Spider biofilm repressed
orf19.4690	1.348	1.8205	1.58425	0.112507		NRAMP metal ion transporter domain-containing protein; induced by nitric oxide independent of Yhb1; flow model biofilm induced; rat catheter biofilm repressed
orf19.5229	2.566	0.602	1.584	0.123545		Ortholog(s) have 3'-5'-exoribonuclease activity, Ran GTPase binding, endoribonuclease activity, tRNA binding activity
orf19.1967	2.811	0.3565	1.58375	0.12562		Ortholog(s) have structural constituent of ribosome activity and mitochondrial large ribosomal subunit localization
orf19.2485	1.047	2.119	1.583	0.123427		Ortholog(s) have promoter-specific chromatin binding, protein complex binding, structural constituent of nuclear pore activity
orf19.736	0.3945	2.771	1.58275	0.118865	SRB8	Putative RNA polymerase II mediator complex subunit; early-stage flow model biofilm induced
orf19.2415	1.6565	1.508	1.58225	0.114434		Ortholog(s) have role in mitochondrial translation and mitochondrion localization
orf19.2994	1.684	1.4805	1.58225	0.113886	RPL13	Putative ribosomal subunit; antigenic during murine infection; downregulated upon phagocytosis by murine macrophage; Spider biofilm repressed
orf19.1278	1.5815	1.579	1.58025	0.113226
orf19.680	1.219	1.941	1.58	0.115662	TIM50	Predicted component of the Translocase of the Inner Mitochondrial membrane (TIM23 complex); involved in mitochondrial protein import; Spider biofilm repressed
orf19.6139	2.852	0.304	1.578	0.127051	FRE7	Copper-regulated cupric reductase; repressed by ciclopirox olamine or 17-beta-estradiol; induced by alkaline conditions or interaction with macrophage; Spider biofilm induced
orf19.3656	0.8605	2.2945	1.5775	0.13367	COX15	Cytochrome oxidase assembly protein; transcript regulated by Nrg1 and Tup1; alkaline repressed; Hap43-repressed; early-stage flow model biofilm induced; Spider biofilm repressed
orf19.6718	1.517	1.635	1.576	0.115188		Has domain(s) with predicted sequence-specific DNA binding activity
orf19.7601	1.8415	1.308	1.57475	0.120195		Putative mitochondrial 2' O-ribose methyltransferase; predicted role in methylation of U(2791) in 21S rRNA; Spider biofilm induced
orf19.6987	1.063	2.0845	1.57375	0.124614	DNM1	Putative dynamin-related GTPase; transcript upregulated inbRHE model of oral candidiasis; transcript regulated by Nrg1, Mig1, and Tup1
orf19.2711	1.199	1.9475	1.57325	0.118227		Similar to S. cerevisiae Elp2, an Elongator complex subunit required for modification of wobble nucleosides in tRNA; repressed in core stress response
orf19.5358	1.5885	1.5575	1.573	0.115588		Phosphorylated protein of unknown function
orf19.5710	1.2735	1.872	1.57275	0.117369		Nucleoporin component of central core of the nuclear pore complex; mRNA binds She3
orf19.6052	1.715	1.43	1.5725	0.117136	CNS1	Putative co-chaperone; Hap43p-induced gene; mutation confers hypersensitivity to radicicol
orf19.2873	1.3775	1.767	1.57225	0.115724	TOP2	DNA topoisomerase II; catalyzes ATP-dependent DNA relaxation and decatenation in vitro; Y842 predicted to be catalytic; functional homolog of S. cerevisiae Top2p; sensitive to amsacrine or doxorubicin; farnesol-upregulated in biofilm
orf19.5440	1.135	2.0085	1.57175	0.120729	RPT2	Putative ATPase of the 19S regulatory particle of the 26S proteasome; oxidative stress-induced via Cap1; Spider biofilm repressed
orf19.1569	2.0145	1.1265	1.5705	0.125964	UTP22	Putative U3 snoRNP protein; Ssr1-induced; repressed by prostaglandins; heterozygous null mutant is resistant to parnafungin
orf19.863	2.0875	1.053	1.57025	0.126505		Ortholog(s) have structural constituent of ribosome activity and mitochondrial large ribosomal subunit localization
orf19.4963	2.092	1.048	1.57	0.12586		Ortholog(s) have role in ER-associated ubiquitin-dependent protein catabolic process and cytoplasm, nucleolus localization
orf19.5406	1.3305	1.8075	1.569	0.118807		Predicted plasma membrane associated protein phosphatase; required for normal filamentous growth; mRNA binds She3 and is localized to hyphal tips
orf19.6990	1.244	1.894	1.569	0.118883		Putative peptidyl-prolyl cis-trans isomerase; predicted endoplasmic reticulum (ER) localization
orf19.1233	1.313	1.8225	1.56775	0.118296	ADE4	Putative phosphoribosylpyrophosphate amidotransferase; flucytosine induced
orf19.2050	0.868	2.2675	1.56775	0.136915		Ortholog(s) have sterol esterase activity, role in cellular lipid metabolic process, sterol metabolic process and fungal-type vacuole, integral component of membrane, lipid particle localization
orf19.4040	2.023	1.1105	1.56675	0.127019	ILV3	Dihydroxyacid dehydratase; repressed by nitric oxide; macrophage-induced protein; protein in exponential and stationary growth phase; Sef1, Sfu1p, Hap43-regulated; farnesol-repressed; flow model biofilm induced; Spider biofilm repressed
orf19.6701	1.5945	1.538	1.56625	0.117084		Protein with similarity to amino acid-tRNA ligase; stationary phase enriched protein; GlcNAc-induced protein
orf19.2594	1.4825	1.648	1.56525	0.118708		Ortholog(s) have RNA polymerase I activity, role in transcription of nuclear large rRNA transcript from RNA polymerase I promoter and DNA-directed RNA polymerase I complex, cytosol localization
orf19.6776	1.3035	1.8255	1.5645	0.11985	GCD2	Putative translation initiation factor; genes encoding ribosomal subunits, translation factors, and tRNA synthetases are downregulated upon phagocytosis by murine macrophage
orf19.59	1.877	1.2505	1.56375	0.124651	REI1	Putative cytoplasmic pre-60S factor; Hap43-induced; repressed by prostaglandins
orf19.3325.3	1.3965	1.7295	1.563	0.119503	RPS21B	Ribosomal protein S21; regulated by Nrg1, Tup1; colony morphology-related gene regulation by Ssn6; positively regulated by Tbf1, Hap43; Spider biofilm repressed
orf19.3555	1.793	1.3325	1.56275	0.121089	BUD14	Putative SH3-domain-containing protein; predicted role in bud-site selection; Spider biofilm induced
orf19.4399	2.8865	0.2385	1.5625	0.137	NCS2	Putative cytosolic thiouridylase subunit; Spider biofilm induced
orf19.6135.1	1.591	1.533	1.562	0.118021	SMX4	Component of heteroheptameric complexes (Lsm1p, Lsm8p) involved in RNA processing and decay; flucytosine induced
orf19.2012	1.5455	1.577	1.56125	0.120201	NOT3	Transcriptional regulator; not required for buccal epithelial cell adherence or virulence in mouse systemic infection; null mutant colonies exhibit slightly decreased filamentation ratio; required for yeast adherence to silicone substrate
orf19.1179	1.544	1.578	1.561	0.120235		Protein of unknown function; induced in high iron; possibly subject to Kex2 processing; Hap43-repressed
orf19.3455	1.676	1.446	1.561	0.120963		Putative mitochondrial inner membrane magnesium transporter; possibly an essential gene, disruptants not obtained by UAU1 method
orf19.6623	1.276	1.844	1.56	0.121101		Ortholog(s) have RNA polymerase II core binding activity, role in chromatin-mediated maintenance of transcription, transcription elongation from RNA polymerase II promoter and transcription elongation factor complex localization
orf19.2514	2.1575	0.9585	1.558	0.131332		Predicted methyltransferase; rat catheter biofilm induced
orf19.4464	2.172	0.9375	1.55475	0.13282	SEN15	Similar to delta subunit of tRNA splicing endonuclease; increased transcription is observed upon fluphenazine treatment
orf19.4760	1.996	1.1135	1.55475	0.130666		Putative protein-histidine N-methyltransferase; Spider biofilm induced
orf19.2090	1.918	1.191	1.5545	0.129503		Ortholog of S. cerevisiae Ecm16, an essential DEAH-box ATP-dependent RNA helicase specific to the U3 snoRNP required for 18S rRNA synthesis; Hap43-induced; Spider biofilm induced
orf19.6730	2.06	1.048	1.554	0.13118		Ortholog(s) have nucleolus localization
orf19.6369	1.2705	1.837	1.55375	0.123097	RIO2	Putative serine kinase with a predicted role in the processing of the 20S pre-rRNA into mature 18S rRNA; null mutants are hypersensitive to caspofungin
orf19.3264	2.7505	0.3555	1.553	0.132461	CCE1	Putative Holliday junction resolving enzyme; similar to S. cerevisiae Cce1p
orf19.7577	1.444	1.6605	1.55225	0.122809	MSS51	Putative mRNA maturation factor; fungal-specific (no human or murine homolog)
orf19.6842	0.6525	2.452	1.55225	0.136418	TUS1	Putative guanine nucleotide exchange factor; induced by Mnl1 under weak acid stress; Spider biofilm induced
orf19.5978	1.212	1.89	1.551	0.125882		Has domain(s) with predicted oxidoreductase activity, transferase activity, transferring acyl groups other than amino-acyl groups, zinc ion binding activity and role in oxidation-reduction process
orf19.1998	1.4455	1.6555	1.5505	0.124186		Ortholog of C. dubliniensis CD36 : Cd36_16140, C. parapsilosis CDC317 : CPAR2_213870, Candida tenuis NRRL Y-1498 : CANTEDRAFT_92202 and Debaryomyces hansenii CBS767 : DEHA2A01980g
orf19.5031	1.333	1.768	1.5505	0.123398	SSK1	Response regulator of two-component system; role in oxidative stress response, cell wall biosynthesis, virulence, hyphal growth on solid media; expressed in hyphae and yeast; peroxisomal targeting sequence (PTS1); Spider biofilm induced
orf19.2138	0.858	2.2425	1.55025	0.141945	ILS1	Putative isoleucyl-tRNA synthetase, the target of drugs including the cyclic beta-amino acid icofungipen/PLD-118/BAY-10-8888 and mupirocin; protein present in exponential and stationary growth phase yeast cultures
orf19.2135	0.4275	2.6725	1.55	0.125317	TSM1	Putative transcription initiation factor TFIID subunit; transcript is upregulated in clinical isolates from HIV+ patients with oral candidiasis; Nrg1-regulated
orf19.2694	1.454	1.6445	1.54925	0.124948	TYS1	Putative tRNA-Tyr synthetase; downregulated upon phagocytosis by murine macrophages; stationary phase enriched protein; Spider biofilm repressed
orf19.5132	2.0645	1.0335	1.549	0.132236		Protein of unknown function; transcript detected on high-resolution tiling arrays; Spider biofilm induced
orf19.7635	1.9325	1.1645	1.5485	0.131389	DRS1	Putative nucleolar DEAD-box protein; Hap43-induced; mutation confers hypersensitivity to 5-fluorouracil (5-FU), tubercidin (7-deazaadenosine); Tbf1-induced; repressed in core stress response
orf19.3797	2.207	0.8885	1.54775	0.135307		Ortholog(s) have structural constituent of ribosome activity and mitochondrial large ribosomal subunit localization
orf19.307	1.4525	1.641	1.54675	0.125925		Ortholog(s) have transcription coactivator activity, role in histone acetylation, transcription from RNA polymerase II promoter and Ada2/Gcn5/Ada3 transcription activator complex, SAGA complex, SLIK (SAGA-like) complex localization
orf19.7436	1.2015	1.8875	1.5445	0.128346	AAF1	Possible regulatory protein; possible adhesin-like; Glu-rich domain; production in S. cerevisiae increases endothelial cell adherence and flocculence; flow model biofilm, alkaline or caspofungin induced
orf19.4423	2.278	0.809	1.5435	0.135157		Putative glucosyltransferase; localized to the mitochondrial membrane
orf19.6817	1.567	1.5175	1.54225	0.126486	FCR1	Transcription factor; repressor of fluconazole/ketoconazole/brefeldin A resistance; Tn mutation enhances filamentation; partially rescues S. cerevisiae pdr1 pdr3 fluconazole sensitivity; rat catheter biofilm induced/Spider biofilm repressed
orf19.2494	1.254	1.8305	1.54225	0.127524		Ortholog(s) have glutaminyl-tRNA synthase (glutamine-hydrolyzing) activity, role in glutaminyl-tRNAGln biosynthesis via transamidation, mitochondrial translation and glutamyl-tRNA(Gln) amidotransferase complex, mitochondrion localization
orf19.1220	1.73	1.3535	1.54175	0.125013	RVS167	SH3-domain- and BAR domain-containing protein involved in endocytosis; null mutant exhibits defects in hyphal growth, virulence, cell wall integrity, and actin patch localization; cosediments with phosphorylated Myo5p
orf19.2529	1.7875	1.296	1.54175	0.127847		Ortholog of S. cerevisiae Gpa15; involved in the synthesis of glycosylphosphatidylinositol (GPI) anchors; shuman Pig-H, which is also involved in GPI assembly; Spider biofilm induced
orf19.929	1.6285	1.454	1.54125	0.127674		Protein of unknown function; rat catheter biofilm repressed
orf19.2193	2.373	0.709	1.541	0.134143	PRS5	Putative 5-phospho-ribosyl-1(alpha)-pyrophosphate synthetase; Hap43-induced; repressed during core stress response
orf19.3893	1.3625	1.7155	1.539	0.129353	SCW11	Cell wall protein; repressed in ace2 mutant; repressed in core caspofungin response; induced in high iron; possibly an essential gene, disruptants not obtained by UAU1 method; rat catheter and Spider biofilm repressed
orf19.6340	1.6995	1.378	1.53875	0.126551		Ortholog(s) have RNA polymerase I activity, RNA polymerase II activity, RNA polymerase III activity, RNA-directed 5'-3' RNA polymerase activity
orf19.7109	1.1015	1.976	1.53875	0.133595		Ortholog(s) have cytosol, nucleus localization
orf19.1467	2.5975	0.478	1.53775	0.133183	COX13	Cytochrome c oxidase; flucytosine induced; repressed by nitric oxide
orf19.2876	2.277	0.7925	1.53475	0.137626	CBF1	Transcription factor; binds ribosomal protein gene promoters and rDNA locus with Tbf1; regulates sulfur starvation-response, respiratory, glycolytic genes; does not bind to centromeres as does S. cerevisiae Cbf1; Spider biofilm repressed
orf19.6287	1.504	1.5655	1.53475	0.13053	AAT21	Putative aspartate aminotransferase; stationary phase enriched protein; Gcn4-regulated; Spider biofilm induced
orf19.6376	1.082	1.9845	1.53325	0.136229	PTC5	Mitochondrial protein phosphatase of the Type 2C-related family (serine/threonine-specific), involved in drug response and cadmium tolerance
orf19.6422	1.4685	1.5975	1.533	0.130568	SSY5	Ortholog(s) have serine-type endopeptidase activity, role in protein processing, response to amino acid and extrinsic component of plasma membrane localization
orf19.806	1.2855	1.7805	1.533	0.13164	VMA7	Putative subunit of the V-ATPase complex, which is involved in control of vacuolar pH; highly similar to S. cerevisiae Vma7p; interacts with phosphatidylinositol 3-kinase Vps34p
orf19.6377	2.759	0.306	1.5325	0.140155		Ortholog(s) have protein C-terminal leucine carboxyl O-methyltransferase activity, role in C-terminal protein methylation, cellular protein complex assembly, regulation of autophagy and mitochondrion localization
orf19.1045	1.845	1.218	1.5315	0.133816		Putative U2 snRNP protein; Hap43p-induced gene; mutation confers hypersensitivity to 5-fluorocytosine (5-FC), 5-fluorouracil (5-FU), and tubercidin (7-deazaadenosine)
orf19.4287	1.396	1.667	1.5315	0.131219		Putative oxidoreductase; Hap43-repressed gene; clade-associated gene expression
orf19.4517	1.31	1.752	1.531	0.132952		Protein of unknown function; Hap43-induced gene
orf19.3516	1.28	1.7815	1.53075	0.132427		Protein of unknown function; Hap43-repressed; Spider biofilm repressed
orf19.1108	2.027	1.0325	1.52975	0.137587	HAM1	Putative deoxyribonucleoside triphosphate pyrophosphohydrolase; caspofungin repressed; regulated by Gcn2p and Gcn4p
orf19.3026	0.8795	2.177	1.52825	0.145767	MAS1	Putative mitochondrial processing protease; Hap43-repressed; transcript regulated by Nrg1; oxidative stress-induced via Cap1
orf19.5831	2.087	0.9695	1.52825	0.139348		Ortholog of C. parapsilosis CDC317 : CPAR2_212260, C. dubliniensis CD36 : Cd36_17620, Candida orthopsilosis Co 90-125 : CORT_0A11590 and Candida tropicalis MYA-3404 : CTRG_01348
orf19.217	1.2505	1.805	1.52775	0.135369		Ortholog(s) have sequence-specific DNA binding activity
orf19.1762	2.5905	0.464	1.52725	0.136712	OCA1	Putative protein phosphatase of the PTP family (tyrosine-specific); ortholog of S. cerevisiae Oca1; mutant is viable; mutant shows virulence defect
orf19.4909.1	1.5645	1.49	1.52725	0.131044	RPL42	Putative 60S ribosomal subunit protein; colony morphology-related gene regulation by Ssn6; Spider biofilm repressed
orf19.5783	1.838	1.216	1.527	0.13549		Ortholog(s) have protein-arginine omega-N monomethyltransferase activity and role in peptidyl-arginine methylation
orf19.968	1.5885	1.464	1.52625	0.131564	PGA14	Putative GPI-anchored protein; induced during cell wall regeneration; regulated by Ssn6p
orf19.2037	1.344	1.7055	1.52475	0.135002		Ortholog of C. dubliniensis CD36 : Cd36_15810, C. parapsilosis CDC317 : CPAR2_212950, Candida tenuis NRRL Y-1498 : CANTEDRAFT_116162 and Debaryomyces hansenii CBS767 : DEHA2D18392g
orf19.6983	1.0315	2.0155	1.5235	0.142438		Protein of unknown function; Hap43-repressed gene; repressed by nitric oxide; Spider biofilm induced
orf19.2831	1.418	1.6275	1.52275	0.13471	RPC31	Putative RNA polymerase III subunit C31; repressed by nitric oxide; induced during infection of murine kidney, compared to growth in vitro; has murine homolog
orf19.6246	1.1085	1.936	1.52225	0.13998		Ortholog(s) have peptide alpha-N-acetyltransferase activity
orf19.3677	1.82	1.222	1.521	0.136309		Ortholog(s) have Atg8 ligase activity, enzyme activator activity and role in C-terminal protein lipidation, CVT pathway, late nucleophagy, macroautophagy, mitophagy, piecemeal microautophagy of nucleus
orf19.2687.1	1.545	1.4955	1.52025	0.133684		Ortholog(s) have RNA polymerase I activity, RNA polymerase II activity, RNA polymerase III activity, RNA-directed 5'-3' RNA polymerase activity, zinc ion binding activity
orf19.4875	1.3695	1.6705	1.52	0.136412		Ortholog(s) have role in mRNA splicing, via spliceosome and U2-type spliceosomal complex localization
orf19.6378	1.5025	1.537	1.51975	0.135098	TRM9	Putative tRNA methyltransferase; repressed during the mating process
orf19.6686	2.6475	0.392	1.51975	0.13696	ENP2	Putative nucleolar protein; essential; heterozygous mutation confers resistance to 5-fluorocytosine (5-FC), 5-fluorouracil (5-FU), and tubercidin (7-deazaadenosine); Hap43-induced; Spider biofilm induced
orf19.2467	2.836	0.2005	1.51825	0.1465	PRN1	Protein with similarity to pirins; induced by benomyl and in response to alpha pheromone in SpiderM medium; transcript induced by Mnl1 in weak acid stress; rat catheter and Spider biofilm induced
orf19.6253	1.3095	1.726	1.51775	0.138852	RPS23A	Putative ribosomal protein; repressed upon phagocytosis by murine macrophage; Spider biofilm repressed
orf19.1202	1.605	1.43	1.5175	0.134722		Ortholog of C. dubliniensis CD36 : Cd36_60350, C. parapsilosis CDC317 : CPAR2_603550, Candida tenuis NRRL Y-1498 : CANTEDRAFT_114325 and Debaryomyces hansenii CBS767 : DEHA2G04950g
orf19.5982	1.336	1.699	1.5175	0.138146	RPL18	Predicted ribosomal protein; Plc1p-regulated, Tbf1-activated; repressed upon phagocytosis by murine macrophage; Hap43p-induced; Spider biofilm repressed
orf19.5010	2.282	0.7515	1.51675	0.141129	DIM1	Putative 18S rRNA dimethylase; predicted role in rRNA modification and processing; Hap43-induced; likely to be essential for growth based on insertional mutagenesis strategy; F-12/CO2 early biofilm induced
orf19.5081	0.5935	2.439	1.51625	0.142867	FUN12	Functional homolog of S. cerevisiae Fun12 translation initiation factor eIF5B; genes encoding ribosomal subunits, translation factors, and tRNA synthetases are downregulated upon phagocytosis by murine macrophage
orf19.5828	1.503	1.526	1.5145	0.137313		Ortholog(s) have mRNA binding, pre-mRNA branch point binding activity, role in mRNA branch site recognition, mRNA cis splicing, via spliceosome and U2-type prespliceosome, U2AF, commitment complex localization
orf19.5492	1.329	1.6995	1.51425	0.139782		Ortholog(s) have mRNA binding, pre-mRNA 5'-splice site binding activity, role in mRNA 5'-splice site recognition and U1 snRNP, U2-type prespliceosome, commitment complex localization
orf19.3812	1.3195	1.708	1.51375	0.139859	SSZ1	Putative HSP70 chaperone; protein level decreases in stationary phase cultures; Spider biofilm repressed
orf19.124	1.437	1.5845	1.51075	0.140076	CIC1	Putative proteasome-interacting protein; rat catheter biofilm induced
orf19.3854	1.4215	1.599	1.51025	0.139302		Ortholog of S. cerevisiae Sat4; amphotericin B induced; clade-associated gene expression; Spider biofilm induced
orf19.7469	2.1175	0.9025	1.51	0.144027	ARG1	Argininosuccinate synthase; arginine synthesis; Gcn4, Rim101 regulated; induced by amino acid starvation (3-AT), benomyl treatment; stationary phase enriched protein; repressed in alkalinizing medium; rat catheter, Spider biofilm induced
orf19.4640	2.7635	0.256	1.50975	0.149889	PWP1	Putative rRNA processing protein; Hap43-induced; repressed in core stress response
orf19.458	0.8735	2.146	1.50975	0.152253		Ortholog(s) have protein transmembrane transporter activity and role in chaperone-mediated protein complex assembly, mitochondrial respiratory chain complex III assembly, protein insertion into mitochondrial membrane from inner side
orf19.2369	1.143	1.876	1.5095	0.143672		Ortholog(s) have ATP binding, DNA replication origin binding activity
orf19.6118	1.392	1.627	1.5095	0.140875		Putative guanine nucleotide dissociation stimulator; transcription is positively regulated by Tbf1p
orf19.6548	1.888	1.13	1.509	0.144203	ISU1	Protein with similarity to NifU; possible role in iron-sulfur cluster biogenesis; induced in low iron; rat catheter biofilm induced; rat catheter and Spider biofilm induced
orf19.2475	1.3445	1.6735	1.509	0.141163	PGA26	GPI-anchored adhesin-like protein of the cell wall; role in cell wall integrity; required for normal virulence; induced in high iron and during cell wall regeneration; Hap43-repressed
orf19.791	1.3775	1.6385	1.508	0.141464	RIM11	Ortholog of S. cerevisiae Rim11; a protein kinase involved in meiosis and sporulation in S. cerevisiae; mutant is viable
orf19.500	1.214	1.801	1.5075	0.144889		Ortholog(s) have tRNA (adenine-N1-)-methyltransferase activity, role in tRNA methylation and nucleus, tRNA (m1A) methyltransferase complex localization
orf19.3304	1.71	1.3035	1.50675	0.139439		Exosome non-catalytic core component; involved in 3'-5' RNA processing and degradation in the nucleus and cytoplasm; Spider biofilm induced
orf19.6726	1.6845	1.3285	1.5065	0.138552		Ortholog(s) have DNA secondary structure binding activity
orf19.3969	1.843	1.1685	1.50575	0.142399	SFL2	Transcription factor involved in regulation of morphogenesis; required for filamentous growth, for virulence in RHE model but not in mice; induced upon RHE infection but C. dubliniensis ortholog is not; Spider biofilm induced
orf19.5455	1.4435	1.5675	1.5055	0.141629		Ortholog(s) have GTPase regulator activity, mRNA binding activity
orf19.1294	1.554	1.457	1.5055	0.140158
orf19.6578	1.4225	1.5875	1.505	0.142225		Predicted membrane transporter; vesicular neurotransmitter (VNT) family, major facilitator superfamily (MFS); repressed in core caspofungin response; induced in oralpharyngeal candidasis; Spider biofilm induced
orf19.6028	1.3215	1.6875	1.5045	0.143672	HGC1	Hypha-specific G1 cyclin-related protein involved in regulation of morphogenesis, biofilm formation; Cdc28-Hgc1 maintains Cdc11 S394 phosphorylation during hyphal growth; required for virulence in mice; regulated by Nrg1, Tup1, farnesol
orf19.2172	1.3045	1.7035	1.504	0.144595	ARA1	D-Arabinose dehydrogenase; dehydro-D-arabinono-1,4-lactone synthesis; active on D-arabinose, L-fucose, L-xylose, L-galactose; inhibited by metal ions, thiol group-specific reagents; induced on polystyrene adherence; Spider biofilm induced
orf19.3357	2.112	0.896	1.504	0.145678		Ortholog(s) have mitochondrion localization
orf19.551	1.3265	1.679	1.50275	0.144459		Ortholog of C. dubliniensis CD36 : Cd36_29980, C. parapsilosis CDC317 : CPAR2_204170, Candida tenuis NRRL Y-1498 : CANTEDRAFT_110235 and Debaryomyces hansenii CBS767 : DEHA2F17072g
orf19.7599	1.136	1.8695	1.50275	0.14668	UTP5	Putative U3 snoRNA-associated protein; Hap43p-induced gene; mutation confers resistance to 5-fluorocytosine (5-FC), 5-fluorouracil (5-FU), and tubercidin (7-deazaadenosine); physically interacts with TAP-tagged Nop1p
orf19.6600	1.5215	1.484	1.50275	0.140553		Ortholog(s) have phosphatidic acid transporter activity and role in cardiolipin metabolic process, phospholipid translocation, positive regulation of phosphatidylcholine biosynthetic process
orf19.5138	2.646	0.3585	1.50225	0.142449	IFA21	IPF family A protein; mutants are viable; Spider biofilm induced
orf19.4403	1.8375	1.166	1.50175	0.144336	VPS11	Protein involved in protein trafficking; putative role in vesicle-target membrane fusion; mutant lacks vacuole; role in hyphal growth, possibly via vacuole expansion into hypha; role in killing of and survival within macrophage
orf19.1052	1.174	1.828	1.501	0.145055		Predicted histone H2B; Hap43-induced gene; Spider biofilm repressed
orf19.3505	1.202	1.8	1.501	0.147541	SLM2	Ortholog(s) have role in TOR signaling, actin filament bundle assembly, eisosome assembly, endosomal transport and establishment of protein localization to plasma membrane, more
orf19.6788	2.175	0.827	1.501	0.146732		Protein with a predicted role in cotranslational protein targeting to membrane; induced during chlamydospore formation in both C. albicans and C. dubliniensis
orf19.18	1.1845	1.8155	1.5	0.147093	IMH3	Inosine monophosphate (IMP) dehydrogenase; enzyme of GMP biosynthesis; target of mycophenolic acid and mizoribine monophosphate; antigenic during infection; repressed in core stress response; snoRNA snR54 encoded within IMH3 intron
orf19.612	2.223	0.7765	1.49975	0.147682		Ortholog of S. cerevisiae : AIM32, C. glabrata CBS138 : CAGL0L01529g, C. dubliniensis CD36 : Cd36_33550, C. parapsilosis CDC317 : CPAR2_702070 and Candida tenuis NRRL Y-1498 : CANTEDRAFT_114174
orf19.3533	1.3075	1.6915	1.4995	0.146169		Ortholog(s) have role in ascospore formation, mitochondrion organization, positive regulation of transcription from RNA polymerase II promoter
orf19.1941	1.188	1.81	1.499	0.147606	NUF2	Kinetochore component; amount of Nuf2p and Mtw1p protein detected at each centromere is consistent with a single kinetochore microtubule attachment site
orf19.6244	1.514	1.4805	1.49725	0.14344		Ortholog of C. dubliniensis CD36 : Cd36_06250, C. parapsilosis CDC317 : CPAR2_206820, Candida tenuis NRRL Y-1498 : CANTEDRAFT_125137 and Debaryomyces hansenii CBS767 : DEHA2G13266g
orf19.894	1.174	1.82	1.497	0.147999		Ortholog(s) have guanyl-nucleotide exchange factor activity, role in retrograde transport, endosome to Golgi and Golgi membrane, RIC1-RGP1 guanyl-nucleotide exchange factor complex localization
orf19.2186	1.323	1.6705	1.49675	0.147085	SEH1	Ortholog(s) have role in positive regulation of TORC1 signaling and Seh1-associated complex, cytosol, extrinsic component of fungal-type vacuolar membrane, nuclear periphery, nuclear pore outer ring localization
orf19.7555	1.336	1.657	1.4965	0.146771		Ortholog of Candida albicans WO-1 : CAWG_02247
orf19.2859	1.5055	1.487	1.49625	0.143564	SRP40	Putative chaperone of small nucleolar ribonucleoprotein particles; macrophage/pseudohyphal-induced; rat catheter biofilm induced
orf19.3541	1.236	1.755	1.4955	0.14748	ERF1	Putative translation release factor 1, which interacts with stop codons and promotes release of nascent peptides from ribosomes; Hap43p-induced gene
orf19.6275	2.4805	0.5105	1.4955	0.144838		Ortholog(s) have ribosomal protein S6 kinase activity, role in TORC1 signaling, peptidyl-serine phosphorylation, protein autophosphorylation and cytosol localization
orf19.5921	2.415	0.574	1.4945	0.143756		Ortholog(s) have glyoxysome localization
orf19.1272	1.551	1.437	1.494	0.144872		Protein of unknown function; may play a role in regulation of cell size; rat catheter biofilm repressed
orf19.4713	1.4	1.588	1.494	0.147093		Ortholog of C. dubliniensis CD36 : Cd36_07300, C. parapsilosis CDC317 : CPAR2_208300, Candida tenuis NRRL Y-1498 : CANTEDRAFT_95879 and Debaryomyces hansenii CBS767 : DEHA2F26246g
orf19.474	1.109	1.879	1.494	0.151369		Ortholog(s) have role in lipid homeostasis, mRNA export from nucleus, nuclear envelope organization and endoplasmic reticulum, integral component of membrane, nuclear envelope localization
orf19.7317	1.127	1.8605	1.49375	0.150988	UGA33	Zinc-finger transcription factor; similar to S. cerevisiae Uga3 which regulates gamma-aminobutyrate metabolism gene expression; required for yeast cell adherence to silicone substrate; rat catheter biofilm induced
orf19.5433	2.4795	0.5045	1.492	0.146395		Ortholog(s) have protein binding involved in protein folding activity, role in mitochondrial respiratory chain complex III assembly and mitochondrial matrix localization
orf19.7376	2.0635	0.9185	1.491	0.150225		Ortholog of C. dubliniensis CD36 : Cd36_85880, C. parapsilosis CDC317 : CPAR2_806870, Candida tenuis NRRL Y-1498 : CANTEDRAFT_96983 and Debaryomyces hansenii CBS767 : DEHA2D16148g
orf19.2690	1.006	1.9755	1.49075	0.156627		Putative mitochondrial GTPase; required for mitochondrial morphology and genome maintenance; Spider biofilm induced
orf19.3456	2.3445	0.6355	1.49	0.147466		Protein with a predicted serine/threonine kinase and tyrosine kinase domain; possibly an essential gene, disruptants not obtained by UAU1 method
orf19.6599.1	1.453	1.527	1.49	0.147733		Ortholog(s) have role in cytoplasmic translation and cytoplasm, nucleus localization
orf19.6252	1.1155	1.8625	1.489	0.152805		Ortholog(s) have transcription factor activity, RNA polymerase II transcription factor binding, transcription factor activity, core RNA polymerase II binding activity
orf19.5553	2.731	0.2465	1.48875	0.156347		Ortholog(s) have methionine-R-sulfoxide reductase activity, role in cellular response to oxidative stress and cytosol, nucleus localization
orf19.671	2.544	0.433	1.4885	0.146261	PSP1	Protein repressed during the mating process
orf19.2972	1.3905	1.586	1.48825	0.150266	PDE2	High affinity cyclic nucleotide phosphodiesterase; moderates signaling by cAMP; required for virulence, switching, cell wall, hyphal, not pseudohyphal growth; expressed shortly after hyphal induction; rat catheter and Spider biofilm induced
orf19.5607	1.963	1.013	1.488	0.151812		Ortholog of C. dubliniensis CD36 : Cd36_63860, C. parapsilosis CDC317 : CPAR2_601140, Candida tenuis NRRL Y-1498 : CANTEDRAFT_92714 and Debaryomyces hansenii CBS767 : DEHA2A06072g
orf19.5207	2.6985	0.2775	1.488	0.151874		Predicted diphthamide biosynthesis protein; Spider biofilm induced
orf19.820	1.013	1.9625	1.48775	0.157163	SDS22	Putative regulatory subunit of the PP1 phosphatase Glc7p; involved in dephosphorylation of Rad53p in order to deactivate DNA damage checkpoint; macrophage/pseudohyphal-repressed
orf19.3295	1.3605	1.6145	1.4875	0.149935		Has domain(s) with predicted role in cell division, chromosome segregation and MIS12/MIND type complex localization
orf19.5058	1.1725	1.8025	1.4875	0.153909	SMI1	Cell wall biosynthesis protein; Hap43, caspofungin-repressed; Cyr1-induced in hyphal cells; reduced biofilm cell wall glucan in mutant; possibly essential (UAU1 method); flow model biofilm induced
orf19.2670	0.85	2.1235	1.48675	0.160578		Ortholog(s) have 3-hydroxyacyl-[acyl-carrier-protein] dehydratase activity, role in fatty acid biosynthetic process and mitochondrion localization
orf19.5404	1.63	1.3405	1.48525	0.146909
orf19.1495	1.3845	1.584	1.48425	0.151888		Ortholog(s) have role in L-methionine salvage from methylthioadenosine and cytosol, nucleus localization
orf19.6865	1.5085	1.46	1.48425	0.148543
orf19.6367	1.3525	1.6155	1.484	0.151515	SSB1	HSP70 family heat shock protein; mRNA in yeast and germ tubes; at yeast cell surface, not hyphae; antigenic in human/mouse infection; macrophage, GCN-induced; possibly essential; sumoylation target; Hap43-induced; Spider biofilm repressed
orf19.4449	1.255	1.7105	1.48275	0.153742	CCS1	Copper chaperone involved in activation and protection of superoxide dismutase Sod1p
orf19.6070	0.938	2.027	1.4825	0.160432	ENA2	Putative sodium transporter; induced by ciclopirox olamine; alkaline induced by Rim101; repressed by high-level peroxide stress; induced in oral candidiasis clinical isolates; possibly essential gene; rat catheter and Spider biofilm induced
orf19.506	1.2795	1.685	1.48225	0.153333	YDJ1	Putative type I HSP40 co-chaperone; heavy metal (cadmium) stress-induced
orf19.6034	2.5335	0.431	1.48225	0.148733	TUB2	Beta-tubulin; functional homolog of ScTub2; overproduction makes S. cerevisiae inviable; has two introns; GlcNAc, hypha fluconazole-induced; slow growth, ectopic expression increases white-to opaque switch; rat catheter biofilm repressed
orf19.7158	1.2605	1.7005	1.4805	0.154725		Protein of allantoate permease family; fungal-specific (no human or murine homolog); Hap43p-repressed gene
orf19.130	0.993	1.9675	1.48025	0.160812	VPS15	Protein involved in retrograde endosome-to-Golgi protein transport; required for normal virulence
orf19.6924	0.934	2.0245	1.47925	0.162179	HTA1	Histone H2A; repressed in fkh2 mutant; amphotericin B repressed; farnesol regulated; RNA abundance regulated by tyrosol and cell density; Hap43-induced gene; Spider biofilm repressed
orf19.1649	1.643	1.3145	1.47875	0.149416	RNA1	Putative GTPase-activating protein; protein level decreases in stationary phase cultures; Spider biofilm repressed
orf19.4623	1.18	1.7775	1.47875	0.155386		Protein of unknown function; Spider biofilm repressed
orf19.5137.1	1.343	1.6135	1.47825	0.155086	HHO1	Putative histone H1; farnesol regulated; Hap43-induced; contains 5' UTR intron; Spider biofilm repressed
orf19.272	1.4255	1.5305	1.478	0.152146	FAA21	Predicted acyl CoA synthetase; upregulated upon phagocytosis; transcript regulated by Nrg1 and Mig1
orf19.482	1.283	1.673	1.478	0.155256	RPT4	26S proteasome regulatory subunit; regulated by Gcn2p and Gcn4p; protein level decreases in stationary phase cultures
orf19.3130	1.606	1.3465	1.47625	0.149416		Ortholog of S. cerevisiae Gpn3 a GTPase with a role in biogenesis of RNA pol II and polIII; possibly an essential gene, disruptants not obtained by UAU1 method
orf19.4835	1.478	1.472	1.475	0.152871		Ortholog(s) have role in endonucleolytic cleavage in 5'-ETS of tricistronic rRNA transcript (SSU-rRNA, 5.8S rRNA and LSU-rRNA), more
orf19.3465	1.3225	1.6255	1.474	0.157564	RPL10A	Predicted ribosomal protein; downregulated upon phagocytosis by murine macrophages; Hap43-induced; Spider biofilm repressed
orf19.568	1.6355	1.3115	1.4735	0.151628	SPE2	Putative S-adenosylmethionine decarboxylase; Hap43-induced gene; possibly adherence-induced; Spider biofilm induced
orf19.6608	1.2435	1.7015	1.4725	0.158389		Predicted DDE superfamily endonuclease domain; repression correlates with clinical development of fluconazole resistance; Spider biofilm induced
orf19.4801	2.1255	0.8195	1.4725	0.154716		Ortholog(s) have tRNA binding, tRNA dimethylallyltransferase activity, role in tRNA modification, transfer RNA gene-mediated silencing and cytosol, mitochondrion, nucleolus localization
orf19.3977	1.086	1.856	1.471	0.161742		Protein with a role in translation; flow model biofilm repressed
orf19.3734	0.7485	2.192	1.47025	0.161775	GEF2	Member of the voltage chloride channel family; Hap43p-repressed gene
orf19.3064	1.599	1.341	1.47	0.151621	MRPL27	Putative 60S ribosomal protein L27, mitochondrial precursor
orf19.2043	1.803	1.1355	1.46925	0.154233		Ortholog of C. dubliniensis CD36 : Cd36_15750, C. parapsilosis CDC317 : CPAR2_213000, Debaryomyces hansenii CBS767 : DEHA2D18524g and Pichia stipitis Pignal : PICST_42355
orf19.7217	1.209	1.727	1.468	0.1617	RPL4B	Ribosomal protein 4B; repressed upon phagocytosis by murine macrophage; Spider biofilm repressed
orf19.52	1.5325	1.403	1.46775	0.153289		Ortholog(s) have role in cellular iron ion homeostasis and mitochondrion localization
orf19.2948	1.658	1.276	1.467	0.154846	SNO1	Protein with a predicted role in pyridoxine metabolism; stationary phase protein; regulated by Tup1, Efg1; Spider biofilm induced
orf19.268	1.5805	1.3525	1.4665	0.152297		Ortholog(s) have role in transcription-coupled nucleotide-excision repair and Ddb1-Ckn1 complex, cytosol localization
orf19.2650	1.737	1.1935	1.46525	0.153591		Protein of unknown function; rat catheter biofilm induced
orf19.2748	2.04	0.8905	1.46525	0.157462	ARG83	GAL4-like Zn(II)2Cys6 transcription factor; clade-associated expression; null shows abnormal regulation of invasive colony growth, is unable to utilize proline as a nitrogen source; flow model biofilm induced
orf19.4022	1.47	1.4575	1.46375	0.158168	SDH4	Succinate dehydrogenase, membrane subunit; induced in high iron
orf19.2960	1.136	1.788	1.462	0.165612	FRS2	Putative tRNA-Phe synthetase; downregulated upon phagocytosis by murine macrophage; protein present in exponential and stationary growth phase yeast cultures; Spider biofilm repressed
orf19.441	1.3525	1.5715	1.462	0.161381	RPT1	Putative 26S proteasome regulatory subunit 7; Hap43p-repressed gene; regulated by Gcn2p and Gcn4p; overlaps orf19.442
orf19.3485	1.4585	1.4645	1.4615	0.159935
orf19.3946	2.592	0.3295	1.46075	0.155778		Ortholog(s) have membrane insertase activity, role in mitochondrial respiratory chain complex IV assembly, protein insertion into mitochondrial membrane from inner side and integral component of mitochondrial inner membrane localization
orf19.4375.1	1.673	1.2485	1.46075	0.156797	RPS30	Putative 40S ribosomal protein S30; colony morphology-related gene regulation by Ssn6; rat catheter biofilm repressed
orf19.6239	1.108	1.81	1.459	0.167874		Putative serine/threonine protein kinase, involved in control of filamentous growth; possibly an essential gene, disruptants not obtained by UAU1 method
orf19.4779	1.313	1.604	1.4585	0.163929		Putative transporter; slightly similar to the Sit1p siderophore transporter; Gcn4p-regulated; fungal-specific; induced by Mnl1p under weak acid stress
orf19.6798	1.167	1.7495	1.45825	0.166147	SSN6	Functional homolog of S. cerevisiae Cyc8/Ssn6; hyphal growth regulator; repressed during hyphal growth; Ssn6 and Tup1 regulate distinct sets of genes; overexpression or mutation causes avirulence in mouse IV infection; TPR motifs
orf19.3724	2.715	0.201	1.458	0.163183		Ortholog(s) have small ribosomal subunit rRNA binding activity
orf19.5232	1.276	1.64	1.458	0.165544	CSI2	Putative 66S pre-ribosomal particle component; Hap43-induced; essential for growth; transposon mutation affects filamentous growth; Spider biofilm induced
orf19.740	1.5955	1.3205	1.458	0.15659	HAP41	Putative Hap4-like transcription factor; Hap43-repressed; not required for response to low iron; induced by Mnl1 under weak acid stress; Spider biofilm induced
orf19.2314	1.985	0.93	1.4575	0.161937		Protein with a role in nucleolar integrity and processing of pre-rRNA; mutation confers hypersensitivity to 5-fluorocytosine (5-FC), 5-fluorouracil (5-FU), and tubercidin (7-deazaadenosine); Hap43-induced; Spider biofilm induced
orf19.6612	1.2545	1.6595	1.457	0.165215		Putative mitochondrial protein; Hap43p-induced gene
orf19.5251	1.8155	1.098	1.45675	0.159393	ZCF30	Predicted Zn(II)2Cys6 transcription factor; mutants are viable; repressed by fluphenazine; Spider biofilm induced
orf19.3091	1.9115	1.002	1.45675	0.163303		Protein of unknown function; repressed during core stress response
orf19.4021	2.428	0.485	1.4565	0.153695		Ortholog of C. dubliniensis CD36 : Cd36_54870, C. parapsilosis CDC317 : CPAR2_100250, Debaryomyces hansenii CBS767 : DEHA2D13992g and Pichia stipitis Pignal : PICST_40400
orf19.2778	1.7025	1.2085	1.4555	0.15764		Protein of unknown function; transcript is upregulated in clinical isolates from HIV+ patients with oral candidiasis
orf19.3777	2.334	0.5765	1.45525	0.155315	IMG2	Mitochondrial ribosomal protein of the large subunit; rat catheter biofilm induced
orf19.4724	1.7375	1.1695	1.4535	0.157813		Ortholog(s) have RNA binding activity, role in spliceosomal complex assembly and U2-type prespliceosome localization
orf19.4893	1.5085	1.3985	1.4535	0.159218		Ortholog of C. dubliniensis CD36 : Cd36_09630, C. parapsilosis CDC317 : CPAR2_805080, Candida tenuis NRRL Y-1498 : CANTEDRAFT_136811 and Debaryomyces hansenii CBS767 : DEHA2B12364g
orf19.2978	1.6475	1.259	1.45325	0.159929		Protein of unknown function; Hap43-repressed gene
orf19.7502	1.3565	1.549	1.45275	0.164812		Protein of unknown function; Hap43-induced gene; upregulated in a cyr1 null mutant; Spider biofilm induced
orf19.6198.1	1.1385	1.766	1.45225	0.168431		Ortholog(s) have fungal-type vacuole localization
orf19.4447	1.759	1.144	1.4515	0.158902	YMC1	Putative inner mitochondrial membrane transporter; flucytosine induced; Spider biofilm repressed
orf19.1026	1.6525	1.2495	1.451	0.160973		Ortholog(s) have role in exonucleolytic trimming to generate mature 3'-end of 5.8S rRNA from tricistronic rRNA transcript (SSU-rRNA, 5.8S rRNA and LSU-rRNA), more
orf19.6529	1.077	1.8205	1.44875	0.172642	CDC34	Putative ubiquitin-protein ligase; transcript regulated by Nrg1 and Tup1, and by Gcn2 and Gcn4; rat catheter biofilm induced
orf19.4110	0.5925	2.3045	1.4485	0.163663		Ortholog of C. dubliniensis CD36 : Cd36_20490, C. parapsilosis CDC317 : CPAR2_104180, Candida tenuis NRRL Y-1498 : CANTEDRAFT_116074 and Debaryomyces hansenii CBS767 : DEHA2F05148g
orf19.7325	1.3715	1.5255	1.4485	0.166901	SCO1	Putative copper transporter; Hap43p-repressed gene
orf19.2422	1.3765	1.5205	1.4485	0.167384	ARC1	Putative G4 nucleic acid binding protein; macrophage/pseudohyphal-repressed; protein enriched in stationary phase yeast-form cultures; Spider biofilm repressed
orf19.5105	1.134	1.763	1.4485	0.170965	MED15	RNA polymerase II mediator complex subunit; possibly an essential gene, disruptants not obtained by UAU1 method
orf19.991	1.096	1.7995	1.44775	0.175427	DJP1	Similar to bacterial DnaJ; reported to have a role in peroxisome biogenesis; induced in low iron and upon adherence to polystyrene
orf19.1623	1.499	1.395	1.447	0.163368	CAP1	AP-1 bZIP transcription factor; apoptotic, oxidative stress response/resistance, multidrug resistance; nuclear in oxidative stress; complements S. cerevisiae yap1 mutant; oralpharyngeal candidasis-, human neutrophil, Spider biofilm induced
orf19.7059	1.1535	1.7405	1.447	0.172297		Ortholog(s) have endoribonuclease activity, role in nuclear mRNA surveillance of mRNP export, transcription, DNA-templated and cytoplasm, nucleus localization
orf19.1217	1.138	1.7555	1.44675	0.171906		Ortholog(s) have ribosomal large subunit binding, ubiquitin-protein transferase activity
orf19.5505	1.504	1.388	1.446	0.164197	HIS7	Putative imidazole glycerol phosphate synthase; histidine biosynthesis; no human/murine homolog; transcription induced by histidine starvation; regulated by Gcn2p and Gcn4p; higher protein level in stationary phase
orf19.6749	1.117	1.7745	1.44575	0.172611	KRS1	Putative tRNA-Lys synthetase; repressed upon phagocytosis by murine macrophages; stationary phase enriched protein; Spider biofilm repressed
orf19.6596	1.054	1.8355	1.44475	0.174319		Putative esterase; possibly transcriptionally regulated by Tac1; induced by Mnl1 under weak acid stress; protein present in exponential and stationary growth phase yeast cultures; Spider biofilm repressed
orf19.3937	1.609	1.2775	1.44325	0.163404	TIP41	Protein involved in TOR signaling pathway; regulates protein phosphatase 2A (PP2A) activity; regulates Rad53p during recovery from DNA damage
orf19.3170	2.6135	0.2715	1.4425	0.162936		Ortholog(s) have role in RNA Polymerase I assembly, RNA Polymerase II core complex assembly, RNA Polymerase III assembly, formation of translation preinitiation complex and cytoplasm, cytosolic ribosome localization
orf19.5293	1.287	1.5975	1.44225	0.171741		Ortholog of C. dubliniensis CD36 : Cd36_43710, C. parapsilosis CDC317 : CPAR2_402940, Candida tenuis NRRL Y-1498 : CANTEDRAFT_114940 and Debaryomyces hansenii CBS767 : DEHA2C09196g
orf19.4552	1.2545	1.63	1.44225	0.172899
orf19.5169	1.6985	1.185	1.44175	0.163176		Ortholog(s) have cytosol, nucleus localization
orf19.387	1.4735	1.4095	1.4415	0.165719	GCR3	Functional homolog of S. cerevisiae Gcr3, which acts in regulation of glycolytic genes; no intron predicted, in contrast to intron in S. cerevisiae GCR3 gene
orf19.5006.1	0.921	1.9615	1.44125	0.179195		Ortholog(s) have SNAP receptor activity and role in Golgi to plasma membrane transport, endocytosis, exocytosis, vesicle fusion
orf19.4043	1.023	1.857	1.44	0.178639		Protein with a predicted pleckstrin homology domain; induced by alpha pheromone in SpiderM medium
orf19.3412	0.9055	1.974	1.43975	0.179678	ATG15	Putative lipase; fungal-specific (no human or murine homolog); Hap43p-repressed gene
orf19.309	1.56	1.319	1.4395	0.165997	DAL5	Allantoate permease; nitrogen catabolite repressed, induced in absence of preferred N sources; nitrogen source regulation requires Gat1; possibly essential gene (by UAU1 method); Hap43-repressed
orf19.3606	1.9085	0.9695	1.439	0.168975		Ortholog of S. cereviae Sna4 vacuolar outer membrane protein that plays a role in sensitivity to NA+; induced by Mnl1 under weak acid stress
orf19.3321	0.7845	2.0885	1.4365	0.178905	MRS7	Member of the LETM1-like protein family, mitochondrial membrane protein
orf19.3463	1.5255	1.3465	1.436	0.166729		Putative GTPase; role in 60S ribosomal subunit biogenesis; Spider biofilm induced
orf19.2137	0.9065	1.9655	1.436	0.181217		Ortholog(s) have mitochondrion localization
orf19.5061	0.9835	1.8885	1.436	0.181549	ADE5,7	Phosphoribosylamine-glycine ligase and phosphoribosylformylglycinamidine cyclo-ligase; interacts with Vps34p; required for hyphal growth and virulence; flucytosine induced; not induced in GCN response, in contrast to S. cerevisiae ortholog
orf19.6189	0.9395	1.932	1.43575	0.180822		Chalcone related protein family; flow model biofilm induced
orf19.4149	1.217	1.6535	1.43525	0.177228		Predicted protein of unknown function; overlaps orf19.4149.1
orf19.332	1.3465	1.5235	1.435	0.17389		Member of a complex that contains Prp19; stabilizes U6 snRNA in catalytic forms of the spliceosome containing U2, U5, and U6 snRNAs; Spider biofilm induced
orf19.4348	1.5655	1.303	1.43425	0.167744	MED14	RNA polymerase II mediator complex subunit
orf19.6209	1.1175	1.748	1.43275	0.180389		Predicted membrane transporter; monocarboxylate porter (MCP) family, major facilitator superfamily (MFS); possibly essential, disruptants not obtained by UAU1 method; rat catheter and Spider biofilm induced
orf19.6779	1.2935	1.57	1.43175	0.177939	PRO2	Putative gamma-glutamyl phosphate reductase with a predicted role in proline biosynthesis; regulated by Gcn2p and Gcn4p
orf19.5770	1.174	1.6865	1.43025	0.179918	OPT8	Oligopeptide transporter; similar to Opt1 and to S. cerevisiae Ygl114wp, but not other OPTs; induced by nitric oxide, amphotericin B; expression of OPT6, 7, 8 does not complement mutants lacking Opt1, Opt2, and Opt3; Spider biofilm induced
orf19.6175	2.012	0.847	1.4295	0.168482		Putative 35S rRNA processing protein; Hap43-induced; repressed by prostaglandins; Spider biofilm induced
orf19.1853	0.9515	1.907	1.42925	0.183599	HHT2	Putative histone H3; farnesol regulated; Hap43-induced; rat catheter and Spider biofilm repressed
orf19.7522	1.1685	1.6895	1.429	0.18094		Protein with a pyridoxal phosphate-dependent transferase domain; Hap43-repressed; mutation confers hypersensitivity to amphotericin B; Spider biofilm repressed
orf19.5846	2.277	0.58	1.4285	0.162555		Putative TFIIH and nucleotide excision repair factor 3 complex subunit; possibly an essential gene, disruptants not obtained by UAU1 method
orf19.5551	1.7395	1.117	1.42825	0.167884	MIF2	Centromere-associated protein; similar to CENP-C proteins; Cse4p and Mif2p colocalize at C. albicans centromeres
orf19.147	1.1515	1.7015	1.4265	0.182134	YAK1	Predicted serine-threonine protein kinase; involved in hyphal growth regulation and biofilm formation; flow model biofilm induced; induced in core caspofungin response
orf19.7622	0.988	1.8645	1.42625	0.185834	SPT3	Functional homolog of S. cerevisiae Spt3p; required for virulence in mouse systemic infection; homozygous null mutant is hyperfilamentous
orf19.4084	1.247	1.605	1.426	0.180881	KIS1	Snf1p complex scaffold protein; similar to S. cerevisiae Gal83p and Sip2p with regions of similarity to Sip1p (ASC and KIS domain); interacts with Snf4p; mutants are hypersensitive to caspofungin and hydrogen peroxide; Hap43p-repressed gene
orf19.804	1.8755	0.9765	1.426	0.172699		Putative mitochondrial carrier family transporter; rat catheter biofilm induced
orf19.3133	1.1805	1.671	1.42575	0.182289	GUT2	Glycerol-3-phosphate dehydrogenase; Plc1p-regulated; rat catheter biofilm induced; Spider biofilm induced
orf19.6621	0.8515	1.999	1.42525	0.18473	MHP1	Protein similar to S. cerevisiae Mhp1p, which is involved in microtubule stabilization; transposon mutation affects filamentous growth; possibly transcriptionally regulated upon hyphal formation; possibly an essential gene (by UAU1 method)
orf19.1282	2.0885	0.761	1.42475	0.167369	CKS1	Ortholog(s) have cyclin-dependent protein serine/threonine kinase activator activity, histone binding, protein complex binding, ubiquitin binding, zinc ion binding activity
orf19.7076	1.3185	1.529	1.42375	0.180068	GBP2	Putative single-strand telomeric DNA-binding protein; protein level decreases in stationary phase cultures; Spider biofilm repressed
orf19.1236	1.2745	1.5725	1.4235	0.182204	GVP36	BAR domain protein; ocalizes to early and late Golgi vesicles; predicted role in adaptation to varying nutrient concentrations, fluid-phase endocytosis, actin cytoskeleton polarization and vacuole biogenesis; rat catheter biofilm repressed
orf19.2115	1.0215	1.8255	1.4235	0.18702		Putative molybdopterin-converting factor; fungal-specific (no human or murine homolog)
orf19.2307	1.3935	1.452	1.42275	0.178939		Ortholog(s) have role in mRNA polyadenylation, pre-mRNA cleavage required for polyadenylation and cytosol, mRNA cleavage and polyadenylation specificity factor complex, nuclear chromatin localization
orf19.3174	1.279	1.5665	1.42275	0.182427	CDC24	GDP-GTP exchange factor for Cdc42p; phosphorylated; required for maintenance of hyphal growth; misexpression blocks hyphal growth and causes avirulence in a mouse model of systemic infection; antigenic during human oral infection
orf19.4351	2.4255	0.4175	1.4215	0.163416
orf19.4288	1.03	1.8125	1.42125	0.188338	CTA7	Zn(II)2Cys6 transcription factor; activates transcription in 1-hybrid assay in S. cerevisiae; has similarity to S. cerevisiae Stb4
orf19.7675	1.466	1.3765	1.42125	0.17542		Mitochondrial ribosomal protein of the large subunit; Spider biofilm repressed
orf19.2481	1.2465	1.595	1.42075	0.183576		Protein of unknown function; Spider biofilm induced
orf19.2397	1.1545	1.685	1.41975	0.18599		Predicted membrane transporter, member of the anion:cation symporter (ACS) family, major facilitator superfamily (MFS); amphotericin B, caspofungin repressed; Hap43p-repressed
orf19.7119	0.438	2.4	1.419	0.156	RAD3	Ortholog of S. cerevisiae Rad3; 5' to 3' DNA helicase, nucleotide excision repair and transcription, subunit of RNA polII initiation factor TFIIH and Nucleotide Excision Repair Factor 3 (NEF3)
orf19.2104	1.1965	1.6415	1.419	0.185359		Ortholog(s) have ATPase activator activity, chaperone binding activity, role in aerobic respiration, iron-sulfur cluster assembly, positive regulation of ATPase activity and mitochondrion localization
orf19.2731	1.5605	1.2765	1.4185	0.17505		Ortholog of Debaryomyces hansenii CBS767 : DEHA2E16016g, Pichia stipitis Pignal : PICST_38487, Spathaspora passalidarum NRRL Y-27907 : SPAPADRAFT_58603 and Candida tropicalis MYA-3404 : CTRG_00248
orf19.5296	2.5845	0.2495	1.417	0.175069		Ortholog(s) have role in mitochondrial respiratory chain complex IV assembly and integral component of mitochondrial inner membrane localization
orf19.4874	1.172	1.659	1.4155	0.187802	MNN23	Alpha-1,2-mannosyltransferase; mutants hypersensitive to toxic ergosterol analog, amphotericin B, calcofluor white, growth at 42 degrees and have decreased cell wall mannan; flow model biofilm induced
orf19.4544	1.5745	1.256	1.41525	0.174855		Ortholog of C. dubliniensis CD36 : Cd36_01640, C. parapsilosis CDC317 : CPAR2_106830, Candida tenuis NRRL Y-1498 : cten_CGOB_00039 and Debaryomyces hansenii CBS767 : DEHA2B06578g
orf19.2573	1.1075	1.7225	1.415	0.191487	FRS1	Phenylalanyl-tRNA synthetase; possible role in early cell wall biosynthesis; downregulated by phagocytosis by macrophages; possibly essential gene, disruptants not obtained by UAU1 method; protein present in exponential and stationary phase
orf19.6855	1.359	1.4705	1.41475	0.182769		Ortholog of C. dubliniensis CD36 : Cd36_04370, C. parapsilosis CDC317 : CPAR2_105410, Candida tenuis NRRL Y-1498 : CANTEDRAFT_114891 and Debaryomyces hansenii CBS767 : DEHA2D13420g
orf19.7488	1.7095	1.1195	1.4145	0.174768		Component of the SSU processome; predicted role in pre-18S rRNA processing; Spider biofilm induced
orf19.986	1.6595	1.1695	1.4145	0.17473	GLY1	L-threonine aldolase; complements glycine auxotrophy of S. cerevisiae shm1 shm2 gly1-1 triple mutant; macrophage/pseudohyphal-induced; the GLY1 locus has an RFLP and is triploid in strain SGY269; flow model biofilm induced
orf19.396	0.9865	1.8405	1.4135	0.191567	EAF6	Subunit of the NuA4 histone acetyltransferase complex; Hap43-repressed; Spider biofilm repressed
orf19.3829	1.7145	1.1125	1.4135	0.175224	PHR1	Cell surface glycosidase; may act on cell-wall beta-1,3-glucan prior to beta-1,6-glucan linkage; role in systemic, not vaginal virulence (neutral, not low pH); high pH or filamentation induced; Bcr1-repressed in RPMI a/a biofilm
orf19.6909	2.0585	0.768	1.41325	0.17291	MED11	Subunit of the RNA polymerase II mediator complex
orf19.2330	1.9215	0.9045	1.413	0.17661		Putative U3 snoRNA-associated protein; Hap43-induced; transposon mutation affects filamentous growth; repressed by prostaglandins
orf19.2433	1.543	1.283	1.413	0.177742		Has domain(s) with predicted flap-structured DNA binding activity and role in double-strand break repair via single-strand annealing, removal of nonhomologous ends
orf19.6224	1.736	1.0895	1.41275	0.174045		RTA domain protein; predicted role in response to stress; Spider biofilm induced
orf19.3045	0.699	2.126	1.4125	0.18241		Predicted aldehyde dehydrogenase domain; virulence-group-correlated expression
orf19.925	1.0795	1.7455	1.4125	0.192061	SAM51	Component of the SAM complex involved in mitochondrial protein import, involved in beta-barrel protein assembly; member of the Omp85 protein family
orf19.4228	1.083	1.741	1.412	0.192264		Protein with a role in insertion of tail-anchored proteins into the ER membrane; Spider biofilm repressed
orf19.2111	1.1405	1.6825	1.4115	0.19166		Ortholog(s) have transcription factor activity, core RNA polymerase II binding activity and role in transcription elongation from RNA polymerase II promoter, transcriptional start site selection at RNA polymerase II promoter
orf19.6183	1.4715	1.3505	1.411	0.179209	TIM8	Predicted mitochondrial intermembrane space protein with role in protein import into mitochondrial inner membrane and cytosol
orf19.7069	2.5095	0.3125	1.411	0.171482		Putative AdoMet-dependent proline methyltransferase; Hap43-induced; required for normal flow model biofilm growth; Spider biofilm repressed
orf19.234	1.9965	0.825	1.41075	0.175225	PHA2	Putative prephenate dehydratase; Hap43p-repressed gene; expression downregulated in an ssr1 null mutant
orf19.2521	1.249	1.5715	1.41025	0.189777		Ortholog of C. dubliniensis CD36 : Cd36_26390, Debaryomyces hansenii CBS767 : DEHA2C05302g, Pichia stipitis Pignal : PICST_68531 and Spathaspora passalidarum NRRL Y-27907 : SPAPADRAFT_59916
orf19.3302	0.956	1.8635	1.40975	0.195081		Putative type-1 protein phosphatase targeting subunit; transcript repressed by yeast-hyphal switch; transcript induced by Mnl1p under weak acid stress; flow model biofilm induced
orf19.3168	1.306	1.5125	1.40925	0.188992	RPN8	Putative regulatory subunit of the 26S proteasome; mutation confers hypersensitivity to amphotericin B; regulated by Mig1, Gcn2 and Gcn4; Spider biofilm repressed
orf19.1607	1.0585	1.759	1.40875	0.194601	ALR1	Putative transporter of divalent cations; hyphal-induced expression; rat catheter biofilm induced
orf19.7150	1.2165	1.601	1.40875	0.190414	NRG1	Transcription factor/repressor; regulates chlamydospore formation/hyphal gene induction/virulence and rescue/stress response genes; effects both Tup1 dependent and independent regulation; flow model biofilm induced; Spider biofilm repressed
orf19.816	0.926	1.8905	1.40825	0.194922	DCK2	Protein similar to S. cerevisiae Ylr422wp; transposon mutation affects filamentous growth; induced by Mnl1p under weak acid stress
orf19.748	1.0705	1.7455	1.408	0.194499		Ortholog(s) have RNA binding, nucleocytoplasmic transporter activity, structural constituent of nuclear pore activity
orf19.827	1.329	1.4865	1.40775	0.186988		Ortholog of C. dubliniensis CD36 : Cd36_18620, C. parapsilosis CDC317 : CPAR2_212480, Candida tenuis NRRL Y-1498 : CANTEDRAFT_115371 and Debaryomyces hansenii CBS767 : DEHA2D06798g
orf19.3788.1	1.2685	1.5445	1.4065	0.190198	RPL30	Ribosomal 60S subunit protein; pre-rRNA processing; pre-mRNA alternatively spliced to productive/unproductive transcripts; temp-regulated splicing; colony morphology-related regulation by Ssn6, Tup1, Nrg1 regulated; Spider biofilm repressed
orf19.4591	0.709	2.1035	1.40625	0.186803	CAT2	Major carnitine acetyl transferase; intracellular acetyl-CoA transport; localized in peroxisomes and mitochondria; induced in macrophages; Hog1-repressed; stationary phase enriched; farnesol-upregulated in biofilm; Spider biofilm induced
orf19.3129	1.2155	1.5965	1.406	0.191843		Putative chromatin remodelling complex protein; heterozygous null mutant displays sensitivity to virgineone; Spider biofilm repressed
orf19.6220.3	1.411	1.401	1.406	0.182797	MMD1	Mitochondrial protein; possibly required for transamination of isoleucine; macrophage-downregulated protein abundance; rat catheter and Spider biofilm repressed
orf19.6934	2.22	0.591	1.4055	0.171236		Ortholog(s) have role in protein insertion into mitochondrial membrane from inner side and integral component of mitochondrial inner membrane localization
orf19.1725	1.7155	1.0955	1.4055	0.177355		Putative adhesin-like protein
orf19.3154	2.508	0.303	1.4055	0.174974		Ortholog(s) have role in inner mitochondrial membrane organization and integral component of mitochondrial inner membrane localization
orf19.7680	2.5225	0.288	1.40525	0.175774	CTA26	Putative transcription factor/activator; Med2 mediator complex ddomain; transcript is upregulated in an RHE model of oral candidiasis; member of a family of telomere-proximal genes; Efg1, Hap43-repressed
orf19.2287	1.5565	1.2505	1.4035	0.182023	RPA12	Putative DNA-directed RNA polymerase I; induced upon adherence to polystyrene
orf19.5617	0.8	2.007	1.4035	0.193345		Ortholog(s) have methylated histone binding, transcription factor binding activity
orf19.1993	1.123	1.6835	1.40325	0.196907		Ortholog(s) have structural molecule activity, role in proteasome assembly, ubiquitin-dependent protein catabolic process and nucleus, proteasome regulatory particle, lid subcomplex, proteasome storage granule localization
orf19.4934	1.495	1.3115	1.40325	0.183971	OP4	Ala- Leu- and Ser-rich protein; secreted; N-terminal hydrophobic region; possible glycosylation; opaque-specific transcript; repressed by alpha pheromone in opaque MTLa homozygotes; fluconazole-induced; Spider biofilm induced
orf19.6901	1.239	1.565	1.402	0.194358		Ortholog(s) have RNA 7-methylguanosine cap binding, exoribonuclease activator activity, m7G(5')pppN diphosphatase activity
orf19.2838	1.309	1.4935	1.40125	0.190987		Protein of unknown function; mutation confers hypersensitivity to amphotericin B; flow model biofilm induced
orf19.423	1.3455	1.4565	1.401	0.19066		Ortholog(s) have enzyme activator activity, mRNA binding activity, role in deadenylation-dependent decapping of nuclear-transcribed mRNA and P-body, cytoplasmic side of membrane, nucleus localization
orf19.639	2.318	0.484	1.401	0.170539		S. cerevisiae ortholog YDR370C/DXO1 has decapping and 5&#8242;-3&#8242; exoRNase activity; decreased transcription is observed upon fluphenazine treatment or in an azole-resistant strain that overexpresses CDR1 and CDR2
orf19.927	1.222	1.58	1.401	0.194953		Ortholog(s) have role in positive regulation of transcription from RNA polymerase II promoter, regulation of cell aging, telomere maintenance via recombination and EKC/KEOPS complex, cytosol, nucleus localization
orf19.5813	1.0855	1.7155	1.4005	0.199232		Putative adhesin-like protein; upregulated during growth in the mouse cecum; flow model, rat catheter and Spider biofilm induced
orf19.1130	1.281	1.517	1.399	0.194861
orf19.839	1.277	1.5205	1.39875	0.194939		Putative endoribonuclease; induced by nitric oxide independent of Yhb1p; mutation confers hypersensitivity to aureobasidin A
orf19.6533	1.0065	1.79	1.39825	0.202637	MSK1	Putative mitochondrial lysine-tRNA synthetase; flucytosine repressed
orf19.3061	2.4995	0.296	1.39775	0.179023	IMP1	Predicted subunit of the mitochondrial inner membrane peptidase complex involved in protein targeting to mitochondria
orf19.5356	0.991	1.804	1.3975	0.203754		Protein with a predicted role in cell wall integrity; repressed in core stress response
orf19.882	1.558	1.2365	1.39725	0.184742	HSP78	Heat-shock protein; regulated by macrophage response, Nrg1, Mig1, Gcn2, Gcn4, Mnl1p; heavy metal (cadmium) stress-induced; stationary phase enriched protein; rat catheter and Spider biofilm induced
orf19.2378	1.8685	0.9255	1.397	0.182352		Ortholog(s) have role in syncytium formation by plasma membrane fusion, vacuolar proton-transporting V-type ATPase complex assembly and integral component of endoplasmic reticulum membrane localization
orf19.4909	1.186	1.6075	1.39675	0.198149	CBK1	Ser/Thr kinase of cell wall integrity pathway; mutants show abnormal morphology and aggregation; Mob2p associated; required for wild-type hyphal growth and transcriptional regulation of cell-wall-associated genes
orf19.6017	1.391	1.402	1.3965	0.18943		Protein of unknown function; Spider biofilm induced
orf19.7291	1.7035	1.0895	1.3965	0.181468		Ortholog(s) have tRNA (adenine-N1-)-methyltransferase activity, role in tRNA methylation and cytosol, nucleus, tRNA (m1A) methyltransferase complex localization
orf19.1917	1.652	1.138	1.395	0.184293		Protein of unknown function; Spider biofilm repressed
orf19.6848	1.8405	0.9495	1.395	0.183711	VPS16	Protein similar to S. cerevisiae Vps16p, which is involved in protein-vacuolar targeting; likely to be essential for growth, based on insertional mutagenesis; downregulated in biofilm or in azole-resistant strain that overexpresses MDR1
orf19.3181.1	1.269	1.5205	1.39475	0.197613		Protein of unknown function; involved in secretion of proteins that lack classical secretory signal sequences; Spider biofilm induced
orf19.6010.1	1.4165	1.373	1.39475	0.188572	RPB11	Putative RNA polymerase II subunit; flucytosine induced
orf19.4755	1.3435	1.4455	1.3945	0.195117	KEX2	Subtilisin-like protease (proprotein convertase); processes aspartyl proteinase Sap2; required for hyphal growth and wild-type virulence in mice; functional homolog of S. cerevisiae Kex2, which processes alpha-factor; Tup1-repressed
orf19.3451	0.801	1.9865	1.39375	0.198152
orf19.6710	1.436	1.351	1.3935	0.188687	UTP9	Small-subunit processome protein; Ssr1-induced; repressed by prostaglandins; physically interacts with TAP-tagged Nop1
orf19.1061	0.9745	1.812	1.39325	0.205129	HHT21	Putative histone H3; amphotericin B repressed; regulated by Efg1, farnesol; Hap43-induced; rat catheter and Spider biofilm repressed
orf19.2853	1.2355	1.5475	1.3915	0.198646		Protein of unknown function; rat catheter biofilm induced
orf19.2019	1.299	1.4835	1.39125	0.197644		Ortholog(s) have structural constituent of ribosome activity, role in mitochondrial translation and mitochondrial large ribosomal subunit localization
orf19.231	0.8295	1.953	1.39125	0.201632	APL2	Phosphorylated protein of unknown function; mutation confers hypersensitivity to toxic ergosterol analog
orf19.162	1.132	1.6505	1.39125	0.203977
orf19.4266	0.981	1.8	1.3905	0.208264	SPR28	Septin; similar to S. cerevisiae meiotic/sporulation septin; mutant has no obvious phenotype; two introns with noncanonical branch site and 5' splice site, respectively; splicing inhibited upon exposure to alpha-factor
orf19.1413	1.649	1.1315	1.39025	0.186251	YFH1	Frataxin; may be required for iron storage or delivery; role in oxidative stress resistance; transcript regulated by Nrg1, repressed if iron absent induced by macrophage interaction; Hap43-repressed gene
orf19.3245	1.3285	1.4515	1.39	0.197564		Ortholog of C. dubliniensis CD36 : Cd36_26090, C. parapsilosis CDC317 : CPAR2_801510, Candida tenuis NRRL Y-1498 : CANTEDRAFT_137093 and Debaryomyces hansenii CBS767 : DEHA2F20548g
orf19.6871	1.4265	1.3535	1.39	0.190339		Protein of unknown function; Hap43-induced; flow model biofilm repressed
orf19.872	1.828	0.952	1.39	0.185414		Ortholog of C. dubliniensis CD36 : Cd36_18230, Debaryomyces hansenii CBS767 : DEHA2E20636g, Pichia stipitis Pignal : PICST_66811 and Spathaspora passalidarum NRRL Y-27907 : SPAPADRAFT_60843
orf19.3846	2.282	0.496	1.389	0.17374	LYS4	Homoaconitase; regulated by Gcn4, Gcn2; induced in response to amino acid starvation (3-AT); induced by human whole blood or PMNs; Hap43-repressed; flow model and Spider biofilm repressed
orf19.1630	0.811	1.966	1.3885	0.201871		Ortholog(s) have mRNA binding activity and P-body localization
orf19.3004	0.8385	1.938	1.38825	0.203508		Ortholog(s) have fungal-type vacuole localization
orf19.2089	1.0755	1.7005	1.388	0.206122		Ortholog of Nyv1, v-SNARE component of the vacuolar SNARE complex involved in vesicle fusion in S. cerevisiae; Hap43-repressed gene
orf19.6305	1.35	1.4255	1.38775	0.196311		Hydroxytrimethyllysine aldolase, the second enzyme in the carnitine biosynthesis pathway; rat catheter biofilm repressed
orf19.2018	1.147	1.628	1.3875	0.20391		Protein with a predicted DnaJ chaperone domain and a CSL-type zinc finger; Spider biofilm induced
orf19.5563	1.109	1.666	1.3875	0.205335	RNH1	Ribonuclease H (RNAse H); hyphal-induced; flucytosine induced; similar to orf19.5564 (see Locus History); possibly essential (UAU1 method); rat catheter biofilm induced; flow model biofilm repressed
orf19.2901	1.2695	1.504	1.38675	0.200612	NUP60	Ortholog of S. cerevisiae Nup60p; a subunit of the nuclear pore complex; mutants are viable
orf19.6119	1.829	0.9425	1.38575	0.186952		Protein of unknown function; Spider biofilm repressed
orf19.4623.3	0.9315	1.8385	1.385	0.206295	NHP6A	Putative non-histone chromatin component; RNA abundance regulated by tyrosol,cell density; Hap43-induced; amphotericin B, caspofungin repressed; 5'-UTR intron; rat catheter and Spider biofilm repressed
orf19.3098	1.392	1.3775	1.38475	0.194296		Predicted RNA-dependent ATPase RNA helicase; Hap43-induced gene
orf19.7046	1.562	1.2075	1.38475	0.188913	MET28	Predicted bZIP domain-containing transcription factor; protein induced during the mating process; possibly essential, disruptants not obtained by UAU1 method; Hap43-repressed; rat catheter biofilm induced
orf19.1140	1.5485	1.2205	1.3845	0.190211		Protein of unknown function; Spider biofilm repressed
orf19.6225.1	1.2915	1.476	1.38375	0.20177		Ortholog(s) have role in mitochondrial respiratory chain complex IV assembly and mitochondrion localization
orf19.7057	0.845	1.9215	1.38325	0.205094	GUS1	Putative glutamine-tRNA ligase; stationary phase enriched protein; Spider biofilm repressed
orf19.2426	1.108	1.658	1.383	0.208417		Predicted HD domain metal dependent phosphohydrolase; Spider biofilm repressed
orf19.3441	1.5185	1.2435	1.381	0.193344	FRP6	Putative ammonia transport protein; regulated by Nrg1 and Tup1; regulated by Ssn6; induced by human neutrophils
orf19.7379	1.234	1.527	1.3805	0.204295	FAA2	Putative acyl CoA synthetase; expression regulated upon white-opaque switch; rat catheter biofilm induced; Spider biofilm induced
orf19.6076	0.9495	1.811	1.38025	0.21169		Ortholog(s) have protein transporter activity, role in intracellular protein transport, retrograde transport, endosome to Golgi and cytosol, endosome, nucleus, retromer, cargo-selective complex localization
orf19.1361	1.2065	1.553	1.37975	0.206909	TIM23	Protein involved in mitochondrial matrix protein import
orf19.4773	1.865	0.893	1.379	0.188123	AOX2	Alternative oxidase; cyanide-resistant respiration; induced by antimycin A, oxidants; growth; Hap43, chlamydospore formation repressed; rat catheter, Spider biofilm induced; regulated in Spider biofilms by Bcr1, Tec1, Ndt80, Brg1
orf19.1977	1.4625	1.294	1.37825	0.197782	URA4	Dihydroorotase; protein present in exponential and stationary growth phase yeast cultures
orf19.2649	1.2905	1.466	1.37825	0.204466	PCL1	Cyclin homolog; transcript induced by filamentous growth; induced by alpha pheromone in SpiderM medium
orf19.5065	1.2265	1.53	1.37825	0.205486	ERD1	Putative membrane protein required for the retention of lumenal endoplasmic reticulum proteins; rat catheter biofilm induced
orf19.1983	1.591	1.165	1.378	0.19074
orf19.2297	1.186	1.5695	1.37775	0.209452	ARL3	Putative Ras superfamily GTPase; induced by nitric oxide independent of Yhb1p
orf19.5531	1.1885	1.5665	1.3775	0.209281	CDC37	Chaperone for Crk1p; interacts with Crk1p kinase domain and with Sti1p; putative phosphorylation site at Ser14; functional homolog of S. cerevisiae Cdc37p; likely to be essential for growth; regulated by Gcn2p and Gcn4p
orf19.5732	1.7235	1.0315	1.3775	0.188227	NOG2	Putative nucleolar GTPase; repressed by prostaglandins; Hap43-induced, rat catheter and Spider biofilm induced
orf19.2125.1	1.0055	1.7495	1.3775	0.214367
orf19.7228	1.2725	1.482	1.37725	0.205633		Possible Golgi membrane protein; transcript positively regulated by Tbf1; mRNA binds She3
orf19.3666	2.1835	0.5695	1.3765	0.179396		Predicted debranching enzyme-associated ribonuclease; rat catheter biofilm induced
orf19.481	1.232	1.521	1.3765	0.206995	GCD1	Putative translation initiation factor; transcript regulated by Mig1; repressed upon phagocytosis by murine macrophage
orf19.2835	1.2235	1.529	1.37625	0.207232		Ortholog(s) have SUMO activating enzyme activity, role in protein sumoylation and SUMO activating enzyme complex, cytosol localization
orf19.4283	1.493	1.2595	1.37625	0.19676		Ortholog(s) have role in cytoplasmic translational initiation
orf19.7307	1.472	1.2805	1.37625	0.197429		Putative oxidoreductase; similar to S. cerevisiae Pga3p; possible Kex2p substrate
orf19.2621	1.6765	1.0745	1.3755	0.190457		Ortholog(s) have role in mRNA splicing, via spliceosome and U1 snRNP, U2 snRNP, U2-type prespliceosome, U4/U6 x U5 tri-snRNP complex, U5 snRNP, cytosol, post-mRNA release spliceosomal complex localization
orf19.3706	1.0075	1.7435	1.3755	0.214948		Has domain(s) with predicted oxidoreductase activity and role in oxidation-reduction process
orf19.1938	2.466	0.284	1.375	0.186466		Ortholog of S.pombe SPCC825.05c; a predicted splicing coactivator; transcription repressed in azole-resistant strain overexpressing CDR1 and CDR2; induced by benomyl treatment
orf19.2627	1.4235	1.3265	1.375	0.199317
orf19.5929	1.3815	1.3675	1.3745	0.200314		Putative protein of unknown function, transcription is positively regulated by Tbf1p
orf19.3839	1.2705	1.478	1.37425	0.207259	SAP10	Secreted aspartyl protease; roles in adhesion, virulence (RHE model), cell surface integrity; distinct specificity from Sap9; at cell membrane and wall; GPI-anchored; induced in low iron; Tbf1-activated; Spider biofilm induced
orf19.5294	1.2585	1.489	1.37375	0.20716	PDB1	Putative pyruvate dehydrogenase; fluconazole-induced; protein level decreases in stationary phase cultures; Spider biofilm repressed
orf19.1119	1.2435	1.5035	1.3735	0.208177	MTR10	Putative importin; member of a family of fungal-specific nuclear importins; Mig1-regulated
orf19.1394	1.3715	1.375	1.37325	0.201467		Putative protein of unknown function; mutant is viable; protein level decreases in stationary phase cultures; Spider biofilm induced
orf19.6285	1.049	1.697	1.373	0.216923	GLC7	Putative catalytic subunit of type 1 serine/threonine protein phosphatase; regulated by Shp1; induced in high iron; alternatively spliced intron in 5' UTR
orf19.2930	2.3475	0.3975	1.3725	0.179413		Predicted translation initiation factor; role in translational initiation; Spider biofilm repressed
orf19.5168	1.6285	1.116	1.37225	0.194748		Ortholog(s) have role in maturation of SSU-rRNA and cytosol, nucleolus localization
orf19.3175	0.834	1.9095	1.37175	0.210796		Putative ortholog of human electron transfer flavoprotein dehydrogenase (ETF-dH); alkaline repressed; repressed by nitric oxide; virulence-group-correlated expression; Spider biofilm induced
orf19.3411	1.56	1.1825	1.37125	0.195196		Ortholog(s) have role in cellular bud site selection and cytosol, nucleus localization
orf19.5364	1.81	0.9325	1.37125	0.191975		Putative pre-mRNA splicing factor; intron in 5'-UTR; possibly an essential gene, disruptants not obtained by UAU1 method
orf19.6135	0.982	1.7595	1.37075	0.216642		Ortholog of C. dubliniensis CD36 : Cd36_32970, C. parapsilosis CDC317 : CPAR2_701710, Candida tenuis NRRL Y-1498 : CANTEDRAFT_106599 and Debaryomyces hansenii CBS767 : DEHA2E04488g
orf19.2546	0.954	1.786	1.37	0.218396	TRP2	Putative anthranilate synthase with a predicted role in tryptophan biosynthesis; regulated by Gcn2p and Gcn4p
orf19.1295	0.9755	1.7635	1.3695	0.216899	VAS1	Putative tRNA-Val synthetase; genes encoding ribosomal subunits, translation factors, and tRNA synthetases are downregulated upon phagocytosis by murine macrophage
orf19.1500	1.4285	1.309	1.36875	0.20271		Ortholog of C. dubliniensis CD36 : Cd36_16720, C. parapsilosis CDC317 : CPAR2_210210, Candida tenuis NRRL Y-1498 : CANTEDRAFT_128446 and Debaryomyces hansenii CBS767 : DEHA2B04092g
orf19.7216	1.123	1.6145	1.36875	0.216248	YPT52	Rab-family GTPase involved in vacuolar trafficking, colocolizes with Vps1p and Ypt53p in late endosome
orf19.2934	1.826	0.911	1.3685	0.19296		Similar to S. cerevisiae Bud20; predicted role in cellular bud site selection; rat catheter and Spider biofilm induced
orf19.4705	1.8835	0.8535	1.3685	0.192433		Ortholog(s) have ATP:3'-cytidine-cytidine-tRNA adenylyltransferase activity, CTP:3'-cytidine-tRNA cytidylyltransferase activity, role in tRNA 3'-terminal CCA addition and cytosol, mitochondrial matrix localization
orf19.488	1.267	1.4665	1.36675	0.211558	MEX67	Nuclear export protein; has NTF2-like domain; interacts with Mtr2p via the NTF2-like domain
orf19.5633	0.898	1.835	1.3665	0.216935		F-box domain-containing protein; flow model biofilm induced
orf19.843	1.9575	0.7755	1.3665	0.191817		Putative DNA repair exonuclease; fungal-specific (no human or murine homolog)
orf19.4958	1.5725	1.159	1.36575	0.196977	ECM25	Non-essential protein involved in cell morphogenesis
orf19.3374	2.0725	0.6585	1.3655	0.185478	ECE1	Candidalysin, cytolytic peptide toxin essential for mucosal infection; hypha-specific protein; regulated by Rfg1, Nrg1, Tup1, Cph1, Efg1, Hog1, farnesol, phagocytosis; fluconazole-induced; rat catheter and Spider biofilm induced
orf19.7568	1.563	1.168	1.3655	0.197965		Ortholog(s) have lipid particle localization
orf19.2920	1.331	1.3995	1.36525	0.207392		Ortholog(s) have role in ribosome biogenesis and cytosol, ribosome localization
orf19.4650	1.3755	1.353	1.36425	0.205628	ILV6	Putative regulatory subunit of acetolacetate synthase; alkaline induced; regulated by Gcn2 and Gcn4; protein present in exponential and stationary growth phase yeast; Spider biofilm repressed
orf19.2175	0.749	1.979	1.364	0.208572		Mitochondrial apoptosis-inducing factor; induced by nitric oxide; Spider biofilm induced; rat catheter biofilm repressed
orf19.4811	1.215	1.511	1.363	0.216204		Putative tricarboxylate carrier family protein; localized to the mitochondrial membrane
orf19.1970	1.52	1.206	1.363	0.199762		Putative vacuole biogenesis protein
orf19.3479	1.7795	0.946	1.36275	0.194017
orf19.2622	2.2665	0.4585	1.3625	0.183503	YPT31	Protein required for resistance to toxic ergosterol analog
orf19.1378	0.994	1.7305	1.36225	0.223528	SUP35	Translation factor eRF3; shows prion-like aggregation in some, not all, studies; partially complements S. cerevisiae sup35 mutant translation defect; species barrier with S. cerevisiae Sup35p prion; gene not regulated by yeast-hyphal switch
orf19.2995	1.1445	1.579	1.36175	0.218993		Protein of unknown function; induced by nitric oxide; rat catheter and Spider biofilm induced
orf19.3048	1.482	1.2405	1.36125	0.204315		Protein of unknown function; repressed by alpha pheromone in SpiderM medium
orf19.6038	1.7035	1.0185	1.361	0.196074	UGA32	Predicted Zn(II)2Cys6 transcription factor; has similarity to S. cerevisiae Uga3, a transcription factor involved in the regulation of gamma-aminobutyrate metabolism genes; rat catheter biofilm induced
orf19.6938	1.113	1.607	1.36	0.221281	MEU1	Putative methylthioadenosine phosphorylase; protein level decreases in stationary phase cultures
orf19.5823	1.6445	1.075	1.35975	0.198233	SGT2	Putative small tetratricopeptide repeat (TPR)-containing protein; protein abundance is affected by URA3 expression in the CAI-4 strain background; Mig1-regulated
orf19.335	1.0755	1.6435	1.3595	0.222521		Sef1p-, Sfu1p-, and Hap43p-regulated gene
orf19.3123.2	0.9965	1.7215	1.359	0.226992		Ortholog(s) have cytidine deaminase activity, role in cytidine catabolic process, deoxycytidine catabolic process, pyrimidine-containing compound salvage and cytosol, nucleus localization
orf19.6584	1.273	1.4445	1.35875	0.216602	PRT1	Putative translation initiation factor eIF3; mutation confers hypersensitivity to roridin A, verrucarin A; genes encoding ribosomal subunits, translation factors, tRNA synthetases are downregulated upon phagocytosis by murine macrophages
orf19.6862	2.479	0.237	1.358	0.195921		Hap43-induced gene; mutation confers hypersensitivity to 5-fluorocytosine (5-FC), 5-fluorouracil (5-FU), and tubercidin (7-deazaadenosine)
orf19.4286	1.0665	1.6485	1.3575	0.224939		Protein of unknown function; flow model biofilm induced; Spider biofilm induced
orf19.1275	2.291	0.4235	1.35725	0.184293	GAT1	GATA-type transcription factor; regulator of nitrogen utilization; required for nitrogen catabolite repression and utilization of isoleucine, tyrosine and tryptophan N sources; required for virulence in a mouse systemic infection model
orf19.150	0.9925	1.7185	1.3555	0.229173	TIM17	Predicted component of the Translocase of the Inner Mitochondrial membrane (TIM23 complex), involved in protein import into mitochondria
orf19.4913	1.045	1.665	1.355	0.227473		Ortholog(s) have ubiquitin binding activity and cell cortex of cell tip, cell division site, cytosol localization
orf19.7529	1.4145	1.295	1.35475	0.209673	EPL1	Subunit of the NuA4 histone acetyltransferase complex
orf19.5855	1.329	1.38	1.3545	0.212554	MBP1	Putative component of the MBF transcription complex involved in G1/S cell-cycle progression; non-periodic mRNA expression; predicted, conserved MBF binding sites upstream of G1/S-regulated genes
orf19.7365	1.6915	1.0175	1.3545	0.199096		Ortholog(s) have ubiquitin-protein transferase activity and role in negative regulation of apoptotic process, negative regulation of gluconeogenesis, proteasome-mediated ubiquitin-dependent protein catabolic process
orf19.7374	1.067	1.6405	1.35375	0.226865	CTA4	Zn(II)2Cys6 transcription factor; induced by nitric oxide; induced by Mnl1 under weak acid stress; repressed upon adherence to polystyrene; Hap43-repressed; Spider biofilm induced
orf19.6066	1.5415	1.1655	1.3535	0.204566		Hexadecenal dehydrogenase; involved in the conversion of sphingosine 1-phosphate breakdown product hexadecenal to hexadecenoic acid; Spider biofilm induced
orf19.2057	1.701	1.005	1.353	0.200285		Ortholog(s) have ATP binding, ATPase activity, metallopeptidase activity, role in protein complex assembly, signal peptide processing and m-AAA complex, mitochondrial inner boundary membrane localization
orf19.2309.2	1.1935	1.512	1.35275	0.222853	RPL2	Putative 60S ribosomal protein L2; Hap43-induced gene; repressed in infected rabbit kidney in SC5314, but not NGY152, strain background; Spider biofilm repressed
orf19.3012	1.3305	1.375	1.35275	0.2137	ARO80	Zn(II)2Cys6 transcription factor; transcriptional activator of aromatic amino acid catabolism; regulator of aromatic alcohol biosynthesis via the Ehrlich pathway; mutant is viable
orf19.6511	1.346	1.3595	1.35275	0.212506	LIG1	tRNA ligase; functional homolog of S. cerevisiae Trl1
orf19.6414	2.343	0.362	1.3525	0.187668		Ortholog of C. dubliniensis CD36 : Cd36_34040, C. parapsilosis CDC317 : CPAR2_205850, Candida tenuis NRRL Y-1498 : CANTEDRAFT_132607 and Debaryomyces hansenii CBS767 : DEHA2A11638g
orf19.107	1.728	0.976	1.352	0.199023		DEAH-box ATP-dependent RNA helicase, required for 18S rRNA synthesis; rat catheter biofilm induced
orf19.1250	1.9175	0.7865	1.352	0.198318		Ortholog(s) have role in maturation of SSU-rRNA from tricistronic rRNA transcript (SSU-rRNA, 5.8S rRNA, LSU-rRNA) and cytoplasm, nucleolus localization
orf19.3929	1.2695	1.4325	1.351	0.220169		Ortholog(s) have role in cellular response to heat, cellular response to oxidative stress, chronological cell aging, negative regulation of mitophagy and mitochondrion localization
orf19.6991	1.052	1.6485	1.35025	0.230519	PRE3	Putative beta-1 proteasome subunit; macrophage-induced protein; regulated by Gcn2p and Gcn4p; GlcNAc-induced protein
orf19.4537	1.174	1.5245	1.34925	0.224231		Ortholog(s) have RNA polymerase II core binding, RNA polymerase II regulatory region DNA binding, transcription factor activity, core RNA polymerase II recruiting activity
orf19.5870	1.272	1.4265	1.34925	0.22037	CTP1	Putative citrate transport protein; flucytosine induced; amphotericin B repressed, caspofungin repressed; Hap43p-induced gene
orf19.3126	0.9375	1.7605	1.349	0.22899	CCT6	Putative cytosolic chaperonin Cct ring complex subunit; mutation confers hypersensitivity to cytochalasin D; GlcNAc-induced protein; Spider biofilm repressed
orf19.4215	0.489	2.2075	1.34825	0.183951	FET34	Multicopper ferroxidase; induced by low iron, ciclopirox olamine, ketoconazole, hypoxia; alkaline induced by Rim101; repressed in fluconazole-resistant isolate; Sfu1, Hog1 repressed; complements S. cerevisiae fet3; Spider biofilm induced
orf19.7114	0.9965	1.6995	1.348	0.233128	CSA1	Surface antigen on elongating hyphae and buds; strain variation in repeat number; ciclopirox, filament induced, alkaline induced by Rim101; Efg1-, Cph1, Hap43-regulated; required for WT RPMI biofilm formation; Bcr1-induced in a/a biofilms
orf19.794	1.441	1.255	1.348	0.212789	SSN3	Putative cyclin-dependent protein kinase; mutants are sensitive to growth on H2O2 medium
orf19.1200	1.519	1.176	1.3475	0.207132		Protein of unknown function; Spider biofilm induced
orf19.7627	1.246	1.449	1.3475	0.223714		Ortholog(s) have role in establishment of cell polarity, mycelium development, spore germination and endoplasmic reticulum, fungal-type vacuole, hyphal tip, mitochondrion, plasma membrane localization
orf19.2534	1.581	1.114	1.3475	0.205399	PIN4	Protein with similarity to S. cerevisiae Pin4p; transposon mutation affects filamentous growth
orf19.1093	0.9385	1.7555	1.347	0.231333	FLO8	Transcription factor; required for hyphal formation and CO2 induced white-opaque switching; regulates hyphal gene expression; required for virulence in mouse systemic infection; binds Efg1p; binds Mss11p via LisH motif; has LUFS domain
orf19.157	0.624	2.0695	1.34675	0.205349
orf19.1280	1.3405	1.352	1.34625	0.216584	SUI1	Putative translation initiation factor; flucytosine induced; genes encoding ribosomal subunits, translation factors, and tRNA synthetases are downregulated upon phagocytosis by murine macrophage
orf19.5749	0.871	1.82	1.3455	0.230031	SBA1	Similar to co-chaperones; induced in high iron; farnesol-, heavy metal (cadmium) stress-induced; protein level decreases in stationary phase cultures; Hap43-repressed
orf19.867	1.0015	1.689	1.34525	0.234589		Ortholog(s) have superoxide-generating NADPH oxidase activity, role in apoptotic process, regulation of actin cytoskeleton organization and perinuclear endoplasmic reticulum, ribosome localization
orf19.1586	1.1355	1.555	1.34525	0.229856	FGR22	Putative phosphatidylinositol-specific phospholipase C (PI-PLC); predicted type 2 membrane protein; no S. cerevisiae ortholog; role in, and regulated by, filamentation, Hap43p; almost identical to orf19.5797
orf19.7417	1.125	1.565	1.345	0.231019	TSA1	TSA/alkyl hydroperoxide peroxidase C (AhPC) family protein; similar to thiol-dependent peroxidases of oxidative stress signaling; antigenic; hyphal surface, nucleus; yeast-form nucleus, cytoplasm; biofilm, phagocytosis, peroxide induced
orf19.7181	1.207	1.482	1.3445	0.226387		Ortholog of C. dubliniensis CD36 : Cd36_73670, C. parapsilosis CDC317 : CPAR2_702370, Candida tenuis NRRL Y-1498 : CANTEDRAFT_119320 and Debaryomyces hansenii CBS767 : DEHA2G16632g
orf19.3364	0.765	1.9235	1.34425	0.220257		Ortholog of C. parapsilosis CDC317 : CPAR2_403360, Debaryomyces hansenii CBS767 : DEHA2D00814g, Pichia stipitis Pignal : PICST_32156 and Candida guilliermondii ATCC 6260 : PGUG_04611
orf19.3691	1.438	1.2495	1.34375	0.215224	TIM21	Component of the Translocase of the Inner Mitochondrial membrane (TIM23 complex); for protein import into mitochondria; Hap43, ketoconazole-repressed; Spider biofilm repressed
orf19.5856	1.622	1.0655	1.34375	0.206906		Membrane-localized protein of unknown function
orf19.3308	1.069	1.618	1.3435	0.233334	STB5	Putative transcription factor with zinc cluster DNA-binding motif; has similarity to S. cerevisiae Stb5p; Hap43p-repressed gene
orf19.5112	1.172	1.514	1.343	0.229528	TKL1	Putative transketolase; localizes to surface of yeast cells, not hyphae; soluble protein in hyphae; transcript regulated by Nrg1, Mig1, and Tup1; antigenic in human or murine infection; possibly essential (by UAU1 method)
orf19.579	0.966	1.72	1.343	0.236675	FOL1	Putative dihydroneopterin aldolase (dihydro-6-hydroxymethylpterin pyrophosphokinase); fungal-specific (no human or murine homolog)
orf19.4808	0.98	1.7055	1.34275	0.236322	NUP188	Putative nuclear pore complex subunit; transcript regulated by Nrg1 and Mig1
orf19.5021	1.244	1.4415	1.34275	0.22623	PDX1	Pyruvate dehydrogenase complex protein X; essential component of the mitochondrial pyruvate dehydrogenase complex; role in the respiratory pathway; protein present in exponential and stationary growth phase yeast; Spider biofilm repressed
orf19.2541	1.8	0.885	1.3425	0.200886		Ortholog(s) have 3'-5'-exodeoxyribonuclease activity, endonuclease activity, role in apoptotic DNA fragmentation, cellular response to oxidative stress and cytosol, nucleus localization
orf19.7105	1.719	0.965	1.342	0.203695	FAR1	Protein involved in regulation of pheromone-mediated mating; repressed by A1p and Alpha2p in white-phase cells; null mutant shows no pheromone response in opaque cells; overexpression causes enhanced pheromone response and cell cycle arrest
orf19.1773	1.831	0.8525	1.34175	0.202458	RAP1	Transcription factor; binds telomeres and regulatory sequences in DNA; involved in telomere maintenance; represses hyphal growth under yeast-favoring conditions; similar to (but shorter than) S. cerevisiae Rap1
orf19.2704	1.129	1.5545	1.34175	0.232656		Ortholog of Candida albicans WO-1 : CAWG_03507
orf19.2288	1.124	1.5585	1.34125	0.233245	CCT5	T-complex protein 1, epsilon subunit; protein present in exponential and stationary growth phase yeast cultures; Spider biofilm repressed
orf19.4123	1.284	1.3985	1.34125	0.222724		Putative THO complex subunit; possibly an essential gene, disruptants not obtained by UAU1 method; protein newly produced during adaptation to the serum
orf19.1659	2.1485	0.5325	1.3405	0.190204	ALG8	Putative glucosyltransferase involved in cell wall mannan biosynthesis; transcription is elevated in nik1 and sln1 homozygous null mutants, but not in the chk1 null mutant; possibly an essential gene, disruptants not obtained by UAU1 method
orf19.909	1.207	1.4715	1.33925	0.230015	STP4	C2H2 transcription factor; induced in core caspofungin response; colony morphology-related gene regulation by Ssn6; induced by 17-beta-estradiol, ethynyl estradiol; rat catheter and Spider biofilm induced
orf19.5360	1.333	1.3445	1.33875	0.222224	RPC11	Putative RNA polymerase III subunit C11; repressed in core caspofungin response; Spider biofilm induced
orf19.7485	2.196	0.481	1.3385	0.191818		Putative mitochondrial ribosomal protein of the large subunit; Hap43p-repressed gene; ortholog of S. cerevisiae MRPL9
orf19.7655	0.368	2.309	1.3385	0.174756	RPO21	RNA polymerase II; ortholog of S. cerevisiae Rpo21, transposon mutation affects filamentous growth; flow model biofilm repressed
orf19.708	1.1435	1.5315	1.3375	0.232376		Ortholog(s) have structural constituent of cytoskeleton activity
orf19.796	1.051	1.623	1.337	0.239806	HYM1	Protein of RAM cell wall integrity signaling network; involved in regulation of Ace2 activity and cellular morphogenesis; role in cell separation, azole sensitivity; required for hyphal growth
orf19.238	1.1595	1.513	1.33625	0.23376	CCP1	Cytochrome-c peroxidase N terminus; Rim101, alkaline pH repressed; induced in low iron or by macrophage interaction; oxygen-induced activity; regulated by Sef1, Sfu1, and Hap43; Spider biofilm induced; rat catheter biofilm repressed
orf19.5968	1.028	1.644	1.336	0.240183	RDI1	Putative rho GDP dissociation inhibitor; transposon mutation affects filamentous growth; farnesol, filament-induced; regulated by Nrg1, Tup1; protein levels low in stationary phase yeast
orf19.1499	1.4035	1.267	1.33525	0.220918	CTF1	Putative zinc-finger transcription factor, similar to A. nidulans FarA and FarB; activates genes required for fatty acid degradation; induced by oleate; null mutant displays carbon source utilization defects and slightly reduced virulence
orf19.1514	1.254	1.4165	1.33525	0.227897		Ortholog(s) have enzyme binding, phosphatidylinositol-4-phosphate binding activity
orf19.4340	1.3955	1.275	1.33525	0.221999		Has domain(s) with predicted RNA 7-methylguanosine cap binding, mRNA binding activity
orf19.6434	1.43	1.2405	1.33525	0.220152	PEX19	Ortholog(s) have peroxisome membrane targeting sequence binding activity
orf19.1221	1.401	1.2685	1.33475	0.221975	ALG2	Putative mannosyltransferase involved in cell wall mannan biosynthesis; transcription is elevated in chk1, nik1, and sln1 homozygous null mutants
orf19.7184	1.332	1.3375	1.33475	0.224618		Ortholog of C. dubliniensis CD36 : Cd36_73640, C. parapsilosis CDC317 : CPAR2_702340, Candida tenuis NRRL Y-1498 : CANTEDRAFT_112965 and Debaryomyces hansenii CBS767 : DEHA2G16566g
orf19.916	1.546	1.123	1.3345	0.21427		Putative protein involved in apoptosis; Spider biofilm induced
orf19.3190	2.211	0.458	1.3345	0.193867	HAL9	Putative Zn(II)2Cys6 transcription factor; gene in zinc cluster region of Chr. 5; induced by Mnl1 in weak acid; similar to S. cerevisiae Hal9, a putative transcription factor involved in salt tolerance
orf19.6770	1.348	1.32	1.334	0.224611		protein with ENTH Epsin domain, N-terminal; Spider biofilm repressed
orf19.2454	0.802	1.8655	1.33375	0.231722	PHO87	Putative phosphate permease; transcript repressed by Rim101 at pH 8; regulated by white-opaque switch; caspofungin repressed; virulence-group-correlated expression; flow model biofilm induced
orf19.3681	1.4735	1.194	1.33375	0.217291		Ortholog(s) have Ran guanyl-nucleotide exchange factor activity, protein transporter activity
orf19.989	1.7225	0.945	1.33375	0.206851		Mitochondrial ribosomal protein of the small subunit; Spider biofilm repressed
orf19.3307	0.9125	1.754	1.33325	0.240046		Flavin-containing monooxygenase; catalyzes oxidation of biological thiols to maintain the ER redox buffer ratio for correct folding of disulfide-bonded proteins; Spider biofilm repressed
orf19.607	2.318	0.348	1.333	0.193653		Protein involved in transcription-coupled nucleotide excision repair of UV-induced DNA lesions; Spider biofilm induced
orf19.6061	0.9625	1.7015	1.332	0.243293		Ortholog(s) have role in N-acylethanolamine metabolic process, N-acylphosphatidylethanolamine metabolic process and integral component of mitochondrial inner membrane localization
orf19.4907	0.89	1.7735	1.33175	0.23912		Putative protein of unknown function; Hap43p-repressed gene; increased transcription is observed upon fluphenazine treatment; possibly transcriptionally regulated by Tac1p; induced by nitric oxide; fungal-specific (no human/murine homolog
orf19.4206	1.2475	1.4155	1.3315	0.230022		Ortholog(s) have crossover junction endodeoxyribonuclease activity, enzyme inhibitor activity
orf19.4097	2.402	0.2605	1.33125	0.200302		Ortholog of C. dubliniensis CD36 : Cd36_23480, C. parapsilosis CDC317 : CPAR2_407050, Candida tenuis NRRL Y-1498 : CANTEDRAFT_116822 and Debaryomyces hansenii CBS767 : DEHA2B02046g
orf19.7254	1.1865	1.4755	1.331	0.23587		Ortholog(s) have role in mRNA metabolic process, mitochondrial translational initiation and extrinsic component of membrane, mitochondrial inner membrane localization
orf19.782	0.902	1.759	1.3305	0.240774		Ortholog(s) have serine hydrolase activity, triglyceride lipase activity, role in lipid homeostasis and endoplasmic reticulum, lipid particle localization
orf19.3955	1.3125	1.3465	1.3295	0.228786	MES1	Cytoplasmic methionyl-tRNA synthetase; zinc-binding motif; ribosomal subunits, translation factors, tRNA synthetases are downregulated upon phagocytosis by murine macrophage; protein present in exponential and stationary phase yeast
orf19.5797	1.1495	1.5095	1.3295	0.238354	PLC2	Phosphatidylinositol (PtdIns)-specific phospholipase C (PI-PLC); predicted type 2 membrane protein; role in, and regulated by, filamentation, Nrg1 and Tup1; no mouse systemic virulence role; orf19.5797 and orf19.1586 are almost identical
orf19.3713	1.529	1.1295	1.32925	0.217829		Protein of unknown function; flow model biofilm induced; Spider biofilm induced; induced by Mnl1 under weak acid stress; transcript detected in high-resolution tiling arrays
orf19.3984	1.434	1.224	1.329	0.221792		Protein of unknown function; induced in core caspofungin response; induced in ssr1 mutant; induced by nitric oxide independent of Yhb1; Spider biofilm induced
orf19.6436	1.344	1.314	1.329	0.228448		Ortholog of C. dubliniensis CD36 : Cd36_34210, C. parapsilosis CDC317 : CPAR2_205590, Candida tenuis NRRL Y-1498 : cten_CGOB_00133 and Debaryomyces hansenii CBS767 : DEHA2E02178g
orf19.133	1.35	1.3065	1.32825	0.22856		Protein of unknown function; induced by nitric oxide independent of Yhb1p
orf19.6625	1.3645	1.2905	1.3275	0.227621		Ortholog(s) have acetyltransferase activator activity, histone binding activity and role in double-strand break repair via nonhomologous end joining, nucleosome assembly, positive regulation of histone acetylation
orf19.2003	1.4085	1.246	1.32725	0.224271	HNM1	Putative choline/ethanolamine transporter; mutation confers hypersensitivity to toxic ergosterol analog; colony morphology-related gene regulation by Ssn6; clade-associated gene expression
orf19.211	2.416	0.2385	1.32725	0.203305		Predicted homeodomain-like transcription factor; also has a metal-binding Ada DNA repair protein domain; Spider biofilm induced
orf19.2432	1.289	1.365	1.327	0.23013	HAC1	bZIP transcription factor; role in unfolded protein response and control of morphology; transcript undergoes atypical splicing at C terminus under ER stress; induced during mating and by caspofungin; mRNA binds She3; Spider biofilm induced
orf19.1033	1.1005	1.552	1.32625	0.243235	STR2	Ortholog(s) have cystathionine gamma-synthase activity, role in transsulfuration and cytosol, nucleus localization
orf19.213	1.355	1.2965	1.32575	0.228702		Ortholog(s) have role in proteasome-mediated ubiquitin-dependent protein catabolic process and nuclear chromatin, nuclear periphery, proteasome regulatory particle, lid subcomplex, proteasome storage granule localization
orf19.1669	0.9345	1.715	1.32475	0.248772	AFG3	Similar to S. cerevisiae Afg3p, a subunit of the mitochondrial inner membrane m-AAA protease; likely to be essential for growth, based on an insertional mutagenesis strategy
orf19.2792	0.963	1.685	1.324	0.248711	IST2	Ortholog(s) have lipid binding activity and role in endoplasmic reticulum membrane organization, protein localization to plasma membrane, regulation of phosphatidylinositol dephosphorylation
orf19.326	2.386	0.2615	1.32375	0.203356		Protein of unknown function; Spider biofilm repressed
orf19.2914	1.0775	1.5695	1.3235	0.246791		Ortholog of C. dubliniensis CD36 : Cd36_45760, C. parapsilosis CDC317 : CPAR2_401920, Candida tenuis NRRL Y-1498 : CANTEDRAFT_126814 and Debaryomyces hansenii CBS767 : DEHA2D16742g
orf19.4398	1.3915	1.255	1.32325	0.228676		Protein of unknown function; rat catheter biofilm induced
orf19.7600	0.602	2.0445	1.32325	0.211716	FDH3	Glutathione-dependent formaldehyde dehydrogenase; glycine catabolism; repressed by Efg1 in yeast, not hyphal growth conditions; induced by Mnl1 under weak acid stress; Spider biofilm repressed
orf19.215	1.3925	1.2535	1.323	0.228626		Component of a complex containing the Tor2p kinase; possible a role in regulation of cell growth; Spider biofilm induced
orf19.1923	1.752	0.891	1.3215	0.208934	RRN3	Protein with a predicted role in recruitment of RNA polymerase I to rDNA; caspofungin induced; flucytosine repressed; repressed in core stress response; repressed by prostaglandins
orf19.3978	2.3325	0.3105	1.3215	0.200474		Protein required for maturation of 18S rRNA; rat catheter biofilm repressed
orf19.1617	1.688	0.9545	1.32125	0.213486		Protein similar to S. cerevisiae Ydr282cp; transposon mutation affects filamentous growth; Hap43p-repressed gene
orf19.6498	1.1845	1.458	1.32125	0.241733		Ortholog(s) have role in RNA polymerase II complex import to nucleus, RNA polymerase III complex localization to nucleus and DNA-directed RNA polymerase II, holoenzyme, cytoplasm localization
orf19.3862	0.9035	1.738	1.32075	0.249435		Putative intracellular transport protein; heterozygous null mutant displays sensitivity to rapamycin; expression upregulated during growth in the mouse cecum
orf19.5246	1.5465	1.0945	1.3205	0.220074		Protein of unknown function; Hap43-repressed gene
orf19.3759	1.122	1.5175	1.31975	0.247387		Putative elongator complex subunit; for modification of wobble nucleosides in tRNA; Spider biofilm induced
orf19.389	1.198	1.4415	1.31975	0.241927		Protein of unknown function; Hap43-induced gene
orf19.1776	1.1535	1.4855	1.3195	0.243136		Putative pantetheine-phosphate adenylyltransferase (PPAT); which catalyzes 4th step in coenzyme A biosynthesis from pantothenate; rat catheter biofilm repressed
orf19.3287	1.6845	0.9535	1.319	0.214587	BUD22	Protein with a predicted role in 18S rRNA maturation and small ribosomal subunit biogenesis; repressed in core stress response; repressed by prostaglandins
orf19.6084	1.5705	1.0675	1.319	0.218859		Protein of unknown function; flow model biofilm induced; Spider biofilm induced
orf19.7179	0.952	1.6845	1.31825	0.252724		Protein involved in intracellular sequestering of iron ion and mitochondrial iron-sulfur cluster assembly; repression leads to defects in respiratory growth, activation of autophagy, attenuated virulence
orf19.825	1.184	1.45	1.317	0.245108	GCD7	Putative translation initiator; downregulated in the presence of human whole blood or polymorphonuclear (PMN) cells
orf19.1648	0.979	1.655	1.317	0.254414	RAD50	Putative DNA double-strand break repair factor; involved in response to oxidative stress and drug resistance; flow model biofilm repressed
orf19.3817	1.6045	1.0285	1.3165	0.218702		Ortholog(s) have cytoplasm, nucleolus localization
orf19.2629	1.2585	1.373	1.31575	0.23866	USO1	Ortholog(s) have role in ER to Golgi vesicle-mediated transport, Golgi vesicle docking, SNARE complex assembly and ER to Golgi transport vesicle membrane, Golgi membrane localization
orf19.1966	1.7335	0.897	1.31525	0.212845	BUD23	Putative methyltransferase; Hap43-induced; repressed by prostaglandins
orf19.5788	0.8015	1.829	1.31525	0.242732	EFT2	Elongation Factor 2 (eEF2); GTPase; essential; highly expressed; target of sordarin antifungals; antigenic in human/mouse; lacks site for regulatory phosphorylation by eEF2 kinase; GCN-regulated; higher protein amount in stationary phase
orf19.3333	2.153	0.4765	1.31475	0.198863		Ortholog(s) have 5S rRNA binding, 7S RNA binding, mRNA binding, poly(A) binding, ribonuclease P RNA binding, tRNA binding activity
orf19.1187	1.5055	1.1235	1.3145	0.226951	CPH2	Myc-bHLH transcription factor; promotes hyphal growth; directly regulates Tec1 to induce hypha-specific genes; probably homodimeric, phosphorylated; required for colonization of the mouse GI tract; rat catheter and Spider biofilm induced
orf19.1214	2.1455	0.4835	1.3145	0.198663		Ortholog(s) have metalloaminopeptidase activity, role in protein initiator methionine removal involved in protein maturation and cytosol, nucleus localization
orf19.5905	1.7285	0.9	1.31425	0.213463		Protein of unknown function; Hap43-induced; F-12/CO2 early biofilm induced
orf19.7131	1.107	1.5215	1.31425	0.250812		Butyrobetaine dioxygenase, the fourth enzyme of the carnitine biosynthesis pathway
orf19.2187	1.034	1.594	1.314	0.254984	ALG7	Protein involved in cell wall mannan biosynthesis; mutation confers hypersensitivity to tunicamycin; transcript elevated in chk1, nik1, and sln1 homozygous null mutants; possibly essential gene, disruptants not obtained by UAU1 method
orf19.2350	1.557	1.0705	1.31375	0.223551		Protein similar to S. cerevisiae Yor378w; MFS family transporter; transposon mutation affects filamentous growth; null mutants are viable; fungal-specific (no human or murine homolog)
orf19.4203	0.7415	1.886	1.31375	0.237539		Ortholog(s) have role in nuclear pore organization, spindle pole body duplication and nuclear pore transmembrane ring, spindle pole body localization
orf19.4484	1.46	1.1675	1.31375	0.229179
orf19.7574	1.2325	1.394	1.31325	0.241115		Ortholog(s) have ubiquitin ligase complex localization
orf19.970	1.374	1.2515	1.31275	0.235498		Protein with a predicted role in microtubule-related processes; Spider biofilm induced
orf19.1203	0.921	1.703	1.312	0.255891	SRO77	Protein with a predicted role in docking and fusion of post-Golgi vesicles with the plasma membrane; filament induced; fungal-specific (no human or murine homolog)
orf19.6589	1	1.6235	1.31175	0.258321	SSF1	Protein involved in ribosome biogenesis; ortholog of S. cerevisiae Ssf1; Hap43-induced; rat catheter and Spider biofilm induced
orf19.4548	1.1455	1.4775	1.3115	0.249469	MAK32	Putative protein involved in the structural stability of L-A double-stranded RNA-containing particles; downregulated upon adherence to polystyrene
orf19.4922	1.953	0.6695	1.31125	0.208592		Ortholog(s) have Rab GTPase binding activity and Golgi apparatus, endoplasmic reticulum localization
orf19.3459	0.988	1.634	1.311	0.258694		Putative serine/threonine/tyrosine (dual-specificity) kinase; disruptants not obtained by UAU1 method
orf19.4060	1.2875	1.3345	1.311	0.241135	ARO4	3-deoxy-D-arabinoheptulosonate-7-phosphate synthase; aromatic amino acid biosynthesis; GCN-regulated; feedback-inhibited by tyrosine if produced in S. cerevisiae Aro3p and Aro4p catalyze same reaction; protein decreases in stationary phase
orf19.1526	0.8545	1.7665	1.3105	0.250609	SNF2	Protein involved in transcriptional regulation; ortholog of S. cerevisiae Snf2p, which is the catalytic subunit of the SWI/SNF chromatin remodeling complex; interacts with Swi1p; SWI/SNF complex is essential for hyphal growth and virulence
orf19.3015	1.564	1.0555	1.30975	0.224098	ARX1	Putative ribosomal large subunit biogenesis protein; repressed in core stress response; repressed by prostaglandins
orf19.3210	1.0405	1.5785	1.3095	0.258371		Predicted protein of unknown function; Plc1-regulated
orf19.4769	1.586	1.032	1.309	0.222311	IPT1	Inositol phosphoryl transferase; catalyzes the synthesis of the most abundant sphingolipid, mannose-(inositol-P)2-ceramide, M(IP)2C, from MIPC; required for wild-type membrane localization of Cdr1; Spider biofilm induced
orf19.1874	0.936	1.6795	1.30775	0.259805		Ortholog(s) have protein serine/threonine kinase activity
orf19.1646	1.206	1.409	1.3075	0.246378		Ortholog(s) have mRNA binding, rRNA primary transcript binding activity
orf19.2199	1.13	1.485	1.3075	0.25348	PHO86	Putative endoplasmic reticulum protein; possibly adherence-induced
orf19.4117	1.4075	1.206	1.30675	0.233368		Ortholog of C. dubliniensis CD36 : Cd36_20450, C. parapsilosis CDC317 : CPAR2_104160, Candida tenuis NRRL Y-1498 : CANTEDRAFT_95516 and Debaryomyces hansenii CBS767 : DEHA2F05192g
orf19.6362	1.1935	1.419	1.30625	0.248715	SPA2	Protein involved in cell polarity, Spitzenkorper formation; required for mouse virulence; localizes to hyphal tip; cell-cycle regulated localization in yeast-form cells; functional domains conserved with S. cerevisiae ; Hap43p-induced gene
orf19.544.1	2.105	0.507	1.306	0.202235	PRE6	Putative alpha-4 subunit of the proteasome; reported as macrophage-induced protein and macrophage/pseudohyphal-repressed gene; regulated by Gcn2p and Gcn4p; removed from/reinstated in Assembly 20 (see Locus History)
orf19.2848	1.35	1.2615	1.30575	0.240564		Predicted regulatory subunit of the Atg1 signaling complex; required for vesicle formation during autophagy and the cytoplasm-to-vacuole targeting (Cvt) pathway; Spider biofilm induced
orf19.4102	0.7495	1.8615	1.3055	0.243333	RPN10	Putative 19S regulatory particle of the 26S proteasome; macrophage/pseudohyphal-repressed; regulated by Gcn2 and Gcn4; Spider biofilm repressed
orf19.1566	2.3265	0.284	1.30525	0.209	UTP21	Putative U3 snoRNP protein; Hap43-induce; physically interacts with TAP-tagged Nop1; Spider biofilm induced
orf19.2079	2.2715	0.3385	1.305	0.204468	PHHB	Putative 4a-hydroxytetrahydrobiopterin dehydratase; transposon mutation affects filamentous growth; flow model biofilm induced; Spider biofilm induced
orf19.1734	1.228	1.379	1.3035	0.246107		Putative ATPase and nucleosome spacing factor; heterozygous null mutant displays sensitivity to virgineone
orf19.5238	1.1145	1.4925	1.3035	0.255616		Ortholog(s) have cytosol, nucleus localization
orf19.1809	0.8635	1.742	1.30275	0.258433
orf19.4807	1.6385	0.9665	1.3025	0.224923		Ortholog(s) have inorganic diphosphatase activity, role in aerobic respiration and mitochondrion localization
orf19.71	0.8965	1.708	1.30225	0.26247		Ortholog(s) have role in ER to Golgi vesicle-mediated transport, protein secretion and COPII vesicle coat, Golgi membrane, cell division site, cell tip, cis-Golgi network, cytosol, nucleus localization
orf19.407	0.9285	1.6755	1.302	0.263087	GCD6	Ortholog of S. cerevisiae Gcd6; catalytic epsilon subunit of the translation initiation factor eIF2B; genes encoding translation factors are repressed by phagocytosis by murine macrophages
orf19.7116	0.5565	2.047	1.30175	0.2154		Protein of unknown function; transcript induced in RHE model of oral candidiasis; Spider biofilm repressed
orf19.5514	2.2555	0.347	1.30125	0.205438		Ortholog of S. pombe SPCC550.08, an N-acetyltransferase; transcript induced during growth in the mouse cecum
orf19.2867	0.872	1.73	1.301	0.260353		Ortholog(s) have phosphatidylinositol-3-phosphate binding, protein transporter activity
orf19.4952	1.061	1.5405	1.30075	0.260971		Protein of unknown function; flow model biofilm induced; Spider biofilm induced
orf19.915	1.8	0.8005	1.30025	0.216528		Protein of unknown function; Spider biofilm induced
orf19.2563	1.283	1.3165	1.29975	0.248324		Ortholog(s) have U6 snRNA binding activity, role in spliceosomal complex assembly, spliceosomal tri-snRNP complex assembly and U6 snRNP localization
orf19.3627	1.135	1.4645	1.29975	0.259119		Ortholog of C. dubliniensis CD36 : Cd36_22640, C. parapsilosis CDC317 : CPAR2_406910, Candida tenuis NRRL Y-1498 : CANTEDRAFT_104937 and Debaryomyces hansenii CBS767 : DEHA2D02706g
orf19.6063	1.1965	1.402	1.29925	0.252233	UBP6	Putative ubiquitin-specific protease of the 26S proteasome; oxidative stress-induced via Cap1p
orf19.1107	2.221	0.377	1.299	0.206003		Protein of unknown function; Spider biofilm induced
orf19.4448	1.919	0.679	1.299	0.214367	SOG2	Leucine-rich-repeat domain protein of RAM cell wall integrity signaling network; role in cell separation, azole sensitivity; required for hyphal growth; lacks orthologs in higher eukaryotes
orf19.4635	2.0615	0.5365	1.299	0.206673	NIP1	Putative translation initiation factor; mutation confers hypersensitivity to roridin A and verrucarin A; genes encoding ribosomal subunits, translation factors, and tRNA synthetases are downregulated upon phagocytosis by murine macrophage
orf19.6540	0.491	2.107	1.299	0.205973	PFK2	Phosphofructokinase beta subunit; fructose 2,6-bisphosphate, AMP activated; ATP inhibited; phagocytosis, hyphal repressed; fluconazole-induced; stationary-phase enriched; flow model biofilm induced; rat catheter/Spider biofilm repressed
orf19.2176	1.065	1.5325	1.29875	0.261597	IFM3	Protein with a 2-hydroxyacid dehydrogenase catalytic domain; Hap43-repressed; Plc1-regulated; overlaps orf19.2177
orf19.5117	0.96	1.6375	1.29875	0.266712	OLE1	Fatty acid desaturase, essential protein involved in oleic acid synthesis; required for aerobic hyphal growth and chlamydospore formation; subject to hypoxic regulation; fluconazole-induced; caspofungin repressed; Hap43p-induced
orf19.4248	1.5185	1.079	1.29875	0.231598		Ortholog of S. cerevisiae YLR118C (alias Apt1); acyl-protein thioesterase responsible for depalmitoylation of Gpa1 in S. cerevisiae; regulated by Gcn4; repressed in response to amino acid starvation (3AT); rat catheter biofilm repressed
orf19.815	1.6845	0.9125	1.2985	0.223107	DCK1	Putative guanine nucleotide exchange factor; required for embedded filamentous growth; activates Rac1; has a DOCKER domain; similar to adjacent DCK2 and to S. cerevisiae Ylr422wp; regulated by Nrg1; Spider biofilm induced
orf19.1323	0.787	1.81	1.2985	0.254699		Phosphorylated protein of unknown function; Hap43p-repressed gene
orf19.4864	1.1075	1.489	1.29825	0.260612		Ortholog(s) have acylglycerol lipase activity, serine hydrolase activity, role in triglyceride metabolic process and endoplasmic reticulum, lipid particle, mitochondrial outer membrane, plasma membrane localization
orf19.1901	2.123	0.4725	1.29775	0.205368	MCM3	Putative DNA replication protein; periodic mRNA expression, peak at cell-cycle M/G1 phase; Spider biofilm induced
orf19.2381	1.202	1.3935	1.29775	0.252981		Protein of unknown function; possibly an essential gene, disruptants not obtained by UAU1 method
orf19.5454	2.3265	0.2685	1.2975	0.213455	DAL1	Putative allantoinase; transcript regulated by Nrg1 and Mig1; macrophage/pseudohyphal-repressed
orf19.6301	0.757	1.838	1.2975	0.24772
orf19.6536	1.2015	1.393	1.29725	0.253293	IQG1	Actomyosin ring component at bud neck; cell-cycle regulated ser phosphorylation at CDK sites regulate association with Bni1/Bnr1, Iqg1 degradation, and ring disassembly; mutation causes cytokinetic defects; rat catheter biofilm repressed
orf19.6016	0.853	1.741	1.297	0.262181		Ortholog(s) have GTPase activity, calcium ion binding activity and role in mitochondrion inheritance, mitochondrion-ER tethering, phospholipid homeostasis, regulation of mitochondrion organization
orf19.3956	2.393	0.201	1.297	0.213257		Ortholog(s) have glutaminyl-tRNA synthase (glutamine-hydrolyzing) activity and role in endoplasmic reticulum organization, glutaminyl-tRNAGln biosynthesis via transamidation
orf19.3519	1.1205	1.472	1.29625	0.261923	SUA72	Predicted transcription factor; induced during planktonic growth, whereas related SUA71 is downregulated
orf19.6354	1.635	0.9575	1.29625	0.228005		Ortholog of C. dubliniensis CD36 : Cd36_11870, C. parapsilosis CDC317 : CPAR2_201650, Candida tenuis NRRL Y-1498 : cten_CGOB_00224 and Debaryomyces hansenii CBS767 : DEHA2D04884g
orf19.3504	0.9985	1.5925	1.2955	0.269336	RPL23A	Ribosomal protein; downregulated upon phagocytosis by murine macrophage; Hap43-induced; sumoylation target; Spider biofilm repressed
orf19.6820	1.411	1.179	1.295	0.240006		Essential component of transcription factor TFIID complex, involved in transcription regulation
orf19.868	1.21	1.3785	1.29425	0.253754	ADAEC	Protein of unknown function; transcription is specific to white cell type
orf19.1396	1.4335	1.1545	1.294	0.241363	AGE2	Ortholog(s) have GTPase activator activity, role in ER to Golgi vesicle-mediated transport, intra-Golgi vesicle-mediated transport and Golgi apparatus, clathrin-coated vesicle, cytosol localization
orf19.6565	2.1845	0.4025	1.2935	0.205984		Conserved mitochondrial inner membrane insertase; mediates insertion of mitochondrial- and nuclear-encoded proteins from the matrix into the inner membrane; Spider biofilm repressed
orf19.7398.1	1.1955	1.391	1.29325	0.257081	TSA1B	Putative peroxidase; orf19.7398.1 is contig-truncated fragment of gene identical to TSA1; Tsa1p and Tsa1Bp role under oxidative/reductive stress, hyphal cell wall formation; in hyphal nucleus, cell wall; yeast-form nucleus, cytoplasm
orf19.1517	1.192	1.393	1.2925	0.257586	ARO3	3-deoxy-D-arabinoheptulosonate-7-phosphate synthase; aromatic amino acid synthesis; GCN-regulated; feedback-inhibited by phe if expressed in S. cerevisiae; decreased in stationary phase; flow model biofilm repressed
orf19.7581	1.468	1.1165	1.29225	0.240856		Protein with a predicted role in assembly of U2 snRNP into the spliceosome; Spider biofilm induced
orf19.6195	1.614	0.9685	1.29125	0.231666		Ortholog(s) have 3'-5'-exoribonuclease activity
orf19.426	1.0915	1.49	1.29075	0.265633		Ortholog of C. dubliniensis CD36 : Cd36_05120, C. parapsilosis CDC317 : CPAR2_107740, Candida tenuis NRRL Y-1498 : CANTEDRAFT_136277 and Debaryomyces hansenii CBS767 : DEHA2A02266g
orf19.900	0.922	1.659	1.2905	0.271501	NSP1	Essential component of the nuclear pore complex; sumoylation target; stationary phase enriched protein; rat catheter biofilm repressed
orf19.2232	1.337	1.244	1.2905	0.250833	RPL11	Ribosomal protein; repressed by phagocytosis; colony morphology-related gene regulation by Ssn6; Hap43-induced; Spider biofilm repressed
orf19.131.2	1.258	1.3225	1.29025	0.255863		Ortholog(s) have endoplasmic reticulum localization
orf19.6944	0.8425	1.738	1.29025	0.266769	PHB1	Putative prohibitin; identified in detergent-resistant membrane fraction (possible lipid raft component); predicted N-terminal acetylation; Hap43p-repressed gene
orf19.1371	1.7505	0.83	1.29025	0.221225		Ortholog of C. dubliniensis CD36 : Cd36_23880, C. parapsilosis CDC317 : CPAR2_806590, Candida tenuis NRRL Y-1498 : CANTEDRAFT_92769 and Debaryomyces hansenii CBS767 : DEHA2B13376g
orf19.3038	0.3035	2.2755	1.2895	0.182126	TPS2	Trehalose-6-phosphate (Tre6P) phosphatase; mutant heat sensitive, accumulates Tre6P, decreased mouse virulence; possible drug target; 2 conserved phospohydrolase motifs; no mammalian homolog; Hap43-repressed; flow model biofilm induced
orf19.3122.2	0.864	1.715	1.2895	0.269616		Ortholog(s) have role in SAGA complex localization to transcription regulatory region, exocytosis, filamentous growth, histone deubiquitination and mRNA export from nucleus, more
orf19.4675	0.914	1.664	1.289	0.271852	ASK1	Essential subunit of the Dam1 (DASH) complex, which acts in chromosome segregation by coupling kinetochores to spindle microtubules
orf19.187	1.2495	1.3285	1.289	0.256701
orf19.6379	1.1475	1.4285	1.288	0.264214		Ortholog of C. dubliniensis CD36 : Cd36_33820, C. parapsilosis CDC317 : CPAR2_206210, Candida tenuis NRRL Y-1498 : CANTEDRAFT_92567 and Debaryomyces hansenii CBS767 : DEHA2E06138g
orf19.4372	1.8535	0.7215	1.2875	0.218976		Predicted transmembrane transporter; rat catheter and Spider biofilm induced
orf19.3027	1.055	1.519	1.287	0.273483		Putative DNA translocase; Spider biofilm repressed
orf19.5575	1.6715	0.9025	1.287	0.228948		Putative peripheral peroxisomal membrane peroxin; required for regulating peroxisome size and maintenance; Spider biofilm induced
orf19.5066	2.0525	0.5205	1.2865	0.211333		Putative pre-60S pre-ribosomal particle subunit; essential gene; S. cerevisiae ortholog RRP17 is essential; Hap43p-induced; rat catheter biofilm induced
orf19.5430	2.2655	0.3075	1.2865	0.213833	BUD21	Small-subunit processome component; repressed by prostaglandins
orf19.3047	0.57	2.0025	1.28625	0.224055		Protein kinase-related protein, required for normal sensitivity to caspofungin
orf19.2272	1.8895	0.6825	1.286	0.218829	AFT2	Putative Aft domain transcription factor; role in regulation of iron metabolism, oxidative stress, adhesion, hyphal growth, colony morphology, virulence; complements S. cerevisiae aft1 mutation; Spider biofilm induced
orf19.7019	2.006	0.5655	1.28575	0.21267	YML6	Putative mitochondrial ribosomal protein; induced upon adherence to polystyrene
orf19.4862.2	1.5635	1.0075	1.2855	0.236031	PET100	Chaperone that facilitates the assembly of cytochrome c oxidase; plasma membrane protein
orf19.6856	1.163	1.4075	1.28525	0.263167
orf19.240	1.3165	1.2535	1.285	0.255901	PAM17	Predicted component of the presequence translocase-associated import motor (PAM complex) involved in protein import into mitochondrial matrix
orf19.4457	2.1285	0.4415	1.285	0.20904	BNI4	Protein required for wild-type cell wall chitin distribution, morphology, hyphal growth; not essential; similar to S. cerevisiae Bni4p (targeting subunit for Glc7p phosphatase, involved in bud-neck localization of chitin synthase III)
orf19.5390	0.9485	1.6215	1.285	0.277026		Ortholog of Candida albicans WO-1 : CAWG_02403
orf19.5817	0.8455	1.7245	1.285	0.271795		Ortholog(s) have Rab guanyl-nucleotide exchange factor activity and role in ER to Golgi vesicle-mediated transport, intra-Golgi vesicle-mediated transport
orf19.4184	1.308	1.261	1.2845	0.257435		Protein with a predicted role in clathrin cage assembly; Hap43-repressed; Spider biofilm repressed
orf19.4788	1.9205	0.648	1.28425	0.218499	ARG5,6	Arginine biosynthetic enzyme; processed in S. cerevisiae into 2 polypeptides with acetylglutamate kinase (Arg6) activity and acetylglutamate-phosphate reductase (Arg5) activity; Gcn4 regulated; alkaline repressed; Spider biofilm induced
orf19.7064	0.894	1.6745	1.28425	0.274553	GLN4	Putative tRNA-Gln synthetase; genes encoding ribosomal subunits, translation factors, tRNA synthetases are downregulated upon phagocytosis by murine macrophage; protein present in exponential and stationary growth phase yeast cultures
orf19.86	1.2415	1.327	1.28425	0.260328		Putative glutathione peroxidase; induced by peroxide, exposure to neutrophils and macrophage blood fractions; repressed during infection of macrophages; Spider biofilm induced; flow model biofilm repressed
orf19.1815	1.975	0.593	1.284	0.216009		Ortholog of S. cerevisae/S. pombe Tif6; constituent of 66S pre-ribosomal particles; Spider biofilm induced
orf19.1532	1.3525	1.215	1.28375	0.252416	SAM37	Protein of the mitochondrial outer membrane, component of the Sorting and Assembly Machinery (SAM) involved in insertion of proteins into the outer membrane; mutants show loss of mtDNA
orf19.7255	1.4285	1.139	1.28375	0.247116	RPC10	Putative RNA polymerase subunit ABC10-alpha of RNA polymerase complexes I, II, and III; flucytosine induced; Spider biofilm induced
orf19.1016	2.09	0.476	1.283	0.210384
orf19.2393	1.2225	1.343	1.28275	0.261848		Putative transcription factor with zinc finger DNA-binding motif
orf19.1764	1.8905	0.6745	1.2825	0.220155		Protein of unknown function; rat catheter and Spider biofilm induced
orf19.1089	1.198	1.366	1.282	0.262213	PEX11	Putative peroxisomal membrane protein; role in fatty acid oxidation; expression is Tac1-regulated; Hms1p-dependent induction by geldamycin; Spider biofilm induced
orf19.6011	0.8395	1.7245	1.282	0.274545	SIN3	Protein similar to S. cerevisiae Sin3p (transcriptional corepressor involved in histone deacetylase recruitment); has paired amphipathic helix PAH1 domain; interacts with ScOpi1p, not CaOpi1p; transposon mutation affects filamentous growth
orf19.7056	0.81	1.753	1.2815	0.269991		Putative protein of unknown function; transcript is upregulated in clinical isolates from HIV+ patients with oral candidiasis; regulated by Sef1, Sfu1, and Hap43
orf19.236	0.937	1.6225	1.27975	0.280776	RPL9B	Ribosomal protein L9; repressed upon phagocytosis by murine macrophages; repressed by nitric oxide; protein levels decrease in stationary phase; Hap43-induced; Spider biofilm repressed
orf19.7034	1.5645	0.995	1.27975	0.239628		Putative eIF4E-associated protein;, accelerates mRNA degradation by promoting decapping; Spider biofilm repressed
orf19.6563.1	1.4755	1.0835	1.2795	0.245441		Ortholog(s) have role in mitochondrial respiratory chain complex IV assembly, negative regulation of mitochondrial translation and integral component of mitochondrial inner membrane localization
orf19.6604	1.2465	1.3125	1.2795	0.263742		Ortholog of S. cerevisiae Pba1 that is involved in 20S proteasome assembly; upregulated in a cyr1 null mutant; contains a 5' UTR intron
orf19.5205	0.906	1.6525	1.27925	0.279557		Protein of unknown function; Hap43-repressed gene
orf19.6880	1.1335	1.425	1.27925	0.271759	COG4	Ortholog(s) have role in CVT pathway, establishment of cell polarity, filamentous growth of a population of unicellular organisms, macroautophagy, pexophagy, retrograde transport, vesicle recycling within Golgi
orf19.5145	0.763	1.795	1.279	0.267192	SSP96	Putative flavin-containing monooxygenase; F-12/CO2 early biofilm induced
orf19.4720	1.0935	1.464	1.27875	0.275959	CTR2	Putative low-affinity copper transporter of the vacuolar membrane; induced by nitric oxide; clade-associated gene expression; rat catheter and flow model biofilm induced
orf19.1244	1.876	0.681	1.2785	0.221688	GYP2	Ortholog(s) have GTPase activator activity, role in intracellular protein transport and cell division site, cytosol localization
orf19.5295	1.058	1.499	1.2785	0.277353		Protein with a predicted endonuclease/exonuclease/phosphatase family domain and a carbon catabolite repressor protein 4 domain; induced by alpha pheromone in SpiderM medium
orf19.1112	0.968	1.588	1.278	0.282493	BUD7	Ortholog(s) have small GTPase binding activity and role in Golgi to plasma membrane transport, fungal-type cell wall chitin biosynthetic process
orf19.203	0.9195	1.635	1.27725	0.281707	STB3	Putative SIN3-binding protein 3 homolog; caspofungin induced; macrophage/pseudohyphal-repressed; rat catheter biofilm induced
orf19.1435	0.859	1.694	1.2765	0.278129	TEF1	Translation elongation factor 1-alpha; at cell surface; binds human plasminogen; macrophage/pseudohyphal-induced; induced in RHE model of oral candidiasis, in clinical oral candidiasis isolates; possibly essential; Spider biofilm repressed
orf19.5678	1.868	0.684	1.276	0.222859		Ortholog(s) have cytosol localization
orf19.5651	0.927	1.6235	1.27525	0.283568		Ortholog(s) have histone demethylase activity (H3-dimethyl-K4 specific), histone demethylase activity (H3-monomethyl-K4 specific), histone demethylase activity (H3-trimethyl-K4 specific) activity
orf19.6717	1.142	1.407	1.2745	0.272075		Putative serine hydrolase; Spider biofilm repressed
orf19.1527	2.2505	0.297	1.27375	0.219367		Protein of unknown function; Spider biofilm induced
orf19.3959	0.986	1.5585	1.27225	0.286712	SSD1	Protein with role in resistance to host antimicrobial peptides; virulence role in murine infection; functional homolog of S. cerevisiae Ssd1p, which suppresses various mutant phenotypes; constitutively expressed and not cell-cycle regulated
orf19.3166	2.1945	0.35	1.27225	0.216553		Ortholog(s) have role in Golgi to endosome transport, cell morphogenesis, cleistothecium development, conidium formation and endoplasmic reticulum organization, more
orf19.2459	0.7185	1.825	1.27175	0.261705		Protein of unknown function; mRNA binds to She3; Hap43 repressed gene; Spider biofilm induced
orf19.3062	1.5615	0.98	1.27075	0.244237		Ortholog(s) have role in chromatin remodeling and ASTRA complex, TORC2 complex, mitochondrion localization
orf19.1748	1.1885	1.3525	1.2705	0.270729		Protein of unknown function; shows colony morphology-related gene regulation by Ssn6
orf19.3966	1.5065	1.0345	1.2705	0.24785	CRH12	CRH family cell wall protein; transcript regulated by Nrg1 and Tup1; alkaline induced by Rim101; repressed during cell wall regeneration; flow model biofilm induced
orf19.3950	1.398	1.1425	1.27025	0.257147	MSM1	Mitochondrial methionyl-tRNA synthetase (MetRS); functionally complements methionine auxotrophy of an E. coli MetRS mutant; transcript regulated by Nrg1; flow model biofilm induced
orf19.7212	1.223	1.317	1.27	0.270666		Phosphorylated protein; homozygous transposon insertion causes decreased colony wrinkling in filamentous growth-inducing conditions, but does not block hyphal formation in liquid media; Hap43-repressed
orf19.1367	1.0865	1.4515	1.269	0.282613	MTW1	Kinetochore component; amount of Nuf2p and Mtw1p protein detected at each centromere is consistent with a single kinetochore microtubule attachment site
orf19.5999	0.6465	1.8905	1.2685	0.250084	DYN1	Dynein heavy chain; motor protein that moves to microtubule minus end; required for yeast cell separation, spindle positioning, nuclear migration, hyphal growth; regulated by Mig1, Hap43; flow model and rat catheter biofilm repressed
orf19.5342.1	1.046	1.4905	1.26825	0.284795	MTR2	Nuclear export protein; member of NTF2 family; monomeric in solution; interacts with Mex67p via the NTF2-like domain
orf19.7124	0.7275	1.809	1.26825	0.267962	RVS161	Protein required for endocytosis; contains a BAR domain, which is found in proteins involved in membrane curvature; null mutant exhibits defects in hyphal growth, virulence, cell wall integrity, and actin patch localization
orf19.5884	1.55	0.986	1.268	0.247116		Putative nucleolar preribosomal-associated protein; decreased transcription is observed upon benomyl treatment or in an azole-resistant strain that overexpresses MDR1; Spider biofilm induced
orf19.964	1.07	1.465	1.2675	0.283893	SMC4	Ortholog(s) have ATPase activity, DNA/DNA annealing activity, chromatin binding, double-stranded DNA binding, single-stranded DNA binding activity
orf19.330.1	1.1605	1.374	1.26725	0.275582	RUB1	Ubiquitin-related protein with similarity to mammalian NEDD8; reversible conjugation (neddylation) of the cullin subunit (Cdc53p) modulates the ubiquitin ligase activity of the SCF complexes
orf19.2182	0.8835	1.6505	1.267	0.287638	BLM3	Putative proteasome activator; binds core proteasome and stimulates proteasome-mediated protein degradation by inducing gate opening; ortholog of S. cerevisiae Blm10; transcript regulated by Nrg1 and Mig1
orf19.3237	1.051	1.482	1.2665	0.286799		Ortholog(s) have role in free ubiquitin chain polymerization, negative regulation of telomerase activity and cytosol, mitochondrion, nucleus localization
orf19.3269	0.779	1.754	1.2665	0.276918	GSL2	Protein similar to beta-1,3-glucan synthase; 16 predicted membrane-spanning regions; transcript regulated by Nrg1; very low gene expression in yeast-form and hyphal cells
orf19.7204	1.055	1.478	1.2665	0.286429		Ortholog(s) have glyoxysome localization
orf19.4746	1.2	1.3315	1.26575	0.274637	JIP5	Ortholog of S. cerevisiae Jip5; predicted role in biogenesis of the large ribosomal subunit; repressed in core stress response; Hap43-induced gene
orf19.2789	1.35	1.181	1.2655	0.262859		Ortholog of C. dubliniensis CD36 : Cd36_07040, C. parapsilosis CDC317 : CPAR2_208700, Candida tenuis NRRL Y-1498 : CANTEDRAFT_108836 and Debaryomyces hansenii CBS767 : DEHA2F25674g
orf19.457	1.052	1.479	1.2655	0.287184		Ortholog(s) have thiol-dependent ubiquitin-specific protease activity and role in protein deubiquitination, ubiquitin homeostasis, ubiquitin-dependent protein catabolic process via the multivesicular body sorting pathway
orf19.357	1.118	1.4125	1.26525	0.28015		Ortholog(s) have role in inner mitochondrial membrane organization, mitochondrion inheritance, mitochondrion morphogenesis, negative regulation of proteolysis, protein folding, replicative cell aging
orf19.7500	0.9365	1.594	1.26525	0.290506	PXA1	Putative peroxisomal, half-size adrenoleukodystrophy protein (ALD or ALDp) subfamily ABC family transporter
orf19.4337	2.264	0.2645	1.26425	0.226901		Predicted membrane transporter; monocarboxylate porter (MCP) family, major facilitator superfamily (MFS); Spider biofilm induced; rat catheter biofilm repressed
orf19.4474	2.174	0.354	1.264	0.218269		Ortholog(s) have proteasome binding activity, role in cellular response to arsenic-containing substance, proteasome-mediated ubiquitin-dependent protein catabolic process and cytoplasm, nucleus localization
orf19.5490	1.136	1.392	1.264	0.280172
orf19.5858	1.0785	1.4485	1.2635	0.287071	EGD2	Nascent polypeptide associated complex protein alpha subunit; soluble protein in hyphae; macrophage/pseudohyphal-induced; protein level decrease in stationary phase cultures; GlcNAc-induced protein; Spider biofilm repressed
orf19.5682	0.9645	1.562	1.26325	0.293105		Ortholog(s) have protein binding, bridging, protein transporter activity and role in proteasome localization, protein import into nucleus, protein targeting to membrane
orf19.3251	1.0695	1.4565	1.263	0.28692	ARC19	Putative ARP2/3 complex subunit; Hap43-induced gene; mutation confers hypersensitivity to cytochalasin D; rat catheter biofilm repressed
orf19.1975	1.335	1.19	1.2625	0.266294		Ortholog(s) have role in mRNA splicing, via spliceosome, regulation of DNA methylation and U4/U6 x U5 tri-snRNP complex, U5 snRNP localization
orf19.7667	1.3955	1.1285	1.262	0.263387	IAH1	Protein similar to S. cerevisiae Iah1p, which is involved in acetate metabolism; mutation confers hypersensitivity to tunicamycin; transposon mutation affects filamentous growth
orf19.3221	2.064	0.459	1.2615	0.219709	CPA2	Putative arginine-specific carbamoylphosphate synthetase; protein enriched in stationary phase yeast cultures; rat catheter biofilm induced; Spider biofilm induced
orf19.1238	2.247	0.2755	1.26125	0.227039	TUB4	Putative gamma-tubulin; induced upon adherence to polystyrene; transcript regulated by Nrg1 and Mig1; periodic mRNA expression, peak at cell-cycle S/G2 phase
orf19.3352	1.664	0.8575	1.26075	0.240364		Has domain(s) with predicted oxidoreductase activity and role in metabolic process
orf19.437	0.965	1.555	1.26	0.294947	GRS1	Putative tRNA-Gly synthetase; genes encoding ribosomal subunits, translation factors, tRNA synthetases are downregulated upon phagocytosis by murine macrophage; stationary phase enriched protein
orf19.6605	1.2415	1.2785	1.26	0.275526		Ortholog(s) have fungal-type vacuole, mitochondrion localization
orf19.5047	1.7445	0.7755	1.26	0.233083
orf19.2605	0.8995	1.62	1.25975	0.294271	PRK1	Putative protein serine/threonine kinase; mutants sensitive to growth on hydrogen peroxide medium
orf19.5343	1.353	1.1665	1.25975	0.266374	ASH1	GATA-like transcription factor; localizes to daughter cell, hyphal tip cell nuclei; mRNA localization mediated by She3; required for WT virulence and filamentous growth on solid media; Ras1 repressed in yeast, Cyr1 repressed yeast, hyphae
orf19.5506	1.661	0.8585	1.25975	0.241044	PLC1	Phosphoinositide-specific phospholipase C (PI-PLC), delta-form; essential; roles in stress resistance, hyphal growth; upregulated in biofilm; predicted N-linked glycosylation; lacks conserved EF-hand domain
orf19.3798	1.982	0.536	1.259	0.22564		Ortholog(s) have tRNA (guanine-N7-)-methyltransferase activity, role in tRNA methylation and nucleolus, tRNA methyltransferase complex localization
orf19.3821	0.8565	1.6605	1.2585	0.290921		Ortholog of C. dubliniensis CD36 : Cd36_44290, C. parapsilosis CDC317 : CPAR2_500740, Candida tenuis NRRL Y-1498 : CANTEDRAFT_137302 and Debaryomyces hansenii CBS767 : DEHA2F07326g
orf19.6748	0.995	1.5205	1.25775	0.297477		Ortholog(s) have cytosol, eukaryotic 43S preinitiation complex, eukaryotic translation initiation factor 3 complex, nucleus localization
orf19.4617	0.6785	1.836	1.25725	0.262531		Predicted peptide alpha-N-acetyltransferase; flow model biofilm induced
orf19.3498	1.973	0.5405	1.25675	0.226562		Ortholog of C. dubliniensis CD36 : Cd36_62270, C. parapsilosis CDC317 : CPAR2_602240, Candida tenuis NRRL Y-1498 : CANTEDRAFT_114419 and Debaryomyces hansenii CBS767 : DEHA2E04884g
orf19.3818	1.626	0.8875	1.25675	0.245659	GOA1	Protein required for respiratory growth, resistance to oxidants, chlamydospore formation, hyphal growth under some conditions, and virulence; relocalizes from the cytoplasm to the mitochondrion during oxidative or osmotic stress
orf19.2419	0.743	1.77	1.2565	0.275851		Endonuclease involved in regulation of translation; stimulates translation of protein O-mannosyltransferase family which includes PMT1, PMT2, PMT4, PMT5, and PMT6; peloto ortholog; Hap43-repressed gene
orf19.401	1.0035	1.508	1.25575	0.298078	TCP1	Chaperonin-containing T-complex subunit, induced by alpha pheromone in SpiderM medium; stationary phase enriched protein
orf19.6103	2.1915	0.3195	1.2555	0.225061		Ortholog(s) have role in ascospore wall assembly, ascospore-type prospore membrane assembly and cytosol, prospore membrane localization
orf19.4783	0.802	1.708	1.255	0.28932		Protein of unknown function; induced during chlamydospore formation in both C. albicans and C. dubliniensis
orf19.1260	1.511	0.997	1.254	0.257276	LEA1	Predicted component of U2 snRNP; induced by alpha pheromone in SpiderM medium
orf19.6906	1.1155	1.3915	1.2535	0.28879	ASC1	40S ribosomal subunit similar to G-beta subunits; glucose or N starvation induced filamentation; required for virulence in mice; snoRNA snR24 encoded in ASC1 intron; repressed in stationary phase; GlcNAc-induced; Spider biofilm repressed
orf19.7235	1.1095	1.3965	1.253	0.28925		Putative protein of unknown function; mutation confers hypersensitivity to amphotericin B
orf19.4764	0.897	1.608	1.2525	0.2989		Ortholog(s) have poly(A)-specific ribonuclease activity, role in nuclear-transcribed mRNA poly(A) tail shortening, postreplication repair and PAN complex localization
orf19.6358	1.0355	1.4695	1.2525	0.298036		Ortholog(s) have ubiquitin conjugating enzyme activity, ubiquitin-protein transferase activity and role in free ubiquitin chain polymerization, postreplication repair, protein K63-linked ubiquitination
orf19.4597	1.258	1.2445	1.25125	0.281465		Putative F-actin-capping protein subunit beta; possibly an essential gene, disruptants not obtained by UAU1 method
orf19.5054	0.765	1.7375	1.25125	0.286598		Putative quinolinate phosphoribosyl transferase, involved in NAD biosynthesis; Hap43p-repressed gene
orf19.5431	1.3795	1.1225	1.251	0.271648		Protein of unknown function; Hap43-repressed; Spider biofilm induced
orf19.4019	1.34	1.1605	1.25025	0.273968		Ortholog(s) have protein phosphatase regulator activity, role in negative regulation of DNA damage checkpoint, protein dephosphorylation and cytoplasm, nucleus, protein phosphatase 4 complex localization
orf19.2406	1.134	1.3665	1.25025	0.288862		Ortholog(s) have GTP binding, GTPase activity
orf19.1403	1.163	1.3365	1.24975	0.287751		Ortholog(s) have ATP:ADP antiporter activity, calcium ion binding activity, role in ADP transport, ATP transport, mitochondrial transport and mitochondrion localization
orf19.7592	1.008	1.4915	1.24975	0.300116	FAA4	Predicted acyl CoA synthase
orf19.4863	1.44	1.059	1.2495	0.265939	PDC2	Homeodomain-like transcription factor; regulator of pyruvate decarboxylase; contains a putative C-terminal activation domain, Glu- and Pro-rich; complements glucose utilization defect of S. cerevisiae pdc2 mutant
orf19.4937	0.696	1.803	1.2495	0.276551	CHS3	Major chitin synthase of yeast and hyphae; synthesizes short-chitin fibrils; Chs4-activated; transcript induced at yeast-hyphal transition; Chs1 and Chs2, but not Chs3, are inhibited by the protoberberine HWY-289; Spider biofilm induced
orf19.392	0.9065	1.591	1.24875	0.302833		Ortholog(s) have role in mitochondrial respiratory chain complex III assembly and integral component of mitochondrial membrane localization
orf19.4211	1	1.497	1.2485	0.301829	FET31	Putative multicopper oxidase; ketoconazole/caspofungin/amphotericin B repressed; Sef1/Sfu1/Hap43 regulated; reports differ if functional homolog of ScFet3; rat catheter and Spider biofilm induced
orf19.5685	0.5595	1.9375	1.2485	0.245126	THS1	Putative threonyl-tRNA synthetase; transcript regulated by Mig1 and Tup1; repressed upon phagocytosis by murine macrophages; stationary phase enriched protein; Spider biofilm repressed
orf19.204	2.099	0.3965	1.24775	0.221629		Ortholog of C. dubliniensis CD36 : Cd36_23180, Candida tropicalis MYA-3404 : CTRG_01968 and Candida albicans WO-1 : CAWG_05983
orf19.2117	2.008	0.4875	1.24775	0.227087	LEU5	Putative mitochondrial carrier protein; Hap43-repressed; rat catheter biofilm induced
orf19.4499	1.433	1.061	1.247	0.267376	RIM2	Putative mitochondrial carrier protein; induced by alpha pheromone in SpiderM medium; Spider biofilm induced
orf19.3365	1.4855	1.0075	1.2465	0.262314	DAO2	Putative D-amino acid oxidase; rat catheter biofilm induced
orf19.649	1.524	0.968	1.246	0.25987		Ortholog of C. dubliniensis CD36 : Cd36_30530, C. parapsilosis CDC317 : CPAR2_203340, Candida tenuis NRRL Y-1498 : CANTEDRAFT_117008 and Debaryomyces hansenii CBS767 : DEHA2G24244g
orf19.4299	1.4105	1.081	1.24575	0.268406	MSW1	Protein similar to S. cerevisiae Msw1p, which is mitochondrial tryptophanyl-tRNA synthetase; Hap43p-repressed gene; likely to be essential for growth, based on an insertional mutagenesis strategy
orf19.5627	1.3345	1.157	1.24575	0.277356		S. cerevisiae ortholog Hek2/Khd1 is a putative RNA binding protein involved in the asymmetric localization of ASH1 mRNA; Hap43-induced gene
orf19.3940	1.767	0.724	1.2455	0.234857		Ortholog of C. dubliniensis CD36 : Cd36_54170, C. parapsilosis CDC317 : CPAR2_100960, Candida tenuis NRRL Y-1498 : CANTEDRAFT_96367 and Debaryomyces hansenii CBS767 : DEHA2G24618g
orf19.4503	1.1125	1.3775	1.245	0.293522		Similar to HMG-box variant of S. pombe; Spider biofilm repressed
orf19.5892	0.8965	1.593	1.24475	0.305444		Ortholog of S. cerevisiae Hul4; similar to hect domain E3 ubiquitin-protein ligases; Hap43-repressed gene
orf19.4850	0.978	1.511	1.2445	0.307358		Ortholog(s) have cytosol, nucleus localization
orf19.2364	0.819	1.67	1.2445	0.300296	MIS11	Predicted mitochondrial C1-tetrahydrofolate synthase precursor; putative protein of glycine catabolism; repressed by Efg1; fluconazole-induced; stationary phase enriched protein; rat catheter and Spider biofilm repressed
orf19.871	1.2505	1.2385	1.2445	0.286224		Ortholog(s) have GTPase activator activity, role in positive regulation of GTPase activity, positive regulation of TORC1 signaling and Lst4-Lst7 complex, cytosol, vacuolar membrane localization
orf19.4062	1.288	1.2005	1.24425	0.281501	TRY2	Transcription factor; regulator of yeast form adherence; required for yeast cell adherence to silicone substrate; Spider biofilm induced
orf19.3362	0.918	1.57	1.244	0.307384		Has domain(s) with predicted flavin adenine dinucleotide binding, oxidoreductase activity and role in oxidation-reduction process
orf19.1750	1.276	1.2115	1.24375	0.283782	SLR1	Protein similar to mammalian SR-like RNA splicing factor; involved in filamentous growth and virulence; gene has intron; Spider biofilm repressed
orf19.7251	1.351	1.1365	1.24375	0.277262	WSC4	Putative cell wall integrity and stress response subunit 4 precursor; transcription is specific to white cell type
orf19.1828	1.328	1.159	1.2435	0.279605	BUD16	Putative pyridoxal kinase; a key enzyme in pyridoxal 5'-phosphate synthesis, the active form of vitamin B6; involved in bud-site selection and genome integrity in S. cerevisiae; induced by alpha pheromone in SpiderM medium
orf19.3149	1.012	1.4745	1.24325	0.30678	LSP1	Eisosome component with a predicted role in endocytosis; protein present in exponential and stationary growth phase yeast cultures; caspofungin repressed; biofilm induced; fungal-specific (no human/murine homolog); sumoylation target
orf19.1414	1.0375	1.4485	1.243	0.306051		Protein of unknown function; transcript is upregulated in an RHE model of oral candidiasis; Hap43-repressed
orf19.445	1.298	1.188	1.243	0.282281		Protein of unknown function; repressed by prostaglandins
orf19.4307	0.994	1.4915	1.24275	0.305818		Ortholog(s) have role in late endosome to vacuole transport via multivesicular body sorting pathway, protein targeting to vacuole and late endosome localization
orf19.7027	1.055	1.4305	1.24275	0.303508		Protein of unknown function; Spider biofilm induced
orf19.6507	1.0945	1.3895	1.242	0.299323		Putative curved DNA-binding protein orthologous to S. pombe Cdb4; stationary phase enriched protein; rat catheter and Spider biofilm repressed
orf19.4727	2.2135	0.2695	1.2415	0.235901		Ortholog(s) have role in ascospore formation, mitochondrial respiratory chain complex II assembly, positive regulation of transcription from RNA polymerase II promoter, protein-FAD linkage, tricarboxylic acid cycle
orf19.6319	1.1235	1.3595	1.2415	0.295574		Ortholog(s) have mRNA binding, thiol-dependent ubiquitin-specific protease activity and role in protein deubiquitination, regulation of ER to Golgi vesicle-mediated transport, regulation of response to osmotic stress, ribophagy
orf19.2671	0.872	1.6105	1.24125	0.306		Protein with a predicted FAD-dependent pyridine nucleotide reductase domains; putative oxidoreductase; Plc1-regulated; possibly an essential gene, disruptants not obtained by UAU1 method
orf19.4146	1.4465	1.036	1.24125	0.269258	SMD3	Putative core snRNP protein; induced upon adherence to polystyrene
orf19.5263	1.027	1.4555	1.24125	0.30742	SER33	Predicted enzyme of amino acid biosynthesis; Gcn4p-regulated; upregulated in biofilm; protein present in exponential and stationary growth phase yeast cultures; S. cerevisiae ortholog is Gcn4p regulated
orf19.5718	0.91	1.572	1.241	0.30858		Has domain(s) with predicted zinc ion binding activity and role in intracellular protein transport, vesicle-mediated transport
orf19.3188	1.379	1.103	1.241	0.277067	TAC1	Zn(2)-Cys(6) transcriptional activator of drug-responsive genes (CDR1 and CDR2); binds DRE element; gene in zinc cluster region near MTL locus; resequencing indicates that TAC1 spans orf19.3188 and orf19.3189; Spider biofilm induced
orf19.5009	1.965	0.5155	1.24025	0.232614		Ortholog(s) have cytoplasm localization
orf19.2970	0.786	1.6925	1.23925	0.29926	LYS2	Heterodimeric alpha-aminoadipate reductase large subunit; lysine biosynthesis; predicted binding sites for AMP and alpha-aminoadipate; inhibited by lys or thialysine; regulated by Gcn2 and Gcn4; Spider biofilm induced, flow model repressed
orf19.6277	1.2865	1.1915	1.239	0.284787		Ortholog of C. dubliniensis CD36 : Cd36_05920, C. parapsilosis CDC317 : CPAR2_803860, Pichia stipitis Pignal : PICST_30324 and Candida guilliermondii ATCC 6260 : PGUG_04439
orf19.7098	0.992	1.486	1.239	0.309631		Putative protein of unknown function; Hap43-repressed; repressed by nitric oxide; Spider biofilm induced
orf19.4704	0.677	1.8	1.2385	0.280762	ARO1	Putative pentafunctional arom enzyme; fungal-specific (no human or murine homolog); Gcn2p-, Gcn4p-regulated
orf19.296	0.9035	1.5725	1.238	0.310618		Ortholog of C. dubliniensis CD36 : Cd36_82980, C. parapsilosis CDC317 : CPAR2_102360, Candida tenuis NRRL Y-1498 : cten_CGOB_00165 and Debaryomyces hansenii CBS767 : DEHA2G00990g
orf19.1643	2.207	0.2685	1.23775	0.238622		Ortholog(s) have serine-type endopeptidase activity, role in regulation of mitochondrion organization, signal peptide processing and mitochondrial inner membrane localization
orf19.6113	0.1185	2.3565	1.2375	0.17483		Protein of unknown function; transcript detected on high-resolution tiling arrays
orf19.3275	1.529	0.9455	1.23725	0.263965		Ortholog of C. dubliniensis CD36 : Cd36_25870, C. parapsilosis CDC317 : CPAR2_804000, Candida tenuis NRRL Y-1498 : CANTEDRAFT_115661 and Debaryomyces hansenii CBS767 : DEHA2B05852g
orf19.5363	1.209	1.2655	1.23725	0.294974		Component of UDP-GlcNAc transferase; required for the 2nd step of dolichyl-linked oligosaccharide synthesis; Spider biofilm induced
orf19.6191	1.1155	1.3585	1.237	0.299394	TLO8	Member of a family of telomere-proximal genes of unknown function; may be spliced in vivo
orf19.6569	0.95	1.524	1.237	0.311722		Predicted transmembrane transporter; induced during chlamydospore formation in both C. albicans and C. dubliniensis
orf19.4316	1.244	1.2295	1.23675	0.291044		Trimethyllysine dioxygenase, the first enzyme in the carnitine biosynthesis pathway; hypha-induced expression, regulated by Cyr1, Ras1, Efg1; rat catheter biofilm repressed
orf19.6921	1.3895	1.084	1.23675	0.277757		Ortholog(s) have transcription factor activity, RNA polymerase I upstream control element sequence-specific binding activity and role in chromatin organization, transcription of nuclear large rRNA transcript from RNA polymerase I promoter
orf19.6985	1.7585	0.715	1.23675	0.239916	TEA1	Putative transcription factor with zinc cluster DNA-binding motif; has similarity to S. cerevisiae Tea1p; Hap43p-repressed gene
orf19.3342	1.0705	1.4025	1.2365	0.302828		Ortholog(s) have role in positive regulation of protein autoubiquitination, protein deubiquitination and cytoplasm, nucleus localization
orf19.5853	1.5095	0.9635	1.2365	0.265938
orf19.7198	1.2405	1.2315	1.236	0.291787		CCR4-NOT complex component; involved in controlling mRNA initiation, elongation and degradation; rat catheter biofilm induced
orf19.5938	1.4215	1.05	1.23575	0.27412	SEN1	Putative helicase; repressed by prostaglandins
[truncated: 4,852 more rows]
