# Supplementary material for: Put3 Positively Regulates Proline Utilization in Candida albicans
Source: mSphere. 2017 Dec 13;2(6):e00354-17. doi: 10.1128/mSphere.00354-17 (PMC5729217; doi:10.1128/mSphere.00354-17)
Supplement: TABLE S3 [file sph006172429sd3.xlsx]

## Sheet: Key
YNGP_SC = SC5314 cultured in YNB + ammonium sulfate + glucose + proline
YNGP_∆∆Put3 = ∆∆Put3 mutant cultured in YNB + ammonium sulfate + glucose + proline
YNG_SC = SC5314 cultured in YNB + ammonium sulfate + glucose
YNG_∆∆Put3 = ∆∆Put3 mutant cultured in YNB + ammonium sulfate + glucose
YNP_SC = SC5314 cultured in YNB + ammonium sulfate + proline
YGP_SC = SC5314 cultured in YNB + glucose + proline
YP_SC = SC5314 cultured in YNB + proline
YNB = Yeast Nitrogen Base

## Sheet: YNGP_SCvsYNG_SC
# Transcript	Gene name	YNGP_SC Average	YNG_SC Average	YNGP_SC/YNG_SC
C5_02600W_B	PUT1	77.1038	1.11847	68.9371
C5_02600W_A	PUT1	19.3777	0.770274	25.1569
C5_04880C_B	PUT2	48.1395	2.39581	20.0932
C5_04880C_A	PUT2	61.1072	3.57597	17.0883
C3_00050C_A		9.64093	0.748023	12.8885
C3_02890C_B		7.91772	0.640098	12.3695
C3_03000W_B		7.91772	0.640098	12.3695
C1_11470C_A	DPP1	9.29021	0.80796	11.4984
C6_04400W_B		18.0106	1.65779	10.8642
C1_08770W_A		33.4172	3.16451	10.56
C4_03820C_A	HRQ2	18.4594	2.09105	8.8278
C2_07870C_A		4.61452	0.565977	8.15319
C2_08700C_B		8.02053	1.00671	7.96709
C2_07700C_A		9.87329	1.33431	7.39952
C1_06870C_A		457.973	63.2853	7.23664
C1_06870C_B		457.973	63.2853	7.23664
C6_00480C_A	FET31	9.78985	1.52866	6.40418
C4_03820C_B	HRQ2	13.4591	2.13693	6.29837
C1_01280C_B	MED22	12.5287	2.16734	5.78065
C5_00450C_A	IFG3	53.0643	9.5135	5.5778
C5_00450C_B	IFG3	53.0643	9.5135	5.5778
C1_08770W_B		27.3403	4.97516	5.49536
C2_01720C_B		34.8722	6.46042	5.39782
C1_05470W_B	MTM1	3.96815	0.738641	5.37224
C1_02200C_B		4.7096	0.920756	5.11493
C3_07840C_A		4.65311	0.916132	5.07908
C3_07840C_B		4.65311	0.916132	5.07908
C1_04720W_B		42.8635	8.65835	4.95053
C7_02960C_B		3.78532	0.768203	4.9275
C1_04310C_A	GIG1	3.55417	0.743059	4.78316
CR_06250W_B		5.70509	1.19516	4.7735
C2_05320W_B	CDC7	2.35152	0.517713	4.54213
C5_00740W_A	CTF8	8.24667	1.8311	4.50367
C2_01750C_A		8.66177	1.92396	4.50206
C4_02330C_A		8.38631	1.88864	4.44039
C1_00010W_B		15.1271	3.43808	4.39988
C5_02060W_A		2.53365	0.577085	4.39042
C3_00440W_A		2.45637	0.563183	4.3616
C3_00440W_B		2.45637	0.563183	4.3616
C2_04750W_B		3.60149	0.827653	4.35145
C4_06790W_A		3.6963	0.857571	4.3102
C5_04850W_A		3.35719	0.783008	4.28756
C3_04320W_B	VAM3	2.91079	0.679385	4.28445
C4_03620C_B	CDR3	3.12754	0.758382	4.12396
C7_02210W_A		2.64094	0.641532	4.11661
C3_00740W_A		3.13707	0.764875	4.10141
C2_07700C_B		5.45394	1.33431	4.08745
C3_03930W_A		13.403	3.31332	4.04517
C4_00060W_A		3.4872	0.864756	4.03259
C5_05010W_B		16.8073	4.17862	4.02222
C4_00240C_A	PRO3	27.5214	6.86657	4.00803
C4_05310W_B		5.2062	1.30366	3.99352
C3_03490W_A	RSN1	9.81297	2.47984	3.9571
C3_03490W_B	RSN1	9.81297	2.47984	3.9571
C1_02110C_B	HGT2	3.17274	0.811242	3.91097
C1_01610C_B		2.70295	0.694066	3.89436
C3_07880C_A		5.41341	1.3907	3.89257
C3_07880C_B		5.41341	1.3907	3.89257
C2_09610W_B		3.11014	0.80444	3.86622
C2_07900W_B	GDH2	44.1061	11.5624	3.81461
C3_03290C_A	NPR2	2.41947	0.640132	3.77963
CR_04270C_A		1.95613	0.528395	3.70202
C6_04310W_B	PEX11	4.66798	1.27154	3.67112
C1_12820C_B		28.6657	7.92144	3.61875
C4_05270C_A	RAD59	10.4553	2.91566	3.5859
C4_07020C_B		1.93943	0.541852	3.57926
C2_03700W_A		3.60033	1.00942	3.56674
C4_06450W_B		11.7717	3.32947	3.5356
C2_02510W_A	PRS1	7.41735	2.11943	3.4997
C3_07910W_A		2.7401	0.785409	3.48875
C3_07910W_B		2.7401	0.785409	3.48875
C1_03900W_A	SEN15	9.44332	2.70896	3.48596
C4_03890W_A	PTP2	2.48019	0.716391	3.46207
C6_00260W_B		7.28195	2.10353	3.46178
C4_01930C_A		4.45751	1.29443	3.44362
CR_09920W_A		7.82106	2.28015	3.43007
CR_09920W_B		7.82106	2.28015	3.43007
C1_03820W_B	PDR16	7.92645	2.32727	3.4059
C4_01470W_B		2.02658	0.597032	3.39442
C6_02760W_A		1.69223	0.500171	3.3833
CR_01010W_A	TEN1	2.36172	0.699852	3.37459
CR_01010W_B	TEN1	2.36172	0.699852	3.37459
CR_04410W_B		1.83538	0.548373	3.34696
C2_02190C_B		3.30213	0.99207	3.32853
C5_03910C_B		2.80485	0.847115	3.31107
CR_07200W_A		1.8613	0.562553	3.30866
C4_07230C_B	VID21	3.67816	1.11315	3.30428
C2_07950W_A	SEH1	8.61121	2.61259	3.29605
C2_00150W_A	LEU5	3.13562	0.953632	3.28808
C4_06250C_B	SEC3	4.52874	1.37965	3.28254
C2_08830W_B		8.46351	2.57904	3.28166
C1_03550C_A	COQ6	11.7379	3.62441	3.23857
C4_00240C_B	PRO3	24.7295	7.67111	3.22373
C6_02110W_B		2.20457	0.690494	3.19273
CR_02280W_A	PGA23	5.72497	1.80858	3.16546
C1_09120W_B	IPT1	1.78247	0.567069	3.14331
C4_04250W_B		1.89726	0.603909	3.14163
CR_01550C_A		3.21825	1.02985	3.12498
C4_04660C_A		3.66961	1.17766	3.11603
CR_02000C_A	HEM1	7.24184	2.3253	3.11437
C1_06230C_A	MDM34	1.94213	0.624742	3.10869
C1_07490C_A		1.80228	0.580268	3.10594
CR_02460W_A		4.75345	1.53213	3.10251
C2_06710W_B		3.26958	1.05699	3.09329
C2_09530W_B	EAP1	3.57681	1.16239	3.07713
C1_11720W_A		17.259	5.61231	3.07521
C3_00810C_B	FOX2	9.25777	3.01844	3.06708
CR_03320C_A		4.86346	1.5891	3.06051
C1_05220C_B		1.73273	0.567653	3.05245
C1_08310W_A	OPY2	3.829	1.25543	3.04996
C1_07030C_A	RBT4	3.74187	1.23522	3.02931
C5_04160W_B	SDC1	15.6185	5.1638	3.02461
C2_02780C_B	BUB2	4.01255	1.32689	3.02403
C2_01180W_B	COX17	472.37	156.446	3.01939
C1_02490C_A		6.08648	2.01695	3.01766
C4_06820C_A	CZF1	4.06788	1.35433	3.00361
CR_07290W_B	FRE7	3.44004	1.14776	2.99716
C1_04500W_A	ICL1	5.27872	1.77074	2.98108
C7_04120W_A		7.46642	2.51153	2.97285
C7_04120W_B		7.46642	2.51153	2.97285
C6_03360C_B		12.6386	4.25319	2.97155
C1_08900W_B		3.40985	1.14761	2.97126
C2_05970C_A	TES1	1.99864	0.672754	2.97083
C2_02960C_A		2.59002	0.871939	2.97042
C3_02580C_A		4.41843	1.49416	2.95713
C2_05120C_A		6.14008	2.07972	2.95236
C2_05120C_B		6.14008	2.07972	2.95236
C5_04840C_A		2.46394	0.836248	2.94643
C2_04530W_B	MED8	5.30287	1.802	2.94277
CR_02670C_B		7.5958	2.58198	2.94185
C4_02720C_B		10.8478	3.70753	2.92588
C1_05420W_B		24.6368	8.42109	2.92561
C6_01160W_A	RCN1	2.19436	0.753601	2.91183
C4_05130C_A	ALD6	1.83068	0.628722	2.91175
C4_04140W_B		1.61738	0.556821	2.90467
C6_04610C_B	NAG3	5.25702	1.812	2.90123
C2_01910W_A		5.75077	1.99173	2.88732
C2_09310C_A		3.7837	1.32017	2.86606
C1_05230W_A		7.25071	2.5317	2.86397
C2_05820W_A		2.98015	1.04603	2.84901
C3_02850C_A		4.36055	1.53188	2.84654
C1_10540C_B		3.15871	1.11277	2.8386
CR_04500C_A		28.0563	9.89407	2.83567
C4_00130W_B	RBT5	5.59599	1.97653	2.83122
C3_03300C_B		6.56419	2.31957	2.82991
CR_08290W_B		8.37063	2.96528	2.82288
C2_00110W_B		6.63544	2.35071	2.82274
C1_04810W_B	TCO89	3.11742	1.10662	2.81707
C5_01250W_A	GPR1	2.12934	0.756264	2.8156
C1_10200C_A		4.88605	1.73744	2.81222
CR_02980C_A	SRP40	1.88806	0.674813	2.7979
C2_07900W_A	GDH2	42.9571	15.3759	2.79379
C1_06980C_B		1.9935	0.714205	2.79121
C2_04180C_B		3.48891	1.25015	2.7908
C2_00810C_B		5.33026	1.91008	2.79059
C3_04350C_B		2.45045	0.878223	2.79023
C3_03630W_A	ECM18	1.96976	0.706161	2.78939
C4_03140C_A		3.03081	1.08832	2.78486
C2_07930C_A	VRP1	5.58215	2.0053	2.78369
C3_02550C_A	DCG1	7.15273	2.58201	2.77021
C1_08200W_B	NTG1	3.65513	1.32054	2.7679
C5_05260W_A	PSY4	4.57133	1.65372	2.76428
C2_01420C_B		2.19215	0.800746	2.73763
C5_02680W_A		5.75082	2.10616	2.73047
C6_01010W_B	KAR5	5.41228	1.9937	2.71469
C1_09400C_B	FTH1	3.02578	1.11482	2.71415
C1_02030C_B		10.7637	3.97259	2.7095
C3_01260C_A		1.84633	0.681984	2.7073
C3_01260C_B		1.84633	0.681984	2.7073
C3_02200W_B		62.4207	23.132	2.69845
C2_08320C_A		1.72347	0.639715	2.69412
C4_00730C_B		3.93261	1.46027	2.69307
C6_03540W_A		5.76185	2.14548	2.68558
C1_05080W_A	GPT1	1.66391	0.620762	2.68042
C3_01020W_A		5.62326	2.10284	2.67413
C4_05600W_B	GYP2	4.42368	1.65467	2.67345
C1_10400C_A	FGR41	28.3342	10.6194	2.66817
C3_00390W_A		1.81457	0.681612	2.66217
C3_00390W_B		1.81457	0.681612	2.66217
C5_00620W_B		4.58912	1.72451	2.66111
C3_00740W_B		1.96586	0.738777	2.66097
C2_02580W_A		5.56283	2.10275	2.6455
C2_05040C_A		11.1747	4.23061	2.6414
C7_01680C_A		4.89583	1.8641	2.62637
C7_01680C_B		4.89583	1.8641	2.62637
C2_00510W_A		3.24042	1.23538	2.62301
C5_02150C_A	ORC4	4.76721	1.82828	2.60749
C4_07130W_B		2.46664	0.947848	2.60235
C4_05900C_B		2.99284	1.15282	2.59611
C5_00860W_B	IMP2	11.4648	4.43859	2.58298
C5_03750W_A	FAV2	6.71745	2.60432	2.57935
C4_01550C_B	CPA1	11.4424	4.43832	2.5781
C1_08040W_A		172.959	67.2662	2.57127
C1_10020W_B	SFU1	2.00834	0.782548	2.5664
CR_03200C_B		1.65565	0.646952	2.55916
C2_02900W_B		15.4989	6.05741	2.55866
C2_07410W_A		6.63223	2.59719	2.55362
C2_09160W_A		3.60713	1.41841	2.54308
C2_03070C_A	SMP3	1.52587	0.600012	2.54306
CR_09850C_A	FGR46	4.77279	1.88221	2.53573
CR_09850C_B	FGR46	4.77279	1.88221	2.53573
C6_02640C_A		5.28969	2.09029	2.53061
C5_03810C_B		2.60235	1.02846	2.53034
C6_01520W_A		1.71872	0.680066	2.52728
C2_01270W_B	CHA1	4.21702	1.66948	2.52596
CR_06010W_A		3.5004	1.38726	2.52325
C6_02200C_A		12.4865	4.96346	2.51568
C4_02530W_A	ARG83	1.35818	0.540349	2.51352
C3_06640W_A		2.20052	0.87568	2.51293
C3_06640W_B		2.20052	0.87568	2.51293
CR_07280W_B	FRE30	1.34642	0.536461	2.50982
C5_02980C_A		4.99006	1.99119	2.50607
C6_01720C_B	SUR7	64.8398	25.8918	2.50426
C4_06720W_B	NOP1	23.9916	9.59168	2.50129
CR_04630C_A	DIT2	2.29206	0.918466	2.49553
C1_12860C_A		1.99429	0.799413	2.49469
C3_01590W_B		3.21334	1.2911	2.48884
C4_00720W_A	CSP2	1.62732	0.653889	2.48867
C3_02900W_A		1.73611	0.698195	2.48656
C3_02990C_A		1.73611	0.698195	2.48656
CR_03850W_B	HGT3	2.85665	1.15321	2.47713
C1_10020W_A	SFU1	1.6768	0.678616	2.47091
C7_02420C_B		1.83862	0.74669	2.46236
C2_02390W_B		16.4779	6.74339	2.44356
CR_05690W_B	MCT1	1.73663	0.71117	2.44194
C3_00150W_A		5.43912	2.23218	2.43668
C3_00150W_B		5.43912	2.23218	2.43668
C1_03290W_A	NGG1	3.85272	1.58208	2.43523
CR_04710W_A		7.423	3.05647	2.42862
C2_10120W_A		4.99885	2.06664	2.41883
CR_03250C_A		10.4212	4.31411	2.41561
CR_03250C_B		10.4212	4.31411	2.41561
C1_07830C_A		5.07047	2.1027	2.41141
CR_05560W_A		4.3564	1.80723	2.41054
C1_05760C_A	PGA26	4.88754	2.03803	2.39817
CR_01560W_A		3.63345	1.51535	2.39777
C1_04820C_A		44.3525	18.5852	2.38644
C2_10180W_B	IFR1	2.74489	1.15071	2.38539
C1_06750W_A		1.89858	0.796955	2.38229
C1_13070C_A	FAD3	8.88396	3.73009	2.3817
C3_02460C_B	PHA2	6.21098	2.61304	2.37691
C4_00260W_A		8.02952	3.3795	2.37595
C7_02830C_B	LIP5	1.95496	0.823115	2.37508
C2_09700W_A	YEA4	1.81503	0.767781	2.36399
C5_04620C_B		8.55905	3.6264	2.36021
C1_11640C_A	DPP2	8.21531	3.48135	2.3598
C6_00520W_A		12.2744	5.20783	2.35692
C2_09250W_A		7.91473	3.35823	2.35682
C2_09250W_B		7.91473	3.35823	2.35682
C6_02540C_B		6.70364	2.84709	2.35456
C6_03230W_A	ARG3	26.4923	11.2572	2.35336
C1_10350C_A		5.83955	2.48202	2.35274
C2_00090W_A		2.4851	1.05644	2.35234
CR_09930W_A		2.63842	1.12218	2.35115
CR_09930W_B		2.63842	1.12218	2.35115
C1_06790C_B	MRPL19	25.321	10.8048	2.34349
C6_04260C_B		5.03611	2.15062	2.34171
C3_01510W_A		3.8012	1.62773	2.33528
C6_03210C_B		1.26497	0.542256	2.3328
C4_05630W_B		13.8362	5.94374	2.32786
C1_02940C_B		13.3492	5.7664	2.31499
C6_01590W_A		11.8105	5.10895	2.31172
C5_05390C_A	PGA4	41.6796	18.0471	2.30948
C3_04020C_B	ZCF16	1.3193	0.572468	2.30458
C6_04430W_A	CST5	1.57122	0.682895	2.30082
C4_01400W_A	UEC1	2.36584	1.02896	2.29927
C4_01400W_B	UEC1	2.36584	1.02896	2.29927
C4_02570C_B		3.8657	1.68143	2.29906
C1_09120W_A	IPT1	1.58139	0.688448	2.29703
C2_02940W_A	MET1	7.39697	3.22169	2.29599
C2_02940W_B	MET1	7.39697	3.22169	2.29599
C4_06040W_A		2.28067	0.994461	2.29337
C1_03710C_B	MSB1	2.3191	1.01138	2.29301
C4_06950W_B		3.58016	1.56564	2.28671
C2_02960C_B		1.62157	0.710067	2.28368
C2_07440C_A		2.17271	0.952007	2.28224
C5_03690W_A		2.36876	1.03842	2.28112
C4_01860C_B		4.30032	1.892	2.2729
C7_01750W_A		4.33125	1.90709	2.27113
C7_01750W_B		4.33125	1.90709	2.27113
C6_03670C_A		20.7364	9.14305	2.268
C6_03670C_B		20.7364	9.14305	2.268
C2_00330C_A	HIR1	4.51631	1.99449	2.26439
CR_05220C_A	GUT1	2.93042	1.29418	2.26431
CR_00180C_A	CHT1	1.95078	0.862657	2.26136
CR_00180C_B	CHT1	1.95078	0.862657	2.26136
C1_05140W_B	BRG1	4.13879	1.83252	2.25852
C1_07010W_B		3.4632	1.53439	2.25705
C6_00390W_A		7.56415	3.3629	2.24929
C1_12920C_A		13.5145	6.01207	2.24789
C4_06950W_A		4.34382	1.93289	2.24732
C1_14580C_A		18.5539	8.30403	2.23432
C1_14580C_B		18.5539	8.30403	2.23432
C2_04810W_A	HIS3	8.62567	3.86464	2.23195
CR_00420W_A		1.40385	0.629078	2.2316
CR_00420W_B		1.40385	0.629078	2.2316
CR_04280C_A		5.63235	2.52574	2.22998
C6_03560W_B	POX1	2.02868	0.910143	2.22897
C2_00480C_A	PHHB	19.0654	8.56656	2.22556
C2_04270W_A	CAK1	14.1908	6.38093	2.22393
C2_08320C_B		1.42046	0.639715	2.22045
C1_00570C_A		2.39784	1.08499	2.21
C6_04430W_B	CST5	1.49208	0.676812	2.20458
C1_03140W_A		13.811	6.26579	2.2042
C2_07270W_A		10.7688	4.89363	2.20058
C2_00820W_B		2.58752	1.17682	2.19874
C5_00940C_B	HAP5	6.94567	3.1607	2.19751
C4_01260W_A	RLM1	2.61788	1.19275	2.19482
C1_05340C_B	ZCF2	1.90696	0.869664	2.19276
C5_00890C_B	GIT2	1.28897	0.58854	2.19011
C2_06850W_A		4.56978	2.08675	2.1899
C3_01220W_B		6.64281	3.03734	2.18705
CR_02720C_B	RPC31	5.86117	2.68063	2.18649
C4_05110C_B	HAP41	4.41051	2.01738	2.18626
C1_02180W_B	GAL7	7.82838	3.58216	2.18538
C7_02500C_A	DPP3	4.71693	2.15912	2.18465
C4_04730W_B	BAS1	3.42584	1.56985	2.18228
C4_00200C_B	MET15	262.502	120.656	2.17562
C5_00870C_A	GIT4	1.19094	0.547469	2.17536
C7_00410C_A		1.77845	0.818006	2.17413
C7_00410C_B		1.77845	0.818006	2.17413
C2_06630C_A		209.799	97.0156	2.16253
C2_09420W_A		3.18414	1.47405	2.16013
CR_04440C_A	RBR1	10.6512	4.93129	2.15992
C1_01780C_B	HOL4	2.04253	0.945767	2.15965
C4_02490W_B	ZCF15	1.93266	0.895315	2.15863
C5_01930W_A		3.87388	1.79702	2.15572
C2_07750W_A	RHO2	4.8385	2.25087	2.14961
C2_07750W_B	RHO2	4.8385	2.25087	2.14961
C5_02640W_A		7.28243	3.39021	2.14808
C2_10060C_B		5.21621	2.4284	2.148
C2_04100W_A		5.77136	2.6878	2.14724
CR_03800C_B	PPH3	4.15013	1.93304	2.14694
C1_10770W_A	SFT2	9.87466	4.604	2.1448
C5_02120C_A	RIX7	2.41336	1.12532	2.1446
C1_08790W_B	TPO3	54.0268	25.2108	2.143
CR_01780W_A		1.39672	0.651924	2.14246
CR_07170W_B		3.26955	1.52777	2.14008
C1_05090W_A	TRY2	4.04484	1.89126	2.1387
C7_02690C_B		7.93604	3.72108	2.13273
C1_07030C_B	RBT4	6.77463	3.18381	2.12783
C1_01010W_B		70.1312	32.9598	2.12778
C3_00880W_A	KGD1	19.5892	9.20704	2.12763
CR_03410W_B		6.68346	3.14288	2.12654
C1_03540C_A		19.188	9.03329	2.12414
C2_07760W_A		7.39948	3.48776	2.12155
C1_09430W_A		1.71115	0.806715	2.12113
C2_00240C_B	SOD6	5.85872	2.76293	2.12047
C4_05170C_A	NBP35	2.33058	1.10251	2.11388
CR_02090C_B	CET1	9.71869	4.59867	2.11337
C4_05050C_B	PPG1	3.52386	1.66746	2.11331
C7_03020C_B	DUG3	9.49378	4.49725	2.11102
C4_06240W_B		2.9925	1.41873	2.10928
C4_06830C_B	CCT6	10.1718	4.8305	2.10575
CR_00920W_A	CCE1	1.3385	0.635745	2.1054
CR_00920W_B	CCE1	1.3385	0.635745	2.1054
C2_01730W_A		2.98686	1.41933	2.10442
CR_08300C_A		14.6707	6.97733	2.10263
CR_03500W_A	CIT1	28.8153	13.7301	2.0987
CR_03340C_A		1.64945	0.786048	2.0984
C3_03210W_A		2.18298	1.04085	2.0973
C3_03210W_B		2.18298	1.04085	2.0973
CR_06030C_B		1.18697	0.566223	2.0963
C4_00600C_B	MUC1	4.07857	1.94578	2.09611
C5_02410C_B		12.8822	6.16322	2.09018
C5_00730W_B	HYR3	11.1012	5.31159	2.09
C1_11690W_A		2.69889	1.29276	2.08769
C3_00950C_A		5.30322	2.54182	2.08639
CR_04490C_A		5.62282	2.69691	2.08491
CR_04130C_A	EAF7	7.84408	3.7627	2.0847
C5_01990W_A		2.92234	1.40244	2.08375
C1_06930W_A	PGA63	15.6466	7.51101	2.08315
C2_05490W_A		2.09931	1.00842	2.08177
C2_05490W_B		2.09931	1.00842	2.08177
C1_09430W_B		1.38964	0.668143	2.07985
C2_09630C_A		1.47197	0.707897	2.07936
C1_03690W_A		14.2768	6.86843	2.07861
C7_02980C_A	SFI1	2.05321	0.988636	2.07681
C3_04250W_A	WSC1	5.62662	2.71191	2.07478
C3_02100W_A	STE50	2.3478	1.13161	2.07475
C4_05060W_B	CDL1	1.65801	0.79955	2.07368
C3_00720W_B	PMA1	42.732	20.6099	2.07337
C2_06230W_B		7.5418	3.63771	2.07323
C1_02660C_A	MGM101	9.30885	4.49061	2.07296
C2_10230W_A		4.01408	1.93759	2.07169
C6_00440C_B	FET34	41.7459	20.1568	2.07105
C1_05740C_A		2.04554	0.988755	2.06881
C4_07200C_B		5.2191	2.52327	2.06839
C2_04560W_B	KTR2	1.67088	0.808998	2.06537
C1_07490C_B		1.34307	0.652046	2.05978
C2_03440W_A	PGA33	14.7616	7.16998	2.0588
C3_02420C_B		1.07834	0.523928	2.05818
C2_05170W_B		15.4236	7.49408	2.05811
C1_11320C_B		1992.45	968.901	2.0564
C6_02640C_B		6.46364	3.14344	2.05623
C4_06050W_B	MED3	4.20025	2.04531	2.0536
CR_05990C_A	SFL1	3.76795	1.8351	2.05326
C3_00030C_B		4.83435	2.35497	2.05283
C1_13310W_A	ECM25	1.36302	0.664206	2.0521
C1_13310W_B	ECM25	1.36302	0.664206	2.0521
C5_01130W_B	CYC3	8.34858	4.06912	2.05169
C7_01960W_A		2.79295	1.36406	2.04753
C4_02480C_B	TIM13	36.3126	17.7392	2.04703
C5_01170W_A		4.45197	2.17511	2.04678
C7_03090C_A	SSP96	2.48782	1.21584	2.04618
C1_09320C_B		2.35222	1.15044	2.04462
CR_05760C_A		5.0644	2.49376	2.03083
C5_04520W_A	TIP41	3.92258	1.93161	2.03073
C2_03410W_B		5.30842	2.6159	2.02929
C2_02610C_A	HGT20	2.07751	1.02451	2.0278
C6_01020W_B		1.64167	0.811411	2.02323
C4_07030W_A	MET16	25.6427	12.6746	2.02315
CR_07020W_B		27.6036	13.6451	2.02297
C1_14310W_A		6.80609	3.37328	2.01765
C1_14310W_B		6.80609	3.37328	2.01765
C1_10960W_A		6.27916	3.11234	2.0175
C2_05810W_B		3.13899	1.55659	2.01658
C6_00590W_A	SLY41	4.21904	2.09233	2.01644
C3_00430W_A	EST3	2.57989	1.28051	2.01474
C3_00430W_B	EST3	2.57989	1.28051	2.01474
C1_06920C_B		2.2124	1.09967	2.01187
C2_08540C_B		4.63492	2.30512	2.01071
C1_10060C_A		13.5107	6.72244	2.00979
C1_07170C_B	ZCF23	1.93603	0.964468	2.00736
C2_03460C_B		6.76344	3.37065	2.00657
C4_01130C_B		5.25084	2.61922	2.00473
C1_09170W_A	CTA8	2.1817	1.08856	2.00421
C4_05880W_B	GAT1	17.8219	8.9035	2.00167
C5_02990W_B		14.4628	7.22629	2.00141
CR_07700W_A		3.14299	1.57203	1.99932
C2_07390C_A		6.59865	3.30352	1.99746
C1_06700W_B		11.0926	5.55618	1.99644
CR_09210W_A	SUC1	2.36546	1.1854	1.9955
CR_09210W_B	SUC1	2.36546	1.1854	1.9955
CR_08090W_B	SSB1	237.678	119.147	1.99484
C1_02960C_B		5.51415	2.77169	1.98946
C2_10540W_A		4.11004	2.0688	1.98667
C2_10540W_B		4.11004	2.0688	1.98667
CR_07250C_B		1.33176	0.671481	1.98331
C1_05280W_B		3.61418	1.82282	1.98274
C5_03920C_A		8.54238	4.31131	1.98139
C1_06720C_A		3.96883	2.00594	1.97854
C3_02790W_B		26.7785	13.5484	1.9765
CR_05650W_B	BRF1	4.67819	2.36801	1.97558
C3_02820C_A		7.16365	3.62827	1.9744
CR_02630C_B		5.86106	2.97072	1.97294
CR_07420W_B	KGD2	40.1047	20.3832	1.96754
C6_00230W_A		1.61905	0.823074	1.96708
C6_00230W_B		1.61905	0.823074	1.96708
C5_04790C_A		2.68053	1.36344	1.96601
C7_03210W_B		2.14519	1.09154	1.96529
C5_05150C_B		1.55794	0.792823	1.96506
C4_04950W_A		1.78075	0.907658	1.96192
CR_03010C_A	ERV1	11.7442	5.9865	1.96178
C6_00150W_A	ARD	43.7732	22.3134	1.96174
C1_05270C_B		18.1368	9.24848	1.96106
C1_00790W_B		2.27758	1.16177	1.96044
C6_04200C_B		768.46	392.112	1.9598
C7_02220C_A		4.09449	2.08979	1.95928
C7_00770W_A		1.0314	0.526543	1.95882
C7_00770W_B		1.0314	0.526543	1.95882
C4_01230C_B		11.0444	5.63903	1.95857
CR_10590W_A		2.99163	1.52866	1.95703
CR_10590W_B		2.99163	1.52866	1.95703
C2_05150W_B	PEX2	3.37235	1.72368	1.95648
C3_01100W_A		14.443	7.38865	1.95476
C1_11210C_B	HAP43	7.30016	3.73486	1.9546
C2_08030W_A		4.25473	2.1783	1.95323
C2_08030W_B		4.25473	2.1783	1.95323
C2_00370W_B	PDR6	3.20156	1.63956	1.9527
C4_05360C_A		2.08494	1.06841	1.95145
C4_05360C_B		2.08494	1.06841	1.95145
C6_00600C_B	YHM2	28.4357	14.5721	1.95138
C3_03480C_B	ALT1	17.2869	8.85882	1.95138
C3_04340W_B	ATF1	15.3588	7.87202	1.95106
C1_01130W_B		5.20489	2.66893	1.95017
CR_03950W_B		8.40463	4.30998	1.95004
C4_05640C_A		6.31433	3.23962	1.94909
C4_00300C_A	SWI1	4.27533	2.19444	1.94825
C1_09050W_B	HST1	2.57442	1.32249	1.94665
C2_03080W_B	IDH2	40.8619	21.0349	1.94258
C2_05230C_B	RPF2	8.86742	4.56557	1.94224
C4_05780C_A	CFL2	2.26441	1.16623	1.94164
C5_04890C_B		4.079	2.1022	1.94035
CR_06550C_A		24.2368	12.5005	1.93886
CR_01330W_A	CPA2	13.8025	7.12399	1.93747
C2_08710W_B	PEX17	11.1202	5.74152	1.93681
C4_02610C_A	SUL2	7.85349	4.05541	1.93655
C4_06670W_B		4.80435	2.48115	1.93634
C2_08970C_A	DFG10	5.13915	2.65573	1.93512
CR_07200W_B		1.35611	0.700951	1.93468
C6_03450C_B	NAM2	3.80706	1.96804	1.93444
C5_00610C_A		1.64736	0.851599	1.93443
C1_08410C_A	SAM4	41.7094	21.5667	1.93397
C2_10870W_A		6.47151	3.34805	1.93292
C4_00620C_A	SPC2	36.9778	19.1325	1.93272
CR_06930W_B		9.95425	5.15571	1.93073
CR_07050C_B	URA2	11.2152	5.80912	1.93061
CR_04090C_A	ADE17	83.4682	43.2674	1.92912
C4_04840C_B	AGP3	7.12674	3.69592	1.92827
CR_07700W_B		2.62393	1.36167	1.927
C7_03090C_B	SSP96	3.6463	1.89251	1.9267
C4_02060C_A	TFG1	10.7591	5.58748	1.92557
C1_13520C_A	MCU1	3.89265	2.02223	1.92493
C1_09260C_A	PTC1	7.58553	3.9443	1.92316
C1_04560W_A		3.28756	1.71114	1.92127
C1_09290C_B	ARG5,6	30.4773	15.8631	1.92126
C4_03190W_B		4.15552	2.16568	1.9188
C3_07630C_A		5.81107	3.03175	1.91674
C3_07630C_B		5.81107	3.03175	1.91674
C1_01240W_A	IFD3	4.55485	2.37739	1.9159
C1_01240W_B	IFD3	4.55485	2.37739	1.9159
CR_05260C_B	KCS1	4.36146	2.27655	1.91582
C7_02990W_B	BCK1	1.42807	0.745416	1.9158
C4_07210W_B		3.17563	1.65795	1.91539
C1_04370C_B		33.6809	17.5981	1.9139
C5_01240W_A	AUR1	8.42524	4.40649	1.91201
C1_04500W_B	ICL1	6.14302	3.21314	1.91184
C6_01140C_A	ARC18	20.7812	10.8789	1.91023
CR_08980C_A		2.2743	1.1907	1.91005
CR_08980C_B		2.2743	1.1907	1.91005
C4_02900C_B	CRH11	18.6281	9.75328	1.90993
C1_05340C_A	ZCF2	2.43237	1.27473	1.90814
C5_01530C_B		6.16867	3.23293	1.90807
C7_02360W_A		1.06826	0.559882	1.90801
C4_05340W_A		3.33941	1.75053	1.90766
CR_02940C_A		4.7348	2.48278	1.90705
C6_02150C_B		2.5745	1.35108	1.90552
C2_01330C_A	SIR2	1.43536	0.753637	1.90457
C7_00030W_A		28.1276	14.7707	1.90428
C7_00030W_B		28.1276	14.7707	1.90428
C1_14560C_A		16.6562	8.74775	1.90406
C5_05370C_B	PRP22	1.53321	0.805361	1.90375
C1_05470W_A	MTM1	4.35839	2.28985	1.90336
C7_02110W_B		5.46117	2.87096	1.90221
C2_02570W_B		1.01612	0.534386	1.90147
C3_07560W_A	TCC1	11.9786	6.30216	1.90071
C4_03200C_B		12.0824	6.36207	1.89913
C4_01080W_B	RAT1	3.46253	1.82337	1.89897
C3_02030W_B		7.80344	4.1093	1.89897
C1_03170C_B		1.07293	0.565646	1.89683
C1_05810W_B	GIM5	21.0432	11.1037	1.89514
C1_04190C_A	BST1	7.71223	4.07444	1.89283
C1_11550W_A	GAR1	75.3949	39.8327	1.89279
C5_00150C_A		10.0514	5.31281	1.89192
C5_00150C_B		10.0514	5.31281	1.89192
CR_05920C_A	MHP1	10.0788	5.32833	1.89155
CR_04230W_A		14.851	7.85776	1.88998
C3_03500W_B	SKN2	2.0964	1.10963	1.88928
C1_11800C_B		12.0123	6.36774	1.88643
C2_04450W_B		1.79804	0.95323	1.88626
C2_05540C_B		4.08641	2.16675	1.88597
C1_12710C_B		4.24892	2.25309	1.88582
CR_07530C_A	ECM22	3.70094	1.96287	1.88547
C3_00880W_B	KGD1	22.0069	11.6892	1.88267
C5_01070C_A		4.87862	2.59159	1.88248
C5_01070C_B		4.87862	2.59159	1.88248
C6_01710C_A	PTK2	4.14685	2.20519	1.88049
CR_03900W_B	HST7	7.17823	3.81802	1.88009
C3_02160C_A		5.56474	2.96088	1.87942
C1_10910C_A		4.9124	2.61786	1.87649
C1_14430C_A		9.94048	5.29752	1.87644
C1_14430C_B		9.94048	5.29752	1.87644
C1_06970C_B		6.08779	3.24483	1.87615
CR_06980W_A		6.07336	3.24017	1.8744
C2_07040W_B		4.08549	2.17974	1.8743
C2_09530W_A	EAP1	4.60804	2.45992	1.87325
C1_03920C_A		1.10231	0.588542	1.87296
C3_01580W_B	ZCF7	2.69932	1.44159	1.87246
C4_06760W_B	GUT2	35.5651	19.0014	1.87171
CR_08090W_A	SSB1	224.385	119.927	1.87101
C6_02750C_A	LYS14	1.66032	0.887857	1.87003
C6_02280W_A		6.1072	3.26687	1.86943
C4_02460W_A		15.2623	8.1653	1.86917
CR_00070W_A	BNR1	1.64987	0.882916	1.86866
CR_00070W_B	BNR1	1.64987	0.882916	1.86866
C4_02690W_B		6.50238	3.48018	1.8684
C4_04010W_A		1.02014	0.546345	1.86722
C2_03780C_A		3.735	2.00077	1.86678
C2_10230W_B		3.08559	1.65332	1.8663
C1_04160C_B		3.76777	2.01981	1.8654
C6_02140W_B		2.40791	1.29107	1.86504
CR_02910W_B		3.42205	1.83693	1.86292
CR_04330W_A		3.8211	2.05179	1.86233
CR_07720C_B	CDC45	3.50455	1.88325	1.8609
CR_03920C_B	TPO4	4.35171	2.34048	1.85932
C1_03150C_A		12.9838	6.98417	1.85902
C1_07010W_A		2.0609	1.10902	1.8583
C1_10740C_B	ASR1	3.24248	1.74527	1.85786
CR_08680C_A		1.66687	0.897643	1.85694
CR_08680C_B		1.66687	0.897643	1.85694
CR_07310W_A		1.97163	1.0629	1.85495
C5_01640W_B	MAS2	5.49776	2.96798	1.85236
C1_02400C_B	MNN11	3.34843	1.80875	1.85124
C4_00750C_B		6.27199	3.39198	1.84907
C1_05930C_A		2.77826	1.50269	1.84885
CR_09650W_A	WAL1	5.74617	3.10936	1.84802
CR_09650W_B	WAL1	5.74617	3.10936	1.84802
C4_05980C_A		1.77616	0.9616	1.84709
CR_07420W_A	KGD2	31.7257	17.1767	1.84702
C1_12280C_A		6.57251	3.5597	1.84637
C5_02810W_B		6.2659	3.39393	1.84621
C4_07230C_A	VID21	3.68907	1.99998	1.84455
C2_00690W_A		3.0117	1.63286	1.84444
C1_10220C_A	TPK1	12.9841	7.04179	1.84386
C5_04220W_B	MRV5	1.77862	0.964628	1.84384
C5_04260W_B		10.5025	5.69702	1.84351
C1_08630W_B		5.46214	2.965	1.84221
C6_00760W_B		18.2253	9.89785	1.84134
C4_04700W_B	SSZ1	29.9021	16.256	1.83945
C1_06790C_A	MRPL19	27.3695	14.8924	1.83782
C2_07090C_A	OLE2	3.62932	1.97532	1.83733
C6_04550C_A		6.16937	3.35844	1.83697
CR_03500W_B	CIT1	27.3146	14.8739	1.83641
C3_04770C_A	ZCF32	1.2305	0.670598	1.83493
C3_04770C_B	ZCF32	1.2305	0.670598	1.83493
C1_13400C_B	AGC1	8.03777	4.38063	1.83484
C2_04180C_A		1.70961	0.932008	1.83433
CR_03560W_B		3.01876	1.64586	1.83415
C4_04880W_B	FGR10	1.47603	0.805227	1.83307
C1_04220C_A		13.1393	7.17829	1.83042
C4_00380W_A		5.2511	2.86922	1.83015
C1_00370W_A		36.545	19.9986	1.82738
C1_00370W_B		36.545	19.9986	1.82738
C1_11850W_B		14.6074	7.99627	1.82678
C7_03170W_A	IFA21	2.7771	1.521	1.82584
CR_03060W_A	ARC1	26.4767	14.5055	1.82529
C1_00600W_A	APC1	2.15474	1.18249	1.82221
C7_03570W_A	ARG4	18.4507	10.1304	1.82133
C7_03570W_B	ARG4	18.4507	10.1304	1.82133
C6_00340C_A		6.08579	3.34174	1.82114
C1_04980C_A		11.4769	6.30239	1.82104
C4_00200C_A	MET15	241.915	132.868	1.82071
C1_02870W_A	YPT7	12.1093	6.65548	1.81945
C4_02500C_A	ADR1	1.66025	0.913945	1.81658
C4_01330W_A		45.2466	24.934	1.81466
C3_07900C_A		2.48909	1.3732	1.81262
C3_07900C_B		2.48909	1.3732	1.81262
CR_06050W_A	CDC28	22.5101	12.4215	1.81219
CR_07770C_A	PTC6	5.66519	3.12701	1.8117
C1_06230C_B	MDM34	1.54466	0.853118	1.81061
C4_05560C_A	ARO9	2.0187	1.11498	1.81052
C1_09210C_B		7.05113	3.8954	1.81012
C3_03710W_B	CCC1	9.08107	5.02367	1.80766
C5_01560C_B		9.4845	5.25153	1.80605
C1_06760C_A		1.56967	0.869693	1.80486
C3_02910W_A		2.13856	1.18518	1.80443
C3_02980C_A		2.13856	1.18518	1.80443
CR_04050C_B	MEX67	4.63177	2.56741	1.80406
CR_10680W_B	RPO21	26.2956	14.5797	1.80358
C1_03780C_B	HMG1	8.63709	4.78919	1.80346
C7_04140C_A		9.36613	5.19611	1.80253
C7_04140C_B		9.36613	5.19611	1.80253
C7_03070C_A	CYR1	6.13138	3.40198	1.8023
CR_09880W_A	DEF1	10.7044	5.93947	1.80225
C1_11610C_A		6.85958	3.80735	1.80167
C2_10010C_A		10.0116	5.55746	1.80148
C2_07610C_B		8.81749	4.89777	1.80031
C4_04730W_A	BAS1	2.39535	1.33154	1.79893
C2_08270C_A		10.881	6.05081	1.79826
C1_05350W_A	YPT53	4.45803	2.48001	1.79758
C3_02300W_B	FGR23	1.06537	0.592927	1.79681
CR_00200W_B	PCK1	43.7595	24.3545	1.79677
CR_00200W_A	PCK1	43.7594	24.3545	1.79677
C2_07500C_A	MED4	6.69795	3.72844	1.79645
C4_00440C_A	OPT7	11.2647	6.27142	1.7962
C7_04310C_A		5.72455	3.18934	1.7949
C7_04310C_B		5.72455	3.18934	1.7949
C2_05510C_A		2.10523	1.17349	1.794
C2_05510C_B		2.10523	1.17349	1.794
C6_01770W_A	RAD18	0.980546	0.546571	1.794
C2_10330C_A		5.19279	2.89501	1.7937
C4_03330W_A	IPK1	2.58891	1.44351	1.79348
C1_05900W_B		4.17191	2.32906	1.79124
C4_00600C_A	MUC1	3.50576	1.9586	1.78993
C5_05490C_A	HTS1	15.7248	8.7879	1.78936
C4_00760W_B	ZCF21	4.3377	2.42423	1.78931
C1_02130C_A	GAL1	10.5334	5.89206	1.78772
C3_03810W_B	RAD53	3.22905	1.80658	1.78738
CR_02060W_A		5.73054	3.2065	1.78717
C1_03440C_A		10.2859	5.75636	1.78688
C1_05830W_B		1.06107	0.594248	1.78557
CR_02690W_B		11.1953	6.27468	1.7842
C3_00130C_A		13.8633	7.77101	1.78398
C3_00130C_B		13.8633	7.77101	1.78398
C4_01160W_A	CRD2	402.539	225.669	1.78376
C2_07930C_B	VRP1	5.68944	3.18995	1.78355
C1_08710W_B		13.4376	7.53451	1.78348
C7_00060C_A		10.9572	6.14468	1.7832
C7_00060C_B		10.9572	6.14468	1.7832
C6_01740C_B	ATG15	7.39314	4.14729	1.78264
C1_12900W_B		3.80557	2.13653	1.7812
C2_09810C_B		4.27553	2.40094	1.78077
C2_05620W_A	KTI11	39.0053	21.9057	1.7806
C2_05620W_B	KTI11	39.0053	21.9057	1.7806
C4_04110W_A		337.254	189.537	1.77935
C4_04110W_B		337.254	189.537	1.77935
C3_02390W_B		1.81443	1.02044	1.77808
C2_09580W_A	AGE2	7.65363	4.30652	1.77722
C2_04300C_A		8.30174	4.68038	1.77373
CR_04120C_B		2.30749	1.30185	1.77247
C5_05440C_A		8.79975	4.9664	1.77185
C4_06340W_B	AGO1	10.7665	6.08428	1.76956
C1_01450W_A	ABC1	11.7763	6.65883	1.76853
C1_07540C_A	BBC1	8.44069	4.77377	1.76814
C3_04020C_A	ZCF16	1.56792	0.887661	1.76635
C5_00900C_B	URA4	21.1467	11.9738	1.76608
C5_02480W_B		9.29977	5.26692	1.7657
CR_07670W_B		10.7453	6.08741	1.76516
C2_09510C_A		4.07459	2.30873	1.76486
CR_06650C_A		9.86238	5.59226	1.76358
CR_06650C_B		9.86238	5.59226	1.76358
C4_04120C_A		5.06956	2.87463	1.76355
C3_03060W_A		14.4928	8.22334	1.7624
C3_03060W_B		14.4928	8.22334	1.7624
C7_03220C_A	ZCF29	12.4091	7.05148	1.75979
C3_04990W_A	FGR44	6.85929	3.9006	1.75852
C3_04990W_B	FGR44	6.85929	3.9006	1.75852
C1_08400C_B	GCV2	15.2223	8.66202	1.75736
C4_06200W_B		96.4652	54.906	1.75691
CR_04680C_B		8.84846	5.03648	1.75688
CR_02190C_A	SEF1	1.82563	1.03965	1.75599
C2_03590C_A	CAP4	15.1031	8.60412	1.75533
C4_04820C_B		12.1798	6.93903	1.75525
C6_01780C_A		3.07792	1.75541	1.75339
CR_10510W_A		1.42762	0.814637	1.75246
CR_10510W_B		1.42762	0.814637	1.75246
C6_03180C_B		5.18201	2.95919	1.75116
C2_00160C_A	NAT2	21.1894	12.1094	1.74983
C5_05360C_B		2.64129	1.50962	1.74964
C2_02510W_B	PRS1	7.39458	4.22853	1.74874
C6_00970C_B	HAL21	14.2851	8.17264	1.74792
CR_01670W_A		5.2251	2.99129	1.74677
C4_07090C_B	TRP4	17.1801	9.84332	1.74536
C6_01860C_A	HCH1	43.8953	25.1542	1.74505
C2_03670W_A	SAP99	1.88197	1.07877	1.74454
CR_03780C_B		2.77907	1.59329	1.74424
C4_02080W_A		4.28178	2.45502	1.74409
C4_02080W_B		4.28178	2.45502	1.74409
C2_00740C_A		8.93702	5.12632	1.74336
C3_03730C_B	PHB1	22.6721	13.0133	1.74223
C6_02090C_A		0.984081	0.564932	1.74195
C4_01900C_B	MDH1-1	150.649	86.4967	1.74167
C4_03000C_B		7.49447	4.30409	1.74124
C1_08850C_A	AFG1	1.02334	0.588148	1.73993
C1_04200C_B		12.5824	7.23445	1.73923
C4_07200C_A		4.96089	2.8559	1.73707
C1_11010C_A		5.72924	3.2992	1.73655
C1_11450C_A	SAM2	96.8092	55.7608	1.73615
C4_03750C_A		2.14102	1.23328	1.73603
CR_01360W_B		5.92607	3.41498	1.73532
CR_08340W_A	CYS3	93.3295	53.7894	1.73509
C2_10750C_A	AKL1	5.8824	3.39072	1.73486
C2_10750C_B	AKL1	5.8824	3.39072	1.73486
C1_07100C_A		8.28402	4.77524	1.73479
C6_02020C_A		2.40269	1.38512	1.73464
C6_02020C_B		2.40269	1.38512	1.73464
C2_03450W_B		7.72811	4.45536	1.73456
C1_01470W_A		8.88358	5.12551	1.73321
C1_06270W_B		2.76332	1.59458	1.73295
C6_00720C_B	COX15	27.6874	15.98	1.73263
C1_10160W_A	MIR1	145.622	84.0916	1.73171
C1_04280C_A		3.05612	1.76526	1.73126
C1_10420C_A		4.21117	2.43245	1.73125
C3_06940W_A		7.73653	4.47108	1.73035
C3_06940W_B		7.73653	4.47108	1.73035
C4_01380W_B	ZCF27	2.5534	1.47697	1.72881
C1_13450W_A	HYR1	1.07824	0.623849	1.72837
CR_04440C_B	RBR1	19.5279	11.3005	1.72805
C4_07120C_B	MSH2	2.66009	1.53975	1.72761
C6_01670W_A	MAE1	18.6466	10.7934	1.72759
C2_05740W_B	SPO7	3.78018	2.18924	1.72671
CR_07450C_A	MNL1	5.51219	3.19268	1.72651
C6_01940W_A		143.281	83.0229	1.7258
C3_00840C_B		8.40047	4.86766	1.72577
C7_02040C_B	CUP9	29.9357	17.3493	1.72548
CR_08210C_A	ACO1	51.054	29.5909	1.72533
CR_08340W_B	CYS3	77.8882	45.1694	1.72436
C3_07860C_A	MRR2	2.15821	1.25191	1.72393
C3_07860C_B	MRR2	2.15821	1.25191	1.72393
C1_10180C_A	ECM21	12.3413	7.16039	1.72355
C3_07850W_A		7.35906	4.27248	1.72244
C3_07850W_B		7.35906	4.27248	1.72244
C1_09490C_B	GUA1	32.1388	18.667	1.72169
C5_04800W_B	CRH12	10.4933	6.09563	1.72145
C4_05540W_A	HOM3	24.453	14.2162	1.72008
C1_08750W_B	YMC2	13.193	7.67141	1.71976
C3_01440C_B		28.6701	16.6726	1.7196
C6_02370C_B		6.89526	4.01191	1.7187
C5_01320W_B	SNF1	13.9042	8.09233	1.7182
C4_05030C_A	SSK2	4.79797	2.79258	1.71811
C4_04000W_A	MET4	6.91459	4.0252	1.71783
C4_04000W_B	MET4	6.91459	4.0252	1.71783
CR_01730W_B	IFU5	22.6461	13.1844	1.71764
CR_03560W_A		2.10184	1.22389	1.71735
C5_01700W_B		22.0799	12.8676	1.71593
C5_03510C_A		17.1511	9.99585	1.71582
C5_03510C_B		17.1511	9.99585	1.71582
C1_01400C_B		5.21986	3.04556	1.71392
C6_00240C_B		6.04587	3.52868	1.71335
C1_10990C_B	RTG3	4.55846	2.66239	1.71217
C6_03050C_A		2.56304	1.49722	1.71187
C1_11290W_A		2.66964	1.5596	1.71174
C2_07170C_A	AFT2	2.90813	1.69896	1.71171
C1_00550W_B	CIS2	2.23059	1.30338	1.71138
C1_08580C_B	VCX1	11.3261	6.6196	1.711
C5_00630C_A	EXO1	4.30413	2.51809	1.70928
C4_01840C_B		71.3329	41.736	1.70914
CR_04740C_B	ADE6	17.9648	10.5148	1.70852
C2_04940C_A	ITR1	5.96943	3.49581	1.7076
C1_12890W_A		1.17124	0.68624	1.70675
C1_12890W_B		1.17124	0.68624	1.70675
C3_07980C_A		7.40787	4.3414	1.70633
C5_02510C_A		10.1622	5.95743	1.7058
C5_02510C_B		10.1622	5.95743	1.7058
C6_04530C_A		1.79736	1.05468	1.70417
CR_04390C_A		3.02411	1.77469	1.70402
C5_02540C_B	SPR28	0.952225	0.559201	1.70283
C4_06770W_A		4.23458	2.48696	1.70272
C2_09730C_A	IPK2	5.53224	3.25121	1.7016
C4_06190C_A	MPH1	1.29108	0.759263	1.70043
C4_06610C_A	SDH12	42.9648	25.2753	1.69987
C4_05370W_B	PUF3	2.13971	1.25917	1.69931
C1_02850W_B		3.8234	2.25067	1.69879
C1_06120C_B		3.84102	2.26111	1.69873
C4_00140C_A	HIS4	33.3559	19.636	1.69871
C6_03150C_B		2.56784	1.51315	1.69701
C3_05190C_A	MCA1	11.9566	7.04859	1.69631
C3_05190C_B	MCA1	11.9566	7.04859	1.69631
C3_01660W_A		48.514	28.6031	1.69611
C2_03830W_A		7.25596	4.27888	1.69576
C1_04600C_A		9.53091	5.62077	1.69566
C4_00190W_A		2.8745	1.69614	1.69473
C4_02990C_B	GST2	49.9497	29.4774	1.69451
CR_07650W_B	GLC7	21.2341	12.5348	1.69402
C1_00690W_B	RIC1	3.46002	2.04388	1.69287
C2_10610W_A	GYP5	5.43284	3.2096	1.69269
C4_04250W_A		1.88508	1.11466	1.69117
C3_00100W_A		2.53191	1.4972	1.6911
C3_00100W_B		2.53191	1.4972	1.6911
C2_06510W_B		1.70417	1.00792	1.69078
C1_04300C_A	SSA2	126.379	74.7494	1.69069
C5_04130C_A	CHT2	28.9702	17.1373	1.69047
C1_08890C_A		6.85815	4.06098	1.68879
C5_02570W_B	MNN13	1.55048	0.918522	1.68801
CR_08450C_A		3.51543	2.08275	1.68788
CR_08450C_B		3.51543	2.08275	1.68788
C1_07510W_B		9.9168	5.87716	1.68734
CR_02190C_B	SEF1	3.03276	1.7976	1.68712
C3_07360W_A	DLD2	10.9888	6.5134	1.68711
C3_07360W_B	DLD2	10.9888	6.5134	1.68711
C1_09530W_A	RAM2	4.72713	2.80193	1.6871
C1_13990W_A	OCA6	8.52036	5.05064	1.68698
C4_03380C_A	DAO2	7.00006	4.15125	1.68625
C3_02150C_B	ERG6	51.6911	30.6647	1.68569
C5_01720C_A	RCY1	2.24525	1.332	1.68562
C1_12100C_B	PXA2	2.09278	1.24231	1.68458
C3_00670C_B	FKH2	6.25099	3.711	1.68445
C4_01140C_A		21.6177	12.8395	1.68369
C2_08570W_B	ANP1	7.91765	4.70399	1.68318
C1_07210C_B		6.5984	3.92177	1.68251
CR_03730C_A		4.11967	2.44878	1.68234
C6_03540W_B		11.3741	6.76107	1.68229
C1_14110C_B	RPL4B	231.893	137.879	1.68185
C1_14110C_A	RPL4B	231.889	137.879	1.68183
C2_08590W_A	YWP1	212.152	126.192	1.68119
C1_07640C_A		0.985641	0.586341	1.681
C6_00920W_A		49.4921	29.4493	1.68058
C1_08370W_B	SDS24	22.0505	13.1269	1.6798
C2_02520W_A		2.17008	1.29196	1.67968
C5_02970W_A	DAP2	6.91412	4.11956	1.67837
C5_02040W_A		8.38993	5	1.67799
C4_03280W_A	MSN5	11.381	6.78349	1.67775
C4_05000W_B		1.79449	1.07001	1.67708
C5_05410C_B	ILV3	57.8712	34.5116	1.67686
C1_00140W_A	KEL1	8.57799	5.11707	1.67635
C1_00140W_B	KEL1	8.57799	5.11707	1.67635
C6_00280W_B	CPH2	15.9756	9.53158	1.67607
C4_06960W_A		8.78346	5.24089	1.67595
C1_14570C_A	FGR24	13.2056	7.8889	1.67395
C1_14570C_B	FGR24	13.2056	7.8889	1.67395
C1_12850W_B	BLP1	2951.97	1763.5	1.67393
C5_01755C_B	MTLALPHA1	1.07797	0.644362	1.67292
C6_03830W_A	SAL6	10.0632	6.01551	1.67288
CR_03110W_A		4.48865	2.68404	1.67235
C4_00050W_B		6.66442	3.9861	1.67192
C6_04410C_A		4.06119	2.42937	1.6717
C2_03360W_B		5.4871	3.28373	1.671
C3_06070C_A	PBS2	8.93054	5.34731	1.6701
C3_06070C_B	PBS2	8.93054	5.34731	1.6701
C1_12660W_B		4.09378	2.45303	1.66887
C2_09760W_A		20.0818	12.0338	1.66878
C2_03640W_A	UGA11	2.31259	1.38584	1.66873
C3_00620C_A		50.8438	30.4713	1.66858
C3_00620C_B		50.8438	30.4713	1.66858
C2_05780C_A	MKK2	10.9021	6.53834	1.66741
C6_02650C_B		2.31113	1.38615	1.6673
C6_04550C_B		5.89186	3.53904	1.66482
C4_02020W_A	CAT2	10.2834	6.17878	1.66431
C4_02020W_B	CAT2	10.2834	6.17878	1.66431
C3_00780W_A	HOS2	4.49487	2.70094	1.66418
C3_03820C_A		4.60607	2.76825	1.66389
C5_03490C_A		6.87226	4.13078	1.66367
C5_03490C_B		6.87226	4.13078	1.66367
C7_03690W_A		2.26046	1.35897	1.66337
C7_03690W_B		2.26046	1.35897	1.66337
C1_02750C_A		9.3396	5.61514	1.66329
C1_08940C_B	MSN4	11.4484	6.88467	1.66288
CR_08210C_B	ACO1	54.949	33.0447	1.66287
C7_01070C_A		4.22738	2.54275	1.66252
C7_01070C_B		4.22738	2.54275	1.66252
C2_00730C_B		2.36387	1.42223	1.66208
C1_07190W_A	SOG2	2.87856	1.73191	1.66207
C6_00250W_A		8.18309	4.92585	1.66125
C1_05030C_B	PSF2	6.41759	3.86413	1.66081
CR_05970C_A		10.8684	6.5485	1.65968
CR_04090C_B	ADE17	86.5019	52.1309	1.65932
C2_00540W_B		5.44026	3.27895	1.65915
CR_05040W_A		7.67899	4.63	1.65853
CR_05040W_B		7.67899	4.63	1.65853
C4_02450W_A		9.63322	5.80853	1.65846
C1_14380C_A		1.24904	0.753185	1.65835
C1_14380C_B		1.24904	0.753185	1.65835
C1_06690W_B	CYK3	7.53232	4.54258	1.65816
C2_01160W_A		11.1505	6.72556	1.65793
CR_05050W_A	GLN1	376.29	227.028	1.65746
C4_04160W_B		64.1583	38.7263	1.65671
C4_04080C_B	PGA31	1.05805	0.638952	1.65591
C6_01460C_A		7.14666	4.31649	1.65566
C1_12030W_A	SER33	88.0623	53.1896	1.65563
C1_12030W_B	SER33	88.0623	53.1896	1.65563
C5_05230C_A		62.5236	37.7759	1.65512
C1_05290W_A	GRS1	41.9889	25.3706	1.65503
CR_03490W_B	DEM1	1.58662	0.958923	1.65459
C1_14450C_A		13.6362	8.25196	1.65248
C1_14450C_B		13.6362	8.25196	1.65248
C4_02370C_B	PGA59	2518.31	1524.17	1.65225
C2_00390C_A		24.263	14.6859	1.65213
C2_00390C_B		24.263	14.6859	1.65213
C4_04720W_A		31.1309	18.851	1.65142
C1_02180W_A	GAL7	10.6337	6.43943	1.65134
C4_00270W_B	ATP2	260.769	157.952	1.65094
C1_01260C_B	TRS20	15.798	9.57223	1.6504
C1_01220C_A		4.4299	2.68443	1.65022
C1_01220C_B		4.4299	2.68443	1.65022
C5_03380W_A	ARP1	4.15233	2.51635	1.65014
C5_00620W_A		4.4153	2.67587	1.65004
C2_03080W_A	IDH2	35.3472	21.4237	1.64991
CR_10830C_A		15.6731	9.50139	1.64956
CR_10830C_B		15.6731	9.50139	1.64956
C1_11200W_A		6.64197	4.02661	1.64952
C6_03230W_B	ARG3	21.6492	13.1268	1.64923
C4_00140C_B	HIS4	20.8484	12.6417	1.64917
C2_06620W_A		2.96358	1.79798	1.64828
C6_03420W_A		1.36039	0.825395	1.64816
C1_10910C_B		4.3133	2.61764	1.64778
CR_06270W_A		4.67746	2.83881	1.64768
CR_05050W_B	GLN1	395.668	240.269	1.64677
C3_03760W_A		4.16437	2.52933	1.64643
C3_03760W_B		4.16437	2.52933	1.64643
C1_08390C_B		7.32279	4.4507	1.64531
C2_05840W_A		1.74656	1.06165	1.64513
C2_03600W_B	BMT8	2.55817	1.55555	1.64454
C7_02760W_B		36.9027	22.4436	1.64424
C2_03400C_B	DFG16	3.09811	1.88422	1.64424
C2_01930C_A		7.52351	4.57636	1.644
C3_03130C_B		2.59919	1.58175	1.64324
CR_10020C_A		3.22179	1.96163	1.6424
CR_10020C_B		3.22179	1.96163	1.6424
C2_06590C_B	GIT1	1.21185	0.737871	1.64236
C1_00060W_A	TUP1	47.9527	29.2306	1.6405
C1_00060W_B	TUP1	47.9527	29.2306	1.6405
C1_06630W_A		2.32313	1.41662	1.63991
C5_04990W_B		7.49595	4.57237	1.6394
CR_02360W_A	IDP2	27.5742	16.8257	1.63881
CR_10840C_A	XYL2	105.298	64.275	1.63824
CR_10840C_B	XYL2	105.298	64.275	1.63824
C1_04610W_A	ATP1	178.175	108.772	1.63806
C1_08320W_B	TKL1	58.9271	35.9847	1.63756
C4_00270W_A	ATP2	243.788	148.968	1.63652
C4_03290W_A		7.66521	4.68727	1.63533
C4_03720C_A		18.0879	11.0609	1.6353
C3_00410C_A		2.88257	1.76276	1.63526
C3_00410C_B		2.88257	1.76276	1.63526
C2_01570W_B		2.31967	1.41925	1.63443
C6_03930W_A	OPT8	1.45503	0.890466	1.63401
C1_12200W_B	MCD4	3.20968	1.96437	1.63395
C1_13330C_B		11.328	6.9346	1.63355
C2_07860W_B		7.77897	4.76247	1.63339
C5_02540C_A	SPR28	0.912209	0.559201	1.63127
C4_01760W_A		108.708	66.6572	1.63085
C3_07980C_B		3.45913	2.12107	1.63084
C3_04430W_A	RIP1	123.271	75.6211	1.63011
C3_04430W_B	RIP1	123.271	75.6211	1.63011
C2_03940C_B	SCH9	3.04358	1.86851	1.62888
C1_03160C_A	COQ4	16.6509	10.2238	1.62865
CR_00050W_A	INO2	0.926002	0.568598	1.62857
CR_00050W_B	INO2	0.926002	0.568598	1.62857
C2_05400W_B		0.928993	0.570653	1.62795
C4_00860C_A		27.3156	16.7793	1.62793
C5_04890C_A		3.34394	2.05602	1.62641
C4_00350W_A	PEP7	1.83457	1.12806	1.6263
C7_03170W_B	IFA21	1.4993	0.92194	1.62624
C2_09750W_B	LEU42	21.3297	13.12	1.62574
CR_01390W_A	MGE1	42.9187	26.4168	1.62468
C4_01990W_A		58.8631	36.2356	1.62446
C4_01990W_B		58.8631	36.2356	1.62446
C1_08750W_A	YMC2	9.95706	6.13228	1.62371
C2_02920W_A		32.1065	19.7747	1.62362
C4_06860C_A		16.0776	9.9055	1.6231
C4_06860C_B		16.0776	9.9055	1.6231
C4_05170C_B	NBP35	4.19459	2.58507	1.62262
C7_02240W_B	FMP45	0.857559	0.528505	1.62261
CR_00110W_A		3.59889	2.21811	1.6225
CR_00110W_B		3.59889	2.21811	1.6225
C3_00720W_A	PMA1	52.955	32.6507	1.62186
C6_03150C_A		4.47948	2.76213	1.62175
CR_06350C_A		21.7354	13.4078	1.6211
CR_05790C_B	ACO2	20.6796	12.7608	1.62056
C4_00720W_B	CSP2	3.81113	2.35265	1.61993
C6_01830W_A	CTA1	12.6046	7.78153	1.61981
C1_14290C_A	MDG1	49.8796	30.8133	1.61877
C1_14290C_B	MDG1	49.8795	30.8133	1.61877
C6_00980C_A		5.20284	3.21628	1.61766
C7_00110W_A	SOD3	2.47345	1.53008	1.61655
C7_00110W_B	SOD3	2.47345	1.53008	1.61655
C1_09760C_A	SHY1	5.45599	3.37617	1.61603
C1_09760C_B	SHY1	5.45599	3.37617	1.61603
C4_00450C_A	PGA10	12.5396	7.76042	1.61584
C2_04660C_B	YAK1	6.27403	3.88606	1.6145
C1_03370W_A		55.8694	34.6191	1.61383
CR_07130C_A	ALK8	0.831924	0.515546	1.61368
C4_07220C_B		1.82841	1.13336	1.61327
C5_05370C_A	PRP22	1.41141	0.874892	1.61324
C1_10090C_B		6.7033	4.15553	1.6131
C7_03340C_A	PRR2	4.16275	2.58141	1.61259
C3_04340W_A	ATF1	15.7491	9.76938	1.61209
C2_05280C_B	GPI19	1.51633	0.940631	1.61203
CR_02160W_A	UGT51C1	1.9867	1.23332	1.61085
C1_04950C_A	RPM2	4.19032	2.60179	1.61055
C1_01200W_A	STB5	2.27925	1.41589	1.60976
C6_03790C_B	HGT10	1.663	1.03385	1.60854
C3_02510C_B	SAP8	1.61977	1.00723	1.60814
C6_01120C_A		2.95968	1.84112	1.60754
C1_01200W_B	STB5	3.68019	2.29055	1.60668
C6_03760C_B	SHM2	185.829	115.713	1.60595
C2_05390C_A		2.05051	1.27722	1.60545
C2_05390C_B		2.05051	1.27722	1.60545
CR_03120W_B		26.6039	16.577	1.60487
C6_03760C_A	SHM2	199.961	124.639	1.60432
C1_02310C_B		26.0529	16.2411	1.60413
C1_07930C_A	ERD1	7.36946	4.59414	1.6041
C3_03690W_A		2.79785	1.74485	1.60349
C1_01620C_A		3.01381	1.88032	1.60281
C6_01880W_A		12.5348	7.82322	1.60226
CR_01160W_A		0.967348	0.603795	1.60211
CR_01160W_B		0.967348	0.603795	1.60211
C1_09690W_B	MLS1	82.8585	51.7306	1.60173
C1_13740W_B	KAR9	1.27711	0.797506	1.60137
C2_10810W_A		3.56216	2.22496	1.601
C2_10810W_B		3.56216	2.22496	1.601
C1_04790W_B		12.947	8.09028	1.60031
C4_00420C_B		10.6821	6.67507	1.60029
CR_04860C_B		1.31249	0.820481	1.59966
C2_09500W_A		0.967197	0.604766	1.59929
CR_07170W_A		1.9726	1.23383	1.59877
C4_02690W_A		5.78157	3.61655	1.59864
C1_03320C_A	EHD3	3.03956	1.90159	1.59843
C1_03320C_B	EHD3	3.03956	1.90159	1.59843
C6_02440C_B	PRP45	3.83807	2.40118	1.59841
C4_02510W_B		3.08514	1.9303	1.59828
C6_02670C_B	WSC2	8.62594	5.39749	1.59814
C3_00010C_A		7.47745	4.68442	1.59624
C3_00010C_B		7.47745	4.68442	1.59624
C6_03450C_A	NAM2	4.73736	2.9679	1.5962
C1_09050W_A	HST1	4.50084	2.81972	1.5962
C6_01480W_A		4.21214	2.63894	1.59615
C2_09900C_A	TIM23	28.1883	17.6653	1.59569
C1_08400C_A	GCV2	15.5166	9.7295	1.5948
C6_02250W_B		1.7439	1.0936	1.59464
C3_00930W_A	ATO2	19.4601	12.2065	1.59425
C4_05610C_B		12.6238	7.9196	1.594
C6_03770C_A	ORM1	11.5268	7.23212	1.59383
C1_02630C_A	EXG2	2.31253	1.45145	1.59325
C1_09080C_A	PGA6	67.3208	42.254	1.59324
C3_07790W_A	STD1	5.694	3.57445	1.59297
C3_07790W_B	STD1	5.694	3.57445	1.59297
C6_04350C_A	FLO8	7.33104	4.60318	1.5926
C4_05190C_A	EDC3	3.67816	2.30994	1.59232
C4_02670W_B		2.69016	1.68959	1.59219
C4_04210C_A	SOH1	6.72081	4.22349	1.5913
C4_04210C_B	SOH1	6.72081	4.22349	1.5913
CR_00080W_A	MIS12	10.2041	6.41315	1.59112
CR_00080W_B	MIS12	10.2041	6.41315	1.59112
C1_13470W_A	KNS1	2.44084	1.53428	1.59088
CR_08590W_A		1.84304	1.15894	1.59028
CR_08590W_B		1.84304	1.15894	1.59028
C2_07020C_B		1.35681	0.853278	1.59012
C4_04920W_B		8.26928	5.20259	1.58945
C5_02050W_A		3.5971	2.26341	1.58924
C4_02900C_A	CRH11	14.0786	8.86304	1.58846
CR_06640C_A		5.89244	3.71047	1.58806
C2_05910W_B		3.59818	2.26623	1.58774
C6_00130C_A	VID27	13.0209	8.20202	1.58752
C1_11600W_B		14.2922	9.00572	1.58701
CR_03050C_A	ZCF11	2.88405	1.81754	1.58679
C1_08540C_B		13.0593	8.23002	1.58679
C4_05420C_B	TSC2	1.07222	0.676065	1.58597
C7_02810W_B	PRX1	222.24	140.143	1.58581
C7_02810W_A	PRX1	222.239	140.143	1.5858
CR_01980C_A	CRC1	17.9977	11.3507	1.58561
CR_01980C_B	CRC1	17.9977	11.3507	1.58561
C4_05100C_A	MYO5	9.10133	5.7405	1.58546
CR_03590C_B		1.74597	1.10132	1.58535
C2_02240C_B	HEX3	3.20629	2.0229	1.585
CR_08040W_A		5.23947	3.30655	1.58457
C2_06740W_A		3.93518	2.48376	1.58436
C5_04900C_B		9.49521	5.99371	1.5842
C3_01120W_B		4.08063	2.57608	1.58405
CR_06920W_A		1.69379	1.06931	1.584
C6_03020W_A	PEP3	3.01403	1.90351	1.58341
C6_00860W_B	GPX1	1.87228	1.1826	1.58319
C4_00360C_A	RCH1	2.68639	1.69687	1.58314
C4_00360C_B	RCH1	2.68639	1.69687	1.58314
C2_04410W_B		1.53683	0.971054	1.58264
C1_10940C_A	ERP5	55.9942	35.3809	1.58261
C1_08370W_A	SDS24	20.8501	13.1754	1.58251
C2_01190C_B		5.2739	3.33322	1.58222
C1_03190C_B	ECM33	179.365	113.379	1.58199
C2_02270C_A		34.1354	21.5999	1.58035
CR_05160C_A		2.17571	1.37689	1.58016
CR_05160C_B		2.17571	1.37689	1.58016
C5_04870W_B		8.53254	5.39991	1.58013
C7_01250W_B	ASC1	253.982	160.753	1.57995
CR_03390C_B	YKU80	1.578	0.998764	1.57995
C7_01250W_A	ASC1	253.977	160.753	1.57992
C4_04660C_B		2.65368	1.67986	1.5797
C3_02020W_A		1.64725	1.04287	1.57954
CR_01800C_B	HST2	2.46956	1.5637	1.57931
CR_07250C_A		1.38596	0.877642	1.57919
C2_07810W_B		10.4297	6.60464	1.57915
C2_04060C_A	SSY1	3.21406	2.03565	1.57888
C2_04730W_A		5.354	3.39124	1.57877
C1_03560C_A	SUA71	23.6487	14.9853	1.57812
C1_14440C_A	GDI1	25.4567	16.132	1.57803
C1_14440C_B	GDI1	25.4567	16.132	1.57803
C7_03220C_B	ZCF29	10.6682	6.76102	1.5779
C2_01890W_B	CTF1	1.62273	1.0287	1.57745
C4_04280C_A		5.54767	3.5176	1.57712
CR_05660W_B	SDA1	1.72998	1.09698	1.57704
C2_09870W_A		8.46739	5.37046	1.57666
C1_10840C_A		35.3413	22.4214	1.57623
C6_03930W_B	OPT8	1.51908	0.964587	1.57485
C2_04960C_B		25.727	16.3456	1.57395
CR_04030W_A	NIP100	3.21803	2.04504	1.57358
C5_02320C_B		7.08103	4.5007	1.57332
C3_07710W_A	ABD1	4.68337	2.97757	1.57288
C3_07710W_B	ABD1	4.68337	2.97757	1.57288
C1_10380C_B	CBK1	9.8734	6.27769	1.57277
C1_12190W_A	BUL4	1.02013	0.648784	1.57238
C1_12190W_B	BUL4	1.02013	0.648784	1.57238
C2_05140W_B	CDC15	1.89073	1.20304	1.57162
C2_03380W_A	PAN1	15.9938	10.183	1.57063
C1_03690W_B		15.5677	9.91372	1.57032
C1_07950C_A		3.16023	2.01322	1.56974
C1_04890W_A	YBN5	46.7045	29.7541	1.56968
C1_12070C_B		1.09258	0.696408	1.56888
C1_11610C_B		7.25044	4.62221	1.56861
C3_03880C_B	PEP8	16.7689	10.6997	1.56723
C4_03900C_B	RAM1	2.83896	1.81197	1.56678
CR_08320W_A	ATS1	3.29304	2.10244	1.5663
CR_08000C_A		17.4441	11.1378	1.5662
C1_02590C_A	SNZ1	63.1699	40.3356	1.56611
C2_09980W_A		13.9015	8.87654	1.56609
C1_14420W_A	DDI1	14.4289	9.22088	1.56481
C1_14420W_B	DDI1	14.4289	9.22088	1.56481
C6_04650W_A		20.0362	12.8082	1.56432
C6_04650W_B		20.0362	12.8082	1.56432
C5_05410C_A	ILV3	54.7281	34.9894	1.56414
C7_00230W_A		3.14611	2.01254	1.56325
C7_00230W_B		3.14611	2.01254	1.56325
C7_00660W_A	GAC1	1.27348	0.814784	1.56297
C7_00660W_B	GAC1	1.27348	0.814784	1.56297
C4_04510W_B		3.63923	2.32929	1.56238
CR_00620C_A	ARG1	60.9537	39.0139	1.56236
CR_00620C_B	ARG1	60.9537	39.0139	1.56236
C4_02370C_A	PGA59	5546.98	3550.73	1.56221
C6_04510C_A		3.06785	1.96385	1.56216
C5_02790C_A	GAP1	2.76457	1.76973	1.56214
C1_05080W_B	GPT1	1.75557	1.12418	1.56164
CR_09760W_A	MED21	4.41078	2.82491	1.56139
CR_09760W_B	MED21	4.41078	2.82491	1.56139
C4_05850C_B		10.2891	6.59322	1.56056
C5_05090W_B		1.1616	0.744356	1.56055
C5_04180W_A		2.26526	1.4517	1.56042
C2_08310W_B	TIM22	14.8458	9.5157	1.56014
C6_02290C_B		1.62543	1.04225	1.55954
CR_08000C_B		21.6514	13.8875	1.55905
CR_07910C_B		3.57369	2.29346	1.55821
C4_04450C_B	ATG1	2.40452	1.54347	1.55786
C2_10300C_B		1.10794	0.711306	1.55761
CR_08020C_A	NOP10	741.199	476.088	1.55685
C1_05260C_A	SDH1	3.88132	2.49347	1.5566
C1_00870W_A	LRO1	6.33143	4.06848	1.55622
C2_04690C_B	TPO5	2.00694	1.28978	1.55603
C2_03100W_B	EFT2	220.498	141.736	1.55569
C7_00010C_A		17.4256	11.2035	1.55536
C7_00010C_B		17.4256	11.2035	1.55536
C4_05020W_A	IMG2	29.1913	18.77	1.55521
C5_02770W_B	MSW1	2.39323	1.53965	1.5544
C1_00020C_A		144.347	92.8901	1.55396
CR_03810W_A	PRP13	10.0155	6.4471	1.55349
C4_04240C_A		6.56515	4.22633	1.55339
C4_00090W_B	PHR3	5.30597	3.41575	1.55338
C3_01880W_B	ALG8	3.63031	2.33716	1.5533
C1_02310C_A		13.1453	8.46538	1.55283
C2_06750C_B		3.504	2.25807	1.55177
C6_03940C_A	PBP2	12.9537	8.34889	1.55155
C4_04480C_B	EFB1	328.753	211.944	1.55113
C3_00030C_A		3.55363	2.29116	1.55102
C7_03530C_B	ISY1	5.0662	3.26637	1.55102
C1_05650W_B		5.18246	3.34207	1.55067
C4_03970W_A		24.3561	15.708	1.55056
C4_03970W_B		24.3561	15.708	1.55056
C7_03320C_B	MED16	3.92176	2.52949	1.55041
CR_00810W_A		9.63153	6.2127	1.5503
CR_00810W_B		9.63153	6.2127	1.5503
C2_00170C_A		3.97721	2.5657	1.55014
C4_03680C_B		1.5954	1.02931	1.54998
C1_10190W_A		13.3185	8.59323	1.54988
CR_01900C_B	HNM3	2.26938	1.46486	1.54921
C1_05010C_B		12.3318	7.9609	1.54905
C1_01380C_B	TRM2	1.07967	0.697164	1.54866
C7_01180W_A	MDM12	2.56956	1.65942	1.54847
C7_01180W_B	MDM12	2.56956	1.65942	1.54847
C3_03040W_B	AIP2	35.2802	22.786	1.54833
CR_04870C_B		5.88606	3.80208	1.54812
C6_02010C_A	GPD2	145.188	93.7924	1.54797
CR_01030W_A	DAL81	1.28439	0.8298	1.54783
CR_01030W_B	DAL81	1.28439	0.8298	1.54783
C2_05640W_B		10.5663	6.82869	1.54733
C4_05260W_A		6.35547	4.10767	1.54722
C6_02690C_A		5.54221	3.58248	1.54703
C2_03380W_B	PAN1	15.1535	9.79701	1.54675
C6_02580W_B		6.04704	3.91074	1.54626
C1_01110C_B	ZPR1	6.4578	4.17652	1.54622
C7_00990W_A	RPP0	393.002	254.197	1.54605
C7_00990W_B	RPP0	392.991	254.195	1.54602
CR_08030C_B	FGR32	7.38175	4.77674	1.54535
C5_00110C_A	THS1	27.8458	18.0206	1.54522
C5_00110C_B	THS1	27.8458	18.0206	1.54522
CR_01960C_A	MRS2	4.36925	2.8277	1.54516
C7_02280W_A		0.78922	0.510888	1.5448
C7_02280W_B		0.78922	0.510888	1.5448
C4_02660W_A		1.64528	1.06569	1.54386
C1_14300C_A	NCR1	4.98408	3.2296	1.54325
C1_14300C_B	NCR1	4.98408	3.2296	1.54325
C6_01150W_B	CDC20	9.47269	6.13941	1.54293
C1_02590C_B	SNZ1	79.109	51.2781	1.54274
CR_09420C_A	BGL22	1.73607	1.12547	1.54253
CR_09420C_B	BGL22	1.73607	1.12547	1.54253
CR_02300C_B		3.41782	2.21584	1.54245
C3_02310W_B	MEP1	19.7233	12.787	1.54245
C3_02860W_A	THI6	3.6734	2.38209	1.54209
C3_02860W_B	THI6	3.6734	2.38209	1.54209
C2_06890C_B		22.314	14.4724	1.54184
C7_03640C_A		5.07808	3.29496	1.54116
C7_03640C_B		5.07808	3.29496	1.54116
C6_00490W_A		1.39244	0.903638	1.54093
C4_03950C_A		15.213	9.87538	1.5405
C5_04420W_B		15.145	9.83202	1.54037
C1_04610W_B	ATP1	173.591	112.707	1.5402
C6_02590C_A	MOB1	10.0967	6.55557	1.54016
C6_02590C_B	MOB1	10.0967	6.55557	1.54016
C6_04040C_B	RVS167	24.7728	16.0894	1.5397
C7_01510W_A		2.97923	1.93549	1.53926
C7_01510W_B		2.97923	1.93549	1.53926
C1_10860C_A	ADA2	5.38193	3.49646	1.53925
C1_09540W_A		1.51775	0.986066	1.53919
CR_00100C_A	EPL1	12.3006	7.9936	1.5388
CR_00100C_B	EPL1	12.3006	7.9936	1.5388
C4_04570W_A	RCE1	6.80143	4.42262	1.53787
CR_10620C_A		2.76911	1.801	1.53754
CR_10620C_B		2.76911	1.801	1.53754
CR_00820C_A		6.93345	4.50983	1.53741
CR_00820C_B		6.93345	4.50983	1.53741
C1_14500C_A		60.0005	39.0423	1.53681
C1_14500C_B		60.0005	39.0423	1.53681
C5_05000C_B		2.74327	1.78513	1.53674
C2_04280W_A		1.50502	0.979461	1.53658
CR_04420C_A	RBR2	11.9699	7.79162	1.53626
C1_11850W_A		8.14459	5.30159	1.53626
C2_07160W_B	SMF12	14.7001	9.56918	1.53619
CR_01770C_B		5.70256	3.71217	1.53618
C4_05770C_A	CFL1	3.88425	2.52896	1.53591
C2_09430W_A	RPL3	311.543	202.982	1.53483
C2_00700W_B		7.64355	4.98033	1.53475
C2_09360W_A		0.96209	0.626955	1.53454
C3_03050C_B	PGA18	2.46425	1.60587	1.53453
C6_04050W_B		3.17415	2.06905	1.53411
C2_01550W_A	SMP2	8.68005	5.65825	1.53405
C2_01550W_B	SMP2	8.68005	5.65825	1.53405
C5_02500C_A		6.36157	4.14818	1.53358
C1_14470W_A		25.7954	16.8217	1.53346
C1_14470W_B		25.7954	16.8217	1.53346
C4_03360C_B	VTC4	19.2868	12.5872	1.53225
C1_06670W_B		4.72633	3.08538	1.53184
C1_09290C_A	ARG5,6	32.0273	20.915	1.53131
C1_03610C_A	IMP1	7.45378	4.86846	1.53103
C1_03610C_B	IMP1	7.45378	4.86846	1.53103
C5_00180W_A	AFL1	14.1818	9.26339	1.53095
C5_00180W_B	AFL1	14.1818	9.26339	1.53095
C2_02650C_A		1.44195	0.941909	1.53088
C2_02650C_B		1.44195	0.941909	1.53088
CR_00260W_A	KIN2	8.03683	5.25303	1.52994
CR_00260W_B	KIN2	8.03683	5.25303	1.52994
C5_01240W_B	AUR1	3.49398	2.28401	1.52976
C1_06570W_A	ANT1	4.78853	3.13149	1.52916
C1_06570W_B	ANT1	4.78853	3.13149	1.52916
C1_02920W_B	CDC73	13.8643	9.06669	1.52915
C5_04570C_A	URA7	8.82725	5.77315	1.52902
C2_02950W_A		41.666	27.2504	1.529
C2_02440W_B		4.10597	2.68586	1.52874
C4_02360W_B	AMS1	9.17552	6.00666	1.52756
CR_10720W_A	HMI1	1.68894	1.10614	1.52688
CR_10720W_B	HMI1	1.68894	1.10614	1.52688
C7_04300W_A	SPT6	11.5236	7.54887	1.52654
C7_04300W_B	SPT6	11.5236	7.54887	1.52654
C2_08300C_A		141.837	92.9152	1.52653
C5_03750W_B	FAV2	5.94257	3.89319	1.5264
C2_09410W_A		1.51612	0.993385	1.52622
C2_09410W_B		1.51612	0.993385	1.52622
C6_03860C_A	PGA61	0.774198	0.507266	1.52622
C1_07130C_B		2.689	1.76251	1.52567
C2_09140C_A	MET10	34.9428	22.9037	1.52564
C2_00660C_A	SOD4	6.08808	3.99335	1.52456
C2_00660C_B	SOD4	6.08808	3.99335	1.52456
C1_02100W_B		1.67031	1.09681	1.52288
C6_04380W_A	ALS2	25.3668	16.6599	1.52262
C1_13270W_B		15.017	9.86548	1.52218
C1_02130C_B	GAL1	16.6772	10.9615	1.52143
C1_05960W_B	PGA45	33.4111	21.9634	1.52122
C1_08800W_A		8.33712	5.48291	1.52056
C1_11450C_B	SAM2	119.64	78.6874	1.52045
CR_06620W_A		8.97284	5.90234	1.52022
C4_03320W_A		8.46589	5.56933	1.52009
C4_03130W_B		5.89487	3.87804	1.52006
CR_10110W_A	CHT3	6.68252	4.39633	1.52002
CR_10110W_B	CHT3	6.68252	4.39633	1.52002
C1_05020C_A	ARG2	3.25934	2.14463	1.51977
C6_01760W_A	SEC12	8.68845	5.71786	1.51953
C1_04580C_A		10.671	7.02458	1.51909
C3_02090C_A		20.4139	13.4404	1.51885
C3_03390C_A	YAH1	19.1902	12.6399	1.51822
C3_03390C_B	YAH1	19.1902	12.6399	1.51822
C1_02010C_B	ZCF24	3.47864	2.2916	1.518
C5_03120W_A		3.86694	2.54757	1.5179
C7_04240C_A		15.8766	10.4642	1.51724
C7_04240C_B		15.8766	10.4642	1.51724
C3_02290W_B		4.13626	2.72729	1.51662
C6_00940C_B		2.34295	1.54499	1.51649
C1_08780W_B		12.5434	8.27346	1.5161
C2_03370W_B	THI20	1.62901	1.07449	1.51607
C1_04060W_A	IFI3	1.27668	0.842392	1.51554
C6_00300C_B	STV1	11.1717	7.374	1.51501
C1_07170C_A	ZCF23	1.46111	0.964468	1.51494
C4_05540W_B	HOM3	30.1286	19.889	1.51484
C1_06930W_B	PGA63	16.2768	10.748	1.5144
C3_04910C_A	NCE102	150.946	99.6792	1.51431
C3_04910C_B	NCE102	150.946	99.6792	1.51431
C7_04160W_A		1.2168	0.803562	1.51426
C7_04160W_B		1.2168	0.803562	1.51426
CR_01720W_B		2.17736	1.43794	1.51423
C6_02350C_A		1.87853	1.24064	1.51417
C2_00100C_A	PGA52	28.3572	18.7284	1.51413
C5_02560C_B		6.56393	4.33589	1.51386
C4_04710W_A	GYP1	9.0433	5.97401	1.51377
C7_01100C_A		2.86111	1.89036	1.51353
C2_02160W_A	SAM37	8.51702	5.62735	1.5135
C2_09870W_B		6.53797	4.32152	1.51289
C1_03390W_A	EHT1	27.9161	18.4554	1.51263
C4_04630C_A		4.96828	3.28571	1.51209
C4_04630C_B		4.96828	3.28571	1.51209
C6_04600W_B	DAC1	2.20685	1.45949	1.51207
C3_05540C_A		7.12636	4.71804	1.51045
C3_05540C_B		7.12636	4.71804	1.51045
C3_04110C_B	MBP1	7.98008	5.28434	1.51014
CR_00060C_A		6.86019	4.54326	1.50997
CR_00060C_B		6.86019	4.54326	1.50997
C2_03390C_B	HSP78	8.96572	5.93768	1.50997
C4_00020W_B		35.682	23.6393	1.50944
C2_02690W_A	SER2	19.3886	12.8547	1.50829
C2_02690W_B	SER2	19.3886	12.8547	1.50829
C7_00860W_A	SSR1	62.0837	41.1631	1.50824
C7_00860W_B	SSR1	62.0837	41.1631	1.50824
C3_04520C_A	ADE2	19.0262	12.6297	1.50647
C3_04520C_B	ADE2	19.0262	12.6297	1.50647
C3_03200C_A		90.9792	60.3927	1.50646
C3_03200C_B		90.9792	60.3927	1.50646
C1_12610W_B		26.8324	17.8116	1.50645
C2_00600C_A		13.3009	8.83005	1.50633
C1_10860C_B	ADA2	5.82142	3.86487	1.50624
C1_06760C_B		1.03818	0.689438	1.50584
C7_03780C_A		5.82095	3.86634	1.50554
C7_03780C_B		5.82095	3.86634	1.50554
C4_03580W_A		3.36064	2.23314	1.5049
C2_10630W_A		3.19156	2.12127	1.50455
C2_10630W_B		3.19156	2.12127	1.50455
C1_11150W_B		15.9374	10.5928	1.50454
CR_06030C_A		1.22324	0.81306	1.50449
C7_00070C_A		22.6299	15.042	1.50445
C7_00070C_B		22.6299	15.042	1.50445
C4_00460C_B		2.93554	1.95141	1.50432
C1_10320W_A		12.4011	8.24423	1.50421
CR_06460W_A	GST3	2.31407	1.53861	1.504
C2_04710C_A	URE2	11.3253	7.531	1.50382
C2_05210W_A	DAD2	9.60409	6.38657	1.5038
C7_00510W_A	MAC1	0.860204	0.572112	1.50356
C7_00510W_B	MAC1	0.860204	0.572112	1.50356
C1_00110W_A	CCT8	16.1069	10.7186	1.5027
C1_00110W_B	CCT8	16.1069	10.7186	1.5027
C2_06750C_A		2.1199	1.41091	1.50251
C4_04840C_A	AGP3	5.69433	3.79004	1.50245
C2_03490C_A		2.1219	1.41231	1.50244
C2_03490C_B		2.1219	1.41231	1.50244
C3_02770C_A		5.88068	3.9154	1.50194
C1_10760W_B	VPS23	2.09394	1.39525	1.50076
C1_14520W_B		66.0512	44.0126	1.50073
C6_04140C_B		3.82981	2.55287	1.5002
CR_04170W_A		5.33839	3.55965	1.4997
C5_05140W_B		9.5962	6.40017	1.49937
C1_11020W_B		2.1485	1.43319	1.4991
CR_01620C_B	MET6	395.079	263.882	1.49718
C2_10080W_A	RAP1	6.93137	4.62969	1.49715
C1_00090W_A		4.29769	2.87092	1.49697
C1_00090W_B		4.29769	2.87092	1.49697
C2_05520W_A		9.05161	6.04683	1.49692
C2_05520W_B		9.05161	6.04683	1.49692
C2_06870C_B	PST1	12.5954	8.41517	1.49676
C2_08590W_B	YWP1	187.146	125.036	1.49674
C4_00440C_B	OPT7	12.001	8.01815	1.49673
C1_02210W_B		6.32641	4.22993	1.49563
C2_03100W_A	EFT2	226.061	151.172	1.49539
C2_03230C_B	FEN12	31.0776	20.7834	1.49531
C7_00760C_A		5.53278	3.70113	1.49489
C7_00760C_B		5.53278	3.70113	1.49489
C2_07490W_B	HEM15	62.6073	41.8939	1.49442
C4_02940W_A	ABP1	24.8181	16.6077	1.49438
C4_02940W_B	ABP1	24.8181	16.6077	1.49438
C4_06760W_A	GUT2	29.4227	19.6995	1.49357
C1_08230C_A	PLB5	5.95696	3.989	1.49335
C6_03200W_B		11.0165	7.37803	1.49315
C3_06710W_A		17.1721	11.5024	1.49292
C2_09790W_B		4.04383	2.70901	1.49273
C1_12810W_B		7.23553	4.84886	1.49221
C1_11770C_B		4.75258	3.18542	1.49198
C1_11240C_A	CHO1	11.6379	7.80259	1.49155
C1_08380W_B	TEF2	549.783	368.717	1.49107
C5_00920W_A		7.87554	5.28282	1.49078
C5_00920W_B		7.87554	5.28282	1.49078
C3_01370C_B	PGA44	0.881894	0.591606	1.49068
CR_02060W_B		13.2659	8.89935	1.49065
C7_03120W_B	TIM54	15.7545	10.5717	1.49025
C1_09090C_A	ARG81	2.076	1.39348	1.4898
C4_05800C_A		32.3926	21.7442	1.48972
C7_02300W_A	YPS7	3.60005	2.4168	1.48959
C7_02300W_B	YPS7	3.60005	2.4168	1.48959
C6_02800W_B		23.1351	15.5351	1.48922
CR_03980W_A		7.24742	4.86746	1.48895
C6_00790C_A	CTR1	18.9528	12.7304	1.48879
C6_00790C_B	CTR1	18.9528	12.7304	1.48879
C3_01440C_A		15.5795	10.4704	1.48796
C4_00460C_A		3.08666	2.07465	1.4878
C1_10080W_B		13.6537	9.17742	1.48775
C1_08560W_B	TCP1	11.9786	8.05193	1.48766
C4_03090W_B		20.811	13.991	1.48746
C6_00920W_B		66.1049	44.4629	1.48674
C1_04770C_B	ERG3	47.6041	32.0271	1.48637
C2_01350C_B	SNX4	5.00947	3.37093	1.48608
C1_04860W_A		5.21162	3.50825	1.48553
C1_05160C_B		15.6641	10.5449	1.48547
C6_00350W_A	PKH3	3.68885	2.48368	1.48524
C2_08130W_A	ARA1	57.1209	38.4595	1.48522
C7_02540W_B		2.10053	1.41449	1.48501
C5_02990W_A		10.7293	7.22629	1.48476
C4_01550C_A	CPA1	21.0088	14.1556	1.48414
C6_02010C_B	GPD2	116.78	78.696	1.48394
C2_00800C_B	PGA27	1.07891	0.727111	1.48383
C2_10240W_A	GPD1	94.0449	63.386	1.48369
C4_05570C_A	TUB4	2.82204	1.90266	1.48321
C7_00080C_A	SAC7	3.27544	2.20853	1.48309
C7_00080C_B	SAC7	3.27544	2.20853	1.48309
C5_00890C_A	GIT2	2.45162	1.65315	1.48301
C1_08190C_A	CAT8	3.66694	2.47295	1.48282
C2_05540C_A		3.94638	2.66142	1.48281
C4_00160C_B	CAR2	28.1975	19.0193	1.48258
C7_01970C_A	TOM40	43.359	29.2478	1.48247
C7_01970C_B	TOM40	43.359	29.2478	1.48247
C6_04590C_A	NAG1	4.25151	2.86806	1.48236
C7_02890C_A	PMT1	23.0065	15.5284	1.48158
C5_01960C_B		27.8159	18.7908	1.48029
CR_05730C_A		5.93653	4.01064	1.48019
C5_03060C_B	TNA1	4.26268	2.88014	1.48003
C4_04240C_B		5.97257	4.03616	1.47976
C2_06720W_B	GRE2	4.08642	2.76214	1.47944
C5_00230C_A		1.18858	0.803456	1.47933
C5_00230C_B		1.18858	0.803456	1.47933
C6_00260W_A		9.16557	6.19661	1.47913
C2_01660C_A		17.1342	11.5876	1.47867
C2_01660C_B		17.1342	11.5876	1.47867
C3_06140W_A		6.61993	4.47794	1.47834
C3_06140W_B		6.61993	4.47794	1.47834
C3_02020W_B		0.964224	0.65251	1.47772
C5_05070W_B		3.09689	2.09635	1.47728
CR_08050C_A		12.6147	8.5405	1.47705
CR_03430W_A		25.2755	17.114	1.47689
CR_03430W_B		25.2755	17.114	1.47689
CR_02380C_A		40.3445	27.3311	1.47614
C2_03300W_A	HEM2	21.4981	14.565	1.47601
C5_04780W_A	ASH2	5.27416	3.57496	1.47531
CR_02770C_A		7.70451	5.22532	1.47446
C3_03230C_A		6.60882	4.48262	1.47432
C3_03230C_B		6.60882	4.48262	1.47432
C7_02150C_A	ECM42	13.6695	9.27241	1.47421
C1_06560W_B		5.68439	3.85694	1.47381
C2_01640W_A	SLA1	7.97564	5.41189	1.47373
C2_01640W_B	SLA1	7.97564	5.41189	1.47373
C1_00620W_A	MOB2	6.72155	4.56295	1.47307
C1_00620W_B	MOB2	6.72155	4.56295	1.47307
C3_02290W_A		3.32733	2.25891	1.47298
C3_02410C_B		16.7841	11.3947	1.47298
C5_03140C_A		5.81479	3.94803	1.47283
C1_04280C_B		2.41954	1.64289	1.47273
CR_06300C_A	FGR50	9.22176	6.26246	1.47255
C4_02620C_B		11.9422	8.11001	1.47253
C1_03790C_B		30.6627	20.8251	1.4724
C1_10460W_B		9.82193	6.67113	1.4723
C1_04430C_B		8.8356	6.00167	1.47219
C1_09530W_B	RAM2	4.3826	2.97694	1.47219
C4_03590C_A	OSH3	10.8133	7.34726	1.47175
CR_07320C_B		17.5166	11.9065	1.47117
C1_00160C_A		47.6708	32.4045	1.47112
C1_00160C_B		47.6708	32.4045	1.47112
C1_12010C_A	KIP4	1.446	0.983704	1.46995
C1_12010C_B	KIP4	1.446	0.983704	1.46995
C4_01360W_B	PGA53	94.7592	64.471	1.4698
CR_09620C_A		13.0417	8.8741	1.46963
CR_09620C_B		13.0417	8.8741	1.46963
C3_00260C_A	BNA4	16.3891	11.1557	1.46913
C3_00260C_B	BNA4	16.3891	11.1557	1.46913
C7_03920C_A	RPP1B	610.556	415.663	1.46887
C7_03920C_B	RPP1B	610.556	415.663	1.46887
CR_02170W_A	MET2	33.9223	23.0953	1.4688
C2_07230C_A	ZCF10	0.956589	0.651275	1.46879
C1_02110C_A	HGT2	2.41355	1.64322	1.46879
CR_03960C_A		2.86909	1.95382	1.46845
C2_08810C_A	IPP1	204.657	139.372	1.46843
C4_01870C_A	ERG8	9.82302	6.69264	1.46773
C7_02940C_B	IFM1	3.91035	2.66462	1.46751
C1_03260W_B		1.10425	0.752711	1.46703
C3_00600W_A	IFF11	1.37945	0.940466	1.46677
C3_00600W_B	IFF11	1.37945	0.940466	1.46677
C4_00350W_B	PEP7	5.04755	3.44197	1.46647
C6_03840C_B	SNQ2	1.57279	1.07261	1.46632
C4_02390W_A	PGA62	553.777	377.707	1.46616
C4_02390W_B	PGA62	553.777	377.707	1.46615
C4_06780C_A	OYE32	5.31919	3.62906	1.46572
CR_04290W_A	HAP31	35.295	24.0808	1.46569
CR_04290W_B	HAP31	35.295	24.0808	1.46569
C1_12910W_A		1122.71	766.005	1.46568
C1_12910W_B		1122.71	766.005	1.46568
C2_10030C_B	MP65	113.352	77.3668	1.46513
CR_07210W_B	ARC15	78.9586	53.9011	1.46488
C3_01410C_A	ALI1	28.1689	19.2312	1.46476
C1_10210C_A	CLA4	2.70999	1.85032	1.46461
C2_10670W_A		34.0993	23.2919	1.464
C2_10670W_B		34.0993	23.2919	1.464
C1_02840W_B	PDE2	5.94513	4.06238	1.46346
C1_12540W_A		12.6002	8.61469	1.46264
C3_06320W_A	ALS7	1.41494	0.968114	1.46154
C3_02360C_A		5.14773	3.52219	1.46151
C2_10060C_A		5.70031	3.90066	1.46137
C3_00860W_A	CSE4	22.9718	15.7205	1.46127
C4_01430C_A		8.46351	5.79216	1.4612
CR_10660W_A	CKA1	6.5893	4.5114	1.46059
CR_10660W_B	CKA1	6.5893	4.5114	1.46059
C2_00600C_B		9.6801	6.62803	1.46048
C6_01670W_B	MAE1	28.3872	19.438	1.4604
C1_01030W_B	HMT1	14.2966	9.79242	1.45997
C2_09980W_B		8.17112	5.59682	1.45996
C4_06610C_B	SDH12	51.0341	34.9581	1.45987
CR_10570C_A	YHB4	7.90102	5.4135	1.4595
CR_10570C_B	YHB4	7.90102	5.4135	1.4595
CR_10860C_B	CTA26	7.42763	5.08919	1.45949
C6_00930C_A		16.6268	11.3927	1.45943
C4_04990C_A		2.458	1.6843	1.45936
C1_14000C_A	DOA4	3.58703	2.45821	1.45921
C1_14000C_B	DOA4	3.58703	2.45821	1.45921
CR_06350C_B		4.74222	3.25	1.45914
C1_04590W_B		3100.51	2124.89	1.45914
C2_04970W_A	ABP2	0.969268	0.664344	1.45898
C1_00540C_A		1.52857	1.0477	1.45898
C1_00540C_B		1.52857	1.0477	1.45898
C4_05880W_A	GAT1	15.1705	10.407	1.45771
C6_00070C_A	PGA25	2.77538	1.90475	1.45709
C6_00070C_B	PGA25	2.77538	1.90475	1.45709
C5_01900C_A		171.987	118.049	1.45692
C5_00430W_A	MET14	99.0149	67.9714	1.45672
C5_00430W_B	MET14	99.0149	67.9714	1.45672
C1_07080W_A		4.77869	3.2807	1.45661
C1_07080W_B		4.77869	3.2807	1.45661
CR_03130W_A		13.283	9.1203	1.45643
CR_09990W_A		2.22496	1.52775	1.45636
CR_09990W_B		2.22496	1.52775	1.45636
C3_00730W_B		3.98513	2.73638	1.45635
C5_01350W_B		2.76434	1.89898	1.45569
CR_08160W_B	PTC5	11.4416	7.8606	1.45556
C1_07520C_B	IST2	5.04462	3.46629	1.45534
C1_09180W_B	LYS143	0.729079	0.500988	1.45528
C1_07120W_A	GAP4	12.6735	8.71729	1.45383
C2_01310W_B		2.78927	1.91875	1.45369
C4_00040W_A	CNH1	5.34118	3.67427	1.45367
CR_10300W_A	PUP1	40.5761	27.9188	1.45336
CR_10300W_B	PUP1	40.5761	27.9188	1.45336
C1_12510W_B	RAX2	4.58148	3.15362	1.45277
C2_09620W_B		4.14519	2.85368	1.45258
C1_05370C_B		1.90942	1.31452	1.45256
C2_08460C_A		6.32697	4.35746	1.45199
C2_08460C_B		6.32697	4.35746	1.45199
C3_01550C_B	TOS1	51.0921	35.1889	1.45193
C6_01780C_B		1.73697	1.19632	1.45193
C2_08510W_A		3.03067	2.08752	1.4518
C4_06130W_B		2.04878	1.4113	1.45169
C5_00280C_A		8.61343	5.93548	1.45118
C5_00280C_B		8.61343	5.93548	1.45118
CR_07190W_B		8.61607	5.93777	1.45106
C6_00690W_B		1.01961	0.702781	1.45082
CR_03700C_B		1.54388	1.06492	1.44976
CR_05020W_B	LYP1	1.81459	1.2521	1.44924
C1_11700C_A	MRF1	12.8301	8.8537	1.44912
C5_01580C_A	CEF3	99.079	68.3725	1.44911
CR_02330C_B	KAR4	1.51581	1.04621	1.44886
CR_03520C_B		16.8899	11.6575	1.44884
C1_09320C_A		3.29601	2.27513	1.44871
C1_11540C_B	CTA3	10.4845	7.2392	1.44829
C2_08980C_A	PGA55	1.85443	1.28073	1.44794
C1_08500C_B	ENO1	1351.53	933.506	1.44779
C1_12120W_A		2.39433	1.65458	1.44709
C2_00680C_B	SOD5	0.783616	0.541621	1.4468
C1_11320C_A		2319.55	1603.3	1.44673
C4_06840W_B		3.41779	2.36267	1.44658
C6_04570W_A	NAG6	10.9106	7.54304	1.44644
C7_03280C_A		3.89963	2.69653	1.44617
C2_01170C_A		4.9547	3.42625	1.4461
C1_02150W_B	GAL10	7.16516	4.9552	1.44599
C1_08320W_A	TKL1	59.3136	41.0207	1.44594
CR_08710W_A		7.61226	5.26563	1.44565
CR_08710W_B		7.61226	5.26563	1.44565
CR_01330W_B	CPA2	14.0876	9.74845	1.44511
C1_12900W_A		1.82875	1.26577	1.44477
C1_00590W_A	TUF1	47.6442	32.9804	1.44462
C1_00590W_B	TUF1	47.6442	32.9804	1.44462
C4_06230C_B		5.69695	3.94417	1.4444
CR_02350C_B	GEF2	2.35228	1.62859	1.44436
C4_07060W_A		3.68221	2.54947	1.4443
C3_02080W_A		2.91371	2.01755	1.44418
C7_00630C_A		0.948972	0.657289	1.44377
C7_00630C_B		0.948972	0.657289	1.44377
C3_00780W_B	HOS2	2.70025	1.87066	1.44348
C2_04640C_A	SNU114	1.36766	0.947529	1.44339
C1_01360C_A		34.6905	24.0362	1.44326
C1_14320C_A		23.2001	16.0806	1.44274
C1_14320C_B		23.2001	16.0806	1.44274
C6_04580W_A	HXK1	5.41062	3.75034	1.4427
C1_14550C_A		38.137	26.4346	1.44269
C1_14550C_B		38.137	26.4346	1.44269
C1_02840W_A	PDE2	6.45685	4.47584	1.4426
C1_01910W_A		12.1824	8.44485	1.44258
C7_02220C_B		4.12531	2.86105	1.44188
C6_04180W_B		2.3734	1.6461	1.44183
C3_01080W_A	MRPL33	183.311	127.179	1.44136
C5_04050W_B		4.50548	3.12602	1.44128
C5_04430C_A	YUH2	15.082	10.465	1.44119
C7_01350C_A		4.23407	2.93819	1.44105
C7_01350C_B		4.23407	2.93819	1.44105
C6_04380W_B	ALS2	40.1245	27.8516	1.44066
C1_03860C_A	BNI4	3.59187	2.49367	1.4404
C4_00040W_B	CNH1	4.63105	3.2152	1.44036
C4_05680W_A	PHO4	5.31716	3.69184	1.44025
C1_06670W_A		4.28466	2.97526	1.4401
C1_09840C_A		8.8698	6.15944	1.44003
C1_04420C_A	URA6	17.5248	12.1748	1.43943
C1_04420C_B	URA6	17.5248	12.1748	1.43943
CR_05540C_B		3.17611	2.20728	1.43892
C5_02670W_A	BUR2	1.65248	1.1486	1.4387
CR_04230W_B		11.617	8.07571	1.43851
C1_00630W_A		2.15614	1.499	1.43839
C1_00630W_B		2.15614	1.499	1.43839
C4_00840W_A		3.75194	2.60845	1.43838
C3_00280C_A	ULP3	1.89552	1.31823	1.43793
C3_00280C_B	ULP3	1.89552	1.31823	1.43793
C2_10660W_A	ASH1	10.2486	7.12932	1.43753
C2_10660W_B	ASH1	10.2486	7.12932	1.43753
C1_04190C_B	BST1	10.4892	7.29722	1.43742
C3_03090W_A	USO5	2.25798	1.57113	1.43716
C2_05260W_B	BUD14	4.30449	2.9955	1.43699
C6_02840C_B	RBF1	7.03311	4.89546	1.43666
CR_09910W_A	GNP3	1.93506	1.3471	1.43646
CR_09910W_B	GNP3	1.93506	1.3471	1.43646
C1_05910W_B	SIP5	5.98895	4.16974	1.43629
C2_09070C_A		5.58184	3.88766	1.43578
C3_00580W_A	FLO9	2.80292	1.95223	1.43575
C3_07020W_A	SSN6	18.8591	13.1357	1.43572
C3_07020W_B	SSN6	18.8591	13.1357	1.43572
C1_08850C_B	AFG1	1.67803	1.1691	1.43532
C5_01210W_B	VPS1	18.4714	12.8719	1.43502
C1_04090C_A		2.15247	1.50001	1.43497
C2_07550W_A		55.7824	38.8783	1.43479
C1_10800C_A	ALP1	3.32543	2.31786	1.4347
C1_01190C_A		8.07837	5.63168	1.43445
C1_01190C_B		8.07837	5.63168	1.43445
C5_00040C_A		14.4611	10.0822	1.43433
C5_00040C_B		14.4611	10.0822	1.43433
C4_05160C_B		5.99421	4.17955	1.43417
C1_09110W_A		1.04532	0.728895	1.43411
C7_02170C_A		7.79586	5.43676	1.43392
C7_02170C_B		7.79586	5.43676	1.43392
C1_11540C_A	CTA3	11.3141	7.89137	1.43373
C4_03020W_B		8.80967	6.14516	1.43359
C1_10480W_A	DJP1	7.34503	5.12392	1.43348
CR_02160W_B	UGT51C1	2.20342	1.5373	1.4333
C1_13810W_A		5.84904	4.08223	1.43281
C1_13810W_B		5.84904	4.08223	1.43281
C5_01320W_A	SNF1	12.0081	8.38173	1.43265
CR_08430W_A		4.43228	3.0939	1.43258
CR_08430W_B		4.43228	3.0939	1.43258
C1_12210W_A	TRP3	8.6517	6.03964	1.43249
C1_01460W_B		4.35684	3.04229	1.43209
C6_00870C_A	ILV5	277.76	193.965	1.43201
C7_01640W_B	LAT1	81.4981	56.9126	1.43199
C7_01640W_A	LAT1	81.4976	56.9126	1.43198
C5_04710W_A		3.76275	2.62814	1.43172
CR_04350C_A		6.18694	4.32159	1.43163
C3_05940C_A		3.12315	2.18215	1.43122
C3_05940C_B		3.12315	2.18215	1.43122
C1_11690W_B		3.26001	2.27827	1.43091
C6_03000C_B		2.11966	1.48153	1.43073
C2_01390W_A		14.7942	10.3418	1.43052
C1_01580W_A		47.3107	33.0781	1.43027
C7_01870W_A	MSK1	4.60644	3.22132	1.42999
C7_01870W_B	MSK1	4.60644	3.22132	1.42999
C3_02580C_B		5.94921	4.16056	1.42991
CR_00710C_A		1.60119	1.12004	1.42958
CR_00710C_B		1.60119	1.12004	1.42958
C4_05800C_B		22.2249	15.5475	1.42948
C2_06460W_A	RTA3	3.24703	2.2716	1.4294
CR_08540C_A	SSY5	2.38342	1.66746	1.42937
CR_08540C_B	SSY5	2.38342	1.66746	1.42937
C4_03390W_B	CSH3	28.5966	20.0129	1.42891
C1_03680W_B	ENG1	7.75441	5.4268	1.42891
C4_01090C_B		3.02583	2.11799	1.42864
CR_07240C_B	CLG1	19.9563	13.9744	1.42806
CR_10740W_A	CSM1	7.0362	4.92824	1.42773
CR_10740W_B	CSM1	7.0362	4.92824	1.42773
C6_03580W_B	CCZ1	2.5124	1.75982	1.42765
C7_01000C_A		89.6399	62.8002	1.42738
C7_01000C_B		89.6399	62.8002	1.42738
C5_04740C_A	HYS2	1.81725	1.27441	1.42596
C2_07110C_B		1.77343	1.24403	1.42555
C6_02670C_A	WSC2	7.25553	5.08971	1.42553
C1_14160W_A		2.09716	1.47138	1.42531
C1_14160W_B		2.09716	1.47138	1.42531
C6_02320C_B	IPL1	2.5173	1.76631	1.42518
C5_04250W_B	MRV8	0.835501	0.586265	1.42513
CR_05910W_A		101.968	71.5549	1.42503
CR_05910W_B		101.968	71.5549	1.42503
C7_03910W_A	OGG1	0.91408	0.641484	1.42495
C7_03910W_B	OGG1	0.91408	0.641484	1.42495
C1_08540C_A		12.2168	8.57526	1.42466
CR_07920W_A		3.08791	2.16752	1.42463
C2_03140C_A		9.22874	6.47863	1.42449
C1_08650C_A	FAD1	23.6133	16.5876	1.42355
C6_00540W_A		1.67657	1.17779	1.42349
C2_06780C_A		2.01784	1.41757	1.42345
C2_06780C_B		2.01784	1.41757	1.42345
C1_08620W_B	CTR2	14.7434	10.3581	1.42336
C3_05140C_A		2.35227	1.65308	1.42296
C3_05140C_B		2.35227	1.65308	1.42296
C1_08090C_B	FUN12	18.92	13.2972	1.42285
C2_02200W_A		15.723	11.0556	1.42218
C5_05250C_A		31.4482	22.1198	1.42172
C1_00890W_B		4.79816	3.37541	1.42151
C4_00150C_A	PEX5	17.9546	12.6362	1.42088
C2_02700C_A		5.86333	4.1282	1.42031
C4_02840C_B	MED20	8.22077	5.79014	1.41979
C2_09130C_A	IFF6	1.80567	1.27205	1.41949
C4_03070W_B	PGA54	6.75811	4.76128	1.41939
C1_00170W_A	LEU4	30.2463	21.3124	1.41918
C1_00170W_B	LEU4	30.2463	21.3124	1.41918
CR_05890C_B		17.9708	12.6634	1.41912
C2_08990C_B		3.88495	2.73924	1.41826
C5_05470W_B	EST1	5.06793	3.5735	1.4182
C4_03920W_B		2.45565	1.73235	1.41753
CR_07450C_B	MNL1	5.50798	3.88585	1.41745
C5_05230C_B		55.7021	39.3004	1.41734
C1_01210W_A		5.49172	3.87502	1.41721
C1_01210W_B		5.49172	3.87502	1.41721
C1_10560C_A		2.58148	1.82172	1.41706
C3_01160W_B	MSS4	7.218	5.09418	1.41691
CR_02780W_B		4.08775	2.88556	1.41662
C1_12520W_A	GSG1	3.72157	2.62708	1.41662
C3_02450W_B	HRT1	40.0051	28.245	1.41636
C2_09460C_A		5.63309	3.97727	1.41632
C4_05070C_A	ARG8	19.301	13.6278	1.4163
CR_10280W_A		76.1017	53.7379	1.41616
CR_10280W_B		76.1017	53.7379	1.41616
C3_03370C_A		26.0887	18.4229	1.4161
C6_03470W_A		8.25802	5.83186	1.41602
C2_08830W_A		7.46448	5.27149	1.41601
C1_11140W_A		5.84933	4.13236	1.41549
C1_05650W_A		4.3015	3.0389	1.41548
C4_06320C_A		1.02615	0.72496	1.41545
C1_03000W_A	HOL1	0.946769	0.668906	1.4154
C5_01270W_A	SGE1	5.01511	3.54374	1.4152
C2_08690C_A		2.27841	1.61035	1.41485
C2_08690C_B		2.27841	1.61035	1.41485
C4_05160C_A		4.71573	3.3332	1.41478
C4_00830W_A	SPS20	4.5146	3.19234	1.4142
C4_00830W_B	SPS20	4.5146	3.19234	1.4142
C5_04130C_B	CHT2	33.0096	23.3437	1.41407
C2_00270C_A		9.7022	6.8622	1.41386
C2_00270C_B		9.7022	6.8622	1.41386
C2_05380W_A		6.45731	4.56724	1.41383
C3_00400C_A		2.07828	1.47001	1.41379
C3_00400C_B		2.07828	1.47001	1.41379
CR_00170W_A	ZCF38	1.67946	1.18806	1.41361
CR_00170W_B	ZCF38	1.67946	1.18806	1.41361
CR_03700C_A		1.55072	1.09716	1.41339
C1_00640C_B	RPO41	2.00327	1.41784	1.4129
C7_03680W_B		3.49588	2.47453	1.41275
C5_04730C_B	SSD1	18.9452	13.4133	1.41241
C1_09210C_A		7.48958	5.30283	1.41238
CR_05380C_A	YCP4	51.8452	36.718	1.41198
C6_00300C_A	STV1	9.88376	7.00029	1.41191
C2_07670C_B	GLE1	5.42255	3.84066	1.41188
C3_07930C_A		5.35828	3.79542	1.41177
C3_07930C_B		5.35828	3.79542	1.41177
C2_06460W_B	RTA3	2.81352	1.99309	1.41164
C1_09250W_A	CRP1	25.8866	18.3394	1.41153
C3_00800W_B	MIH1	6.71642	4.75854	1.41145
C3_07430W_A		10.0307	7.10672	1.41143
C3_07430W_B		10.0307	7.10672	1.41143
C1_08780W_A		22.5457	15.9737	1.41143
C3_05160C_A		1.7397	1.2327	1.4113
C3_05160C_B		1.7397	1.2327	1.4113
CR_05380C_B	YCP4	40.5578	28.7518	1.41062
C4_04580W_A	ZDS1	3.29777	2.338	1.41051
CR_03360W_B		3.23353	2.2925	1.41048
C4_00960W_A	PTC8	4.04337	2.86668	1.41047
C4_00960W_B	PTC8	4.04337	2.86668	1.41047
C4_01900C_A	MDH1-1	173.489	123.043	1.40998
C6_02330W_A		112.232	79.6082	1.4098
CR_09090C_A		3.03581	2.15351	1.4097
CR_09090C_B		3.03581	2.15351	1.4097
C2_04800C_A	MDM10	1.69053	1.19928	1.40961
C4_02490W_A	ZCF15	1.09947	0.780266	1.4091
CR_10800C_A		4.48006	3.17962	1.40899
CR_10800C_B		4.48006	3.17962	1.40899
C3_07810C_A	SEC61	35.7447	25.3696	1.40896
C3_07810C_B	SEC61	35.7447	25.3696	1.40896
C6_03460W_B		4.35783	3.09336	1.40877
C1_03830C_B		2.67792	1.90104	1.40866
C2_07670C_A	GLE1	4.42515	3.14143	1.40864
CR_05480W_A		94.014	66.7532	1.40838
CR_05480W_B		94.014	66.7532	1.40838
CR_01620C_A	MET6	448.796	318.669	1.40834
C2_09230C_A	KIS1	16.9353	12.0277	1.40803
C2_09230C_B	KIS1	16.9353	12.0277	1.40803
C7_04260W_A		12.1582	8.63497	1.40802
C7_04260W_B		12.1582	8.63497	1.40802
C3_03140C_B	DAL4	13.7985	9.80154	1.40779
C3_04550C_A	CMK1	35.4172	25.1612	1.40761
C3_04550C_B	CMK1	35.4172	25.1612	1.40761
C4_05100C_B	MYO5	9.25764	6.57744	1.40748
C4_06110C_B	TRP5	27.4656	19.5147	1.40743
C2_02180W_A		4.65052	3.3047	1.40724
C4_05530W_A	FGR6-10	2.51348	1.78626	1.40712
C2_09470C_B	PMS1	1.73855	1.23554	1.40711
C1_07380C_B	KSP1	2.7626	1.96359	1.40691
C5_04600C_A	GRR1	8.92479	6.34369	1.40688
CR_01370C_B		17.2086	12.239	1.40604
C4_00320C_A		7.78523	5.53746	1.40592
C3_02370C_B	ALR1	9.21169	6.55249	1.40583
CR_04220C_A		2.42583	1.72558	1.40581
C2_07380W_A	SSC1	61.5552	43.7879	1.40576
C2_09320C_A	PES1	15.39	10.9517	1.40527
C1_00070W_A	MVD	28.2386	20.0953	1.40523
C1_00070W_B	MVD	28.2386	20.0953	1.40523
C6_02280W_B		6.62174	4.7123	1.4052
C1_03230C_A	ARX1	5.25048	3.73664	1.40513
C1_03230C_B	ARX1	5.25048	3.73664	1.40513
C5_05090W_A		2.01644	1.43531	1.40488
C1_10180C_B	ECM21	9.93728	7.07545	1.40447
C1_07000W_B	MEF2	1.50985	1.07527	1.40416
C4_02870C_A	ZUO1	30.7067	21.8728	1.40388
C2_00150W_B	LEU5	2.93051	2.08748	1.40385
C1_06440C_B		2.51299	1.79036	1.40362
C7_00320C_A	PMR1	5.51767	3.93154	1.40344
C7_00320C_B	PMR1	5.51767	3.93154	1.40344
C3_07250W_A	GCD2	6.18296	4.40603	1.40329
C3_07250W_B	GCD2	6.18296	4.40603	1.40329
C5_04270C_B	SAH1	131.793	93.9535	1.40275
C7_03500W_B		2.33284	1.6635	1.40237
CR_04840C_B	MSS11	2.01734	1.43942	1.4015
C6_04350C_B	FLO8	7.95029	5.67301	1.40142
C2_02950W_B		40.5296	28.9277	1.40106
C6_04520W_A	ILS1	33.9468	24.2354	1.40072
C1_08350C_A		20398.8	14564	1.40063
C1_02600W_B	SNO1	20.4422	14.5955	1.40058
C2_06690C_A	PEX22	10.5615	7.54269	1.40023
C1_13570W_A	MPT5	2.8279	2.01964	1.4002
C1_13570W_B	MPT5	2.8279	2.01964	1.4002
C1_06070W_B		31.8759	22.7678	1.40004
C5_04650C_A	MSM1	3.05226	2.18026	1.39995
C4_05670W_B	YME1	33.2861	23.7794	1.39979
C1_12480W_B		6.73153	4.80975	1.39956
C7_02470C_A		16.5497	11.8272	1.39929
C1_03710C_A	MSB1	2.06045	1.4727	1.39909
C2_05570C_B		6.6532	4.75667	1.39871
C6_04370W_B		3.43421	2.45577	1.39842
C5_04150C_A		7.71211	5.51804	1.39762
C2_09720W_A	SUP35	29.2271	20.9121	1.39761
C1_03950C_A		3.88609	2.78064	1.39755
C5_02500C_B		14.3146	10.2447	1.39727
C4_05610C_A		12.1254	8.67864	1.39715
C1_03360W_B		5.86742	4.20159	1.39647
C1_05420W_A		19.7752	14.1658	1.39599
C3_01530C_A	CAS4	1.6968	1.21549	1.39598
CR_09230C_A		4.26762	3.05783	1.39563
CR_09230C_B		4.26762	3.05783	1.39563
C4_03430W_A	MOH1	3.71367	2.66163	1.39527
C2_07170C_B	AFT2	2.30738	1.65403	1.395
CR_03450W_A	HXT5	1.61851	1.16031	1.3949
C5_01890W_B		17.4895	12.5393	1.39477
C5_00680W_A	RMT2	2.46327	1.76609	1.39476
C1_05800C_A		5.35461	3.83924	1.39471
C1_05800C_B		5.35461	3.83924	1.39471
C2_05330C_A		0.974357	0.698679	1.39457
C2_05330C_B		0.974357	0.698679	1.39457
C1_04530C_A		2.32222	1.6656	1.39422
C3_00550C_A	HRK1	32.4043	23.2468	1.39392
C3_00550C_B	HRK1	32.4043	23.2468	1.39392
C3_07410C_A	KRS1	43.275	31.0612	1.39322
C3_07410C_B	KRS1	43.275	31.0612	1.39322
C4_04850C_A	CSR1	1.00613	0.722264	1.39302
C4_07080C_A		2.81229	2.01971	1.39242
C6_01320W_A	TRA1	2.39334	1.71922	1.39211
CR_09950C_A	SIK1	62.6871	45.0305	1.3921
CR_09950C_B	SIK1	62.6871	45.0305	1.3921
CR_09110C_A		6.25246	4.49214	1.39186
CR_09110C_B		6.25246	4.49214	1.39186
C1_00080C_A	RCA1	8.40468	6.03891	1.39175
C1_00080C_B	RCA1	8.40468	6.03891	1.39175
C1_10340W_B		2.55341	1.83473	1.39171
C2_08290C_B	UCF1	724.008	520.468	1.39107
CR_01260W_A		4.39952	3.16388	1.39054
CR_01260W_B		4.39952	3.16388	1.39054
CR_02760C_B	RPD3	9.74602	7.00887	1.39053
C6_02600W_B	NAB3	4.68103	3.36667	1.3904
C7_01520W_A	FLU1	3.26794	2.35088	1.39009
C7_01520W_B	FLU1	3.26794	2.35088	1.39009
C1_12250C_B		8.16112	5.87125	1.39001
C2_07080C_A		39.7769	28.629	1.38939
C2_07080C_B		39.7769	28.629	1.38939
C1_09800C_A	TVP18	50.9912	36.7052	1.38921
C1_07540C_B	BBC1	8.20714	5.90805	1.38915
C1_06020W_A	RGD1	5.51504	3.97013	1.38913
C3_05430W_A		1.94175	1.39806	1.38888
C3_05430W_B		1.94175	1.39806	1.38888
C1_08390C_A		4.96005	3.57169	1.38871
C1_03910C_A		1.88903	1.36033	1.38865
C1_08790W_A	TPO3	50.6583	36.4881	1.38835
C5_04630W_B		78.4703	56.5299	1.38812
C4_02920W_B		4.64553	3.34689	1.38801
C5_05210W_A		11.7685	8.48061	1.3877
C1_05110C_B	ARO4	75.5653	54.4619	1.38749
C7_00380W_A		9.08779	6.55097	1.38724
C7_00380W_B		9.08779	6.55097	1.38724
C3_03100C_A		5.70273	4.1109	1.38722
C3_03100C_B		5.70273	4.1109	1.38722
C5_05320C_A	HIS1	78.8712	56.862	1.38707
C5_02690W_B		13.9268	10.0466	1.38622
C4_03560W_B		5.646	4.07301	1.3862
C3_01630W_B	TFP1	38.8088	27.9988	1.38609
C1_00310W_A		5.81374	4.19444	1.38606
C1_00310W_B		5.81374	4.19444	1.38606
C7_00340C_A		11.7492	8.48045	1.38545
C7_00340C_B		11.7492	8.48045	1.38545
C7_00570W_A	RPA135	3.64904	2.63463	1.38502
[truncated: 9,210 more rows]

## Sheet: YP_SCvsYNG_SC
Transcript	Gene name	YP_SC Average	YNG_SC Average	YP_SC/YNG_SC
C5_02600W_B	PUT1	291.026	1.11847	260.201
C5_02600W_A	PUT1	111.658	0.770274	144.959
C7_03560W_A		116.133	1.01961	113.899
C7_03560W_B		116.131	1.01961	113.897
C5_04250W_B	MRV8	58.7643	0.586265	100.235
C7_03310W_A		399.216	6.76204	59.0378
C7_03310W_B		399.216	6.76204	59.0378
C1_01440C_B	POX18	37.2193	0.715245	52.0371
C5_04880C_B	PUT2	119.491	2.39581	49.8749
C1_07220W_A		82.9563	1.8505	44.8291
C1_07220W_B		82.9541	1.8505	44.8279
C1_02110C_B	HGT2	32.9746	0.811242	40.647
C5_04880C_A	PUT2	127.457	3.57597	35.6425
C5_04250W_A	MRV8	28.9562	0.831759	34.8132
C6_00480C_A	FET31	51.6795	1.52866	33.8069
C4_03820C_A	HRQ2	70.641	2.09105	33.7825
C2_08260W_A		567.526	17.474	32.4783
C4_03820C_B	HRQ2	68.3992	2.13693	32.0082
C1_02110C_A	HGT2	52.4307	1.64322	31.9073
CR_03450W_A	HXT5	34.0902	1.16031	29.3803
C7_00770W_A		14.4804	0.526543	27.501
C7_00770W_B		14.4804	0.526543	27.501
CR_09920W_A		62.6518	2.28015	27.4771
CR_09920W_B		62.6516	2.28015	27.477
C1_05080W_A	GPT1	16.0492	0.620762	25.854
CR_04440C_A	RBR1	127.297	4.93129	25.814
CR_01340W_A		18.0103	0.700245	25.72
C4_02740W_A		34.2859	1.45483	23.567
C2_09880C_A		14.3286	0.613739	23.3464
C1_10740C_B	ASR1	40.4002	1.74527	23.1483
C1_05470W_B	MTM1	16.6818	0.738641	22.5845
C3_00050C_A		16.6037	0.748023	22.1968
C3_02660W_A		24.1153	1.08683	22.1886
C1_08770W_A		65.3293	3.16451	20.6443
C7_00660W_A	GAC1	15.9652	0.814784	19.5944
C7_00660W_B	GAC1	15.9652	0.814784	19.5944
C2_08700C_B		19.3715	1.00671	19.2424
C1_00190C_A		10.537	0.550188	19.1516
C1_00190C_B		10.537	0.550188	19.1516
CR_06460W_B	GST3	10.2058	0.537778	18.9777
C4_06790W_A		15.759	0.857571	18.3763
CR_02980C_A	SRP40	12.156	0.674813	18.0139
C2_05180W_A	WH11	47326.3	2667.02	17.745
C2_05180W_B	WH11	47325.4	2667.02	17.7447
C1_04720W_B		144.422	8.65835	16.6801
C1_08310W_A	OPY2	20.9075	1.25543	16.6537
C1_06870C_A		1032.5	63.2853	16.3151
C1_06870C_B		1032.5	63.2853	16.3151
CR_07130C_A	ALK8	8.30659	0.515546	16.1122
C2_00030W_A	RRN3	9.53602	0.593098	16.0783
C2_00030W_B	RRN3	9.53602	0.593098	16.0783
C2_00550W_A		13.5569	0.843536	16.0716
CR_04270C_A		8.49178	0.528395	16.0709
C2_09880C_B		13.7437	0.873103	15.7412
C1_06760C_B		10.8202	0.689438	15.6943
C4_02740W_B		38.288	2.44564	15.6556
C5_01060C_A	BUD23	8.40278	0.541365	15.5215
C5_01060C_B	BUD23	8.40278	0.541365	15.5215
C5_04840C_A		12.7457	0.836248	15.2415
C1_08330C_B	ADH2	72.4804	4.83467	14.9918
CR_05660W_B	SDA1	16.2539	1.09698	14.8169
C2_01450C_A		9.18662	0.62844	14.6181
C2_01450C_B		9.18662	0.62844	14.6181
CR_10550W_A	DRS1	14.1945	0.972801	14.5914
CR_10550W_B	DRS1	14.1945	0.972801	14.5914
CR_10650W_A	LTV1	15.3163	1.05279	14.5483
CR_10650W_B	LTV1	15.3163	1.05279	14.5483
C2_02430W_B	UTP21	8.69411	0.598828	14.5185
C1_04500W_A	ICL1	25.7	1.77074	14.5137
C3_00810C_B	FOX2	43.208	3.01844	14.3147
C2_02580W_A		29.8804	2.10275	14.2101
C3_06760W_A		21.1014	1.48746	14.1862
C3_06760W_B		21.1014	1.48746	14.1862
C2_09310C_A		18.568	1.32017	14.0648
C3_02020W_B		9.01645	0.65251	13.8181
C1_02270C_B		20.4504	1.50446	13.5932
C1_01440C_A	POX18	9.71528	0.715245	13.5831
C6_03790C_B	HGT10	13.7554	1.03385	13.305
C3_03580C_A	GTT13	7.35577	0.565292	13.0123
C3_03580C_B	GTT13	7.35577	0.565292	13.0123
C2_01750C_A		24.7491	1.92396	12.8637
C1_01610C_B		8.88374	0.694066	12.7996
C1_09540W_A		12.5963	0.986066	12.7743
C1_01980W_A	HGT1	7.85071	0.615183	12.7616
C4_05130C_A	ALD6	7.92444	0.628722	12.604
C6_02950C_B		10.8466	0.869662	12.4722
C1_06750W_A		9.91799	0.796955	12.4449
C3_01130C_A		10.245	0.826044	12.4025
C4_06530C_A	XUT1	16.7245	1.35196	12.3705
C3_07070C_A		17.8331	1.45827	12.2289
C3_07070C_B		17.8331	1.45827	12.2289
C5_01480W_A	FYV5	27.3245	2.24467	12.1731
C1_08770W_B		60.0887	4.97516	12.0777
CR_04440C_B	RBR1	135.184	11.3005	11.9626
C2_03640W_A	UGA11	16.5683	1.38584	11.9554
C4_06620C_A		8.89522	0.750305	11.8555
C6_01450C_A		16.4345	1.39025	11.8213
C2_02510W_A	PRS1	24.8491	2.11943	11.7244
CR_03550W_B	NCS2	9.99034	0.852551	11.7182
C1_05080W_B	GPT1	13.1694	1.12418	11.7147
CR_03570C_B	YVH1	11.7267	1.00164	11.7075
C6_03210C_B		6.33948	0.542256	11.6909
C2_07700C_A		15.4341	1.33431	11.5671
C3_00360W_A		35.0139	3.03445	11.5388
C3_00360W_B		35.0139	3.03445	11.5388
C4_02750W_B	HIT1	9.62055	0.835027	11.5212
CR_01780W_A		7.49347	0.651924	11.4944
C1_10740C_A	ASR1	66.6079	5.82141	11.4419
C7_02240W_B	FMP45	5.98515	0.528505	11.3247
C1_06230C_A	MDM34	7.04534	0.624742	11.2772
C1_08330C_A	ADH2	92.3344	8.18823	11.2765
C4_03620C_B	CDR3	8.52517	0.758382	11.2413
C2_00680C_B	SOD5	6.07822	0.541621	11.2223
C2_04570W_A		35.2103	3.14974	11.1788
C4_07020C_B		6.02221	0.541852	11.1141
C2_05840W_B		6.60111	0.601709	10.9706
C4_02720C_B		39.9045	3.70753	10.7631
C3_04900W_A	NOP14	7.88019	0.733276	10.7466
C3_04900W_B	NOP14	7.88019	0.733276	10.7466
CR_02280W_A	PGA23	19.2548	1.80858	10.6464
C3_07980C_A		45.9301	4.3414	10.5795
C1_06760C_A		9.19643	0.869693	10.5743
CR_00210W_A	ALK2	9.48893	0.907578	10.4552
CR_00210W_B	ALK2	9.48893	0.907578	10.4552
C6_01500C_B	TRY5	5.61907	0.538119	10.4421
C1_03870C_B		8.23385	0.790691	10.4135
C1_13380W_A		5.60843	0.538715	10.4108
CR_02920C_B	AQY1	85.1021	8.19962	10.3788
C5_01600C_A	SPB4	7.88964	0.763788	10.3296
CR_10410C_A		19.8449	1.92531	10.3074
CR_10410C_B		19.8449	1.92531	10.3074
C1_10970W_B		15.3767	1.49446	10.2891
C5_00450C_A	IFG3	95.3245	9.5135	10.0199
C5_00450C_B	IFG3	95.3245	9.5135	10.0199
C4_02500C_B	ADR1	6.83892	0.68348	10.006
C3_06160C_A		19.9631	2.00813	9.94116
C3_06160C_B		19.9631	2.00813	9.94116
C3_06380W_A	NSA2	19.9631	2.00813	9.94116
C3_06380W_B	NSA2	19.9631	2.00813	9.94116
C6_03640W_A	NOG2	20.9652	2.11156	9.92876
C2_00410C_B		8.85403	0.896276	9.87868
C2_07960C_A	NSA1	16.3664	1.65967	9.86122
C3_02020W_A		10.2759	1.04287	9.85352
C4_06720W_B	NOP1	94.3744	9.59168	9.8392
C1_07030C_A	RBT4	12.1218	1.23522	9.81343
C2_00550W_B		10.4466	1.06977	9.76524
C1_01380C_B	TRM2	6.72194	0.697164	9.64183
C6_04310W_B	PEX11	12.202	1.27154	9.5962
C1_03800W_A	RPP1	5.59197	0.583822	9.5782
C6_03560W_B	POX1	8.68861	0.910143	9.54643
C4_01550C_B	CPA1	42.3468	4.43832	9.54117
C4_03270W_B	RPF1	23.8131	2.51428	9.47115
CR_06460W_A	GST3	14.5102	1.53861	9.43071
C1_03000W_A	HOL1	6.30268	0.668906	9.42237
C2_03640W_B	UGA11	21.1343	2.24382	9.41891
CR_04820W_A		187.047	19.9572	9.37238
C1_11690W_A		12.1104	1.29276	9.36789
C4_03430W_A	MOH1	24.9137	2.66163	9.36034
C1_04500W_B	ICL1	29.935	3.21314	9.31644
C4_04140W_B		5.1843	0.556821	9.31053
C2_07450C_B	RCL1	18.1375	1.95436	9.28055
C6_03640W_B	NOG2	23.0659	2.49192	9.25627
C7_02280W_A		4.68279	0.510888	9.166
C7_02280W_B		4.68279	0.510888	9.166
C5_01250W_A	GPR1	6.92709	0.756264	9.15962
C4_03140C_A		9.94333	1.08832	9.13643
CR_06310W_A		10.1918	1.11569	9.13501
C1_04040C_A		11.9254	1.3069	9.12495
C4_02640C_A	SEN2	18.0106	1.98351	9.08018
CR_01010W_A	TEN1	6.33329	0.699852	9.04947
CR_01010W_B	TEN1	6.33329	0.699852	9.04947
CR_09700W_A		4.83087	0.534895	9.03145
CR_09700W_B		4.83087	0.534895	9.03145
C4_05900C_A		6.89308	0.763417	9.02925
C3_05160C_A		11.0338	1.2327	8.95091
C3_05160C_B		11.0338	1.2327	8.95091
C1_09150W_A	AOX2	17.566	1.96685	8.93106
C2_09500W_A		5.37017	0.604766	8.87975
C3_07980C_B		18.8195	2.12107	8.87264
C4_05010W_A		9.61326	1.08962	8.82261
C4_00060W_A		7.60782	0.864756	8.79766
C2_05990C_A		4.40533	0.500808	8.79644
C4_04100C_A	ECM1	41.3495	4.70361	8.79101
C1_09540W_B		16.6247	1.89135	8.78984
CR_05520W_A	NOC2	15.6478	1.79083	8.73774
C4_05400C_B		10.8858	1.24964	8.71115
C6_01490C_A		22.5769	2.59806	8.68992
C6_01490C_B		22.5769	2.59806	8.68992
C5_03130W_B	SUT1	22.833	2.6328	8.67251
C1_07790C_A		14.5243	1.68919	8.59838
C1_07790C_B		14.5243	1.68919	8.59838
CR_09800C_A		13.1357	1.52779	8.59782
CR_09800C_B		13.1357	1.52779	8.59782
C3_07800C_A		14.6378	1.71659	8.52728
C3_07800C_B		14.6378	1.71659	8.52728
C2_06360C_A	MAK16	28.3865	3.35624	8.45783
C1_05060W_B	REI1	28.3334	3.35313	8.44984
CR_03360W_B		19.3089	2.2925	8.42264
C2_04860W_B	PZF1	6.947	0.828083	8.38926
C7_00430W_A		7.38903	0.883003	8.36807
C7_00430W_B		7.38903	0.883003	8.36807
C1_10020W_A	SFU1	5.62944	0.678616	8.29547
CR_02980C_B	SRP40	11.5433	1.39237	8.29044
C1_13380W_B		4.4867	0.542268	8.27395
C2_08480W_A	RRP8	23.9841	2.91237	8.23528
C1_12600C_B	CHR1	11.6223	1.41395	8.21979
CR_07250C_B		5.49688	0.671481	8.18621
C1_05710C_A	UGA4	4.42683	0.543759	8.14116
C6_03210C_A		6.33197	0.779558	8.12251
C7_03910W_A	OGG1	5.21013	0.641484	8.12199
C7_03910W_B	OGG1	5.21013	0.641484	8.12199
C4_03830W_A		5.50118	0.683204	8.05202
C7_03540C_B	ENP2	9.36382	1.16292	8.052
C1_06230C_B	MDM34	6.8618	0.853118	8.0432
C2_04570W_B		27.7463	3.45718	8.0257
CR_02720C_B	RPC31	21.5082	2.68063	8.02359
C3_00100W_A		11.9586	1.4972	7.98732
C3_00100W_B		11.9586	1.4972	7.98732
C1_13820C_A		6.61479	0.83168	7.95353
C1_13820C_B		6.61479	0.83168	7.95353
CR_08500W_A		16.357	2.05731	7.95069
CR_08500W_B		16.357	2.05731	7.95069
C7_04180W_A	FAA2-3	8.21808	1.03375	7.94973
C7_04180W_B	FAA2-3	8.21808	1.03375	7.94973
CR_02420W_B		25.9835	3.27685	7.92939
C1_07490C_A		4.57046	0.580268	7.87647
C7_03850W_A		13.0722	1.66612	7.84585
C7_03850W_B		13.0722	1.66612	7.84585
CR_05630W_B	DBP8	8.51489	1.09934	7.74546
C7_03540C_A	ENP2	8.99759	1.16292	7.73707
C3_04320W_B	VAM3	5.24557	0.679385	7.72105
CR_06590C_A	RGS2	11.6481	1.50962	7.71595
CR_06590C_B	RGS2	11.6481	1.50962	7.71595
C2_00070C_B	MPP10	22.4773	2.91756	7.70414
C2_00070C_A	MPP10	22.4766	2.91756	7.70391
C1_06810W_B	CAT1	82.8678	10.7616	7.70029
C2_09610W_B		6.18522	0.80444	7.68885
C2_07340W_A	NOC4	10.0731	1.32224	7.61818
C1_05470W_A	MTM1	17.4189	2.28985	7.60703
C4_06210C_B		29.8348	3.92377	7.60359
C4_04530C_B	PHR1	8.27406	1.08952	7.59422
C4_07230C_B	VID21	8.45326	1.11315	7.594
C1_09510W_A	YTM1	15.1499	2.00002	7.57489
C1_02190W_A	ABP140	7.7523	1.02361	7.57351
C1_02190W_B	ABP140	7.7523	1.02361	7.57351
C1_11470C_A	DPP1	6.10653	0.80796	7.55795
C7_00330C_A		6.67757	0.887409	7.52479
C7_00330C_B		6.67757	0.887409	7.52479
CR_07200W_B		5.263	0.700951	7.50838
CR_00290W_A		60.0384	7.99664	7.50796
CR_00290W_B		60.0384	7.99664	7.50796
C4_04250W_B		4.50157	0.603909	7.45406
C3_04660C_A	ARG11	5.18121	0.697468	7.42861
C3_04660C_B	ARG11	5.18121	0.697468	7.42861
C3_02660W_B		28.6155	3.85659	7.4199
C6_02290C_B		7.69588	1.04225	7.38394
CR_03200C_B		4.77694	0.646952	7.38377
C1_07800W_A	MTO1	3.83654	0.520594	7.36954
C1_02450C_A		44.8278	6.10496	7.34286
C1_06740C_B	NOP6	38.8034	5.30157	7.31924
C1_04040C_B		15.3111	2.09362	7.3132
C2_00150W_A	LEU5	6.95973	0.953632	7.29813
C4_02500C_A	ADR1	6.66782	0.913945	7.29565
C1_10030W_B	DBP3	20.4357	2.802	7.29325
C3_02630C_B		26.0608	3.58242	7.27464
C5_01600C_B	SPB4	6.1612	0.848243	7.26349
C3_07880C_A		10.0692	1.3907	7.2404
C3_07880C_B		10.0692	1.3907	7.2404
CR_07130C_B	ALK8	5.46844	0.760019	7.19513
CR_00900W_A	TRM1	6.26593	0.873926	7.16987
CR_00900W_B	TRM1	6.26593	0.873926	7.16987
C1_06810W_A	CAT1	95.1112	13.2866	7.15846
C4_06990W_A		5.00213	0.699475	7.15127
C1_10020W_B	SFU1	5.58905	0.782548	7.14211
C1_03060C_B	TSR2	22.9648	3.23164	7.10623
CR_08990C_A		41.3738	5.84165	7.08256
CR_08990C_B		41.3738	5.84165	7.08256
C5_04840C_B		4.89302	0.691385	7.07712
C1_12570C_A		7.25913	1.02613	7.07431
C1_12570C_B		7.25913	1.02613	7.07431
C5_01240W_B	AUR1	16.1567	2.28401	7.07384
C5_02120C_A	RIX7	7.95043	1.12532	7.06505
C4_00490W_B		4.24021	0.602283	7.04023
C2_05320W_B	CDC7	3.64162	0.517713	7.03407
C2_05840W_A		7.4668	1.06165	7.03321
C1_06740C_A	NOP6	34.0448	4.85121	7.01778
C2_07900W_B	GDH2	81.1166	11.5624	7.01553
C2_04180C_A		6.52174	0.932008	6.99752
C7_02240W_A	FMP45	5.81914	0.831889	6.99509
C2_02510W_B	PRS1	29.508	4.22853	6.97831
C2_06690C_A	PEX22	52.3055	7.54269	6.9346
CR_01780W_B		7.42469	1.07496	6.90696
C2_10740C_A		8.09279	1.17389	6.89397
C2_10740C_B		8.09279	1.17389	6.89397
C4_04470W_B	SAP10	14.7817	2.14528	6.89033
C1_02570C_A	PUT4	5.1145	0.74399	6.87441
C1_02570C_B	PUT4	5.1145	0.74399	6.87441
C2_00090W_A		7.25741	1.05644	6.8697
C1_11420W_A	KRR1	26.8495	3.91248	6.86254
C3_01060W_B		263.2	38.3815	6.85745
C6_04330W_B	NOP8	7.69469	1.12244	6.8553
C2_02430W_A	UTP21	11.3717	1.66054	6.8482
C2_06000W_B	LAS1	5.58796	0.817243	6.83758
C5_04030W_B		22.2906	3.26242	6.83253
C3_04350C_B		5.98871	0.878223	6.81913
C1_09210C_B		26.5582	3.8954	6.81782
C6_01890C_B		10.5735	1.55212	6.81235
CR_00200W_B	PCK1	165.504	24.3545	6.79564
CR_00200W_A	PCK1	165.504	24.3545	6.79563
C1_05340C_B	ZCF2	5.90616	0.869664	6.79131
C1_03870C_A		9.63287	1.41914	6.78782
C2_06660W_A		9.00843	1.32994	6.77354
CR_00180C_A	CHT1	5.83079	0.862657	6.7591
CR_00180C_B	CHT1	5.83079	0.862657	6.7591
C6_01160W_A	RCN1	5.09297	0.753601	6.75817
C1_10450W_B	GLY1	50.9351	7.55361	6.74315
C6_01890C_A		9.28624	1.37957	6.73127
C6_03930W_B	OPT8	6.48925	0.964587	6.72749
C4_02790C_A	SAS10	17.0607	2.54326	6.7082
C1_04940C_A		4.26422	0.641532	6.64693
C3_02890C_B		4.24844	0.640098	6.63717
C3_03000W_B		4.24844	0.640098	6.63717
C1_09120W_B	IPT1	3.76043	0.567069	6.63134
C6_02090C_A		3.73674	0.564932	6.6145
C4_01500W_A		7.04756	1.066	6.61119
C4_04470W_A	SAP10	14.2645	2.16021	6.60328
C2_03070C_A	SMP3	3.948	0.600012	6.57986
C2_05750W_A		20.5363	3.15719	6.50462
CR_01570W_B		12.1797	1.87578	6.49311
C6_04530C_A		6.83746	1.05468	6.48297
C6_03930W_A	OPT8	5.76712	0.890466	6.47652
C6_00260W_B		13.6122	2.10353	6.47113
C1_11690W_B		14.7342	2.27827	6.4673
CR_10240W_A	UTP5	15.5419	2.40536	6.46136
CR_10240W_B	UTP5	15.5419	2.40536	6.46136
C2_04120C_B		19.1795	2.96883	6.46029
C3_07160W_A	PGA32	4.94126	0.765008	6.45909
C3_07160W_B	PGA32	4.94126	0.765008	6.45909
C4_03970W_A		101.12	15.708	6.43752
C4_03970W_B		101.12	15.708	6.43752
C7_03280C_A		17.3231	2.69653	6.42421
C2_06070W_B	FAA2-1	4.90034	0.764834	6.40705
C4_05110C_B	HAP41	12.9084	2.01738	6.39863
C1_09170W_A	CTA8	6.94764	1.08856	6.38243
C1_14020W_A		4.30466	0.674758	6.37957
C1_14020W_B		4.30466	0.674758	6.37957
CR_06720W_B	NMD3	15.5338	2.43532	6.37857
C1_13100W_A		23.6817	3.71322	6.37767
C1_13100W_B		23.6817	3.71322	6.37767
C7_02960C_B		4.88968	0.768203	6.36508
C6_01780C_B		7.61184	1.19632	6.36274
C5_03920C_A		27.4209	4.31131	6.36023
C5_03810C_B		6.52417	1.02846	6.34364
C1_05500W_A	RSM22	5.46645	0.86387	6.32786
C1_05500W_B	RSM22	5.46645	0.86387	6.32786
CR_03840C_B		5.14225	0.812778	6.32677
C2_08830W_B		16.275	2.57904	6.3105
C1_13070C_A	FAD3	23.4366	3.73009	6.28312
C2_05830C_B		4.08641	0.650846	6.27861
C1_01980W_B	HGT1	5.87155	0.940554	6.24265
C7_02920W_B		33.085	5.31095	6.22958
C2_05090W_A	MAK5	16.2455	2.60852	6.22786
CR_02530W_B	DBP2	35.0497	5.6289	6.22675
CR_08490W_A	TSR1	14.8058	2.38151	6.21699
CR_08490W_B	TSR1	14.8058	2.38151	6.21699
C6_04530C_B		8.30483	1.3363	6.2148
CR_08470W_A		6.71292	1.08157	6.20666
CR_08470W_B		6.71292	1.08157	6.20666
CR_10690W_A	POP3	8.67221	1.39765	6.20484
CR_10690W_B	POP3	8.67221	1.39765	6.20484
C5_03130W_A	SUT1	22.1549	3.5739	6.19907
C5_04940W_B		3.16294	0.511363	6.18531
C2_07700C_B		8.24275	1.33431	6.17752
C3_07300W_A	NOP13	20.7282	3.3566	6.17537
C3_07300W_B	NOP13	20.7282	3.3566	6.17537
C3_02040C_A		28.51	4.64224	6.14142
C3_02040C_B		28.51	4.64224	6.14142
C6_03840C_B	SNQ2	6.58392	1.07261	6.13821
CR_06550C_A		76.5495	12.5005	6.1237
C1_03230C_A	ARX1	22.8465	3.73664	6.11417
C1_03230C_B	ARX1	22.8465	3.73664	6.11417
CR_04750W_A		316.262	51.9353	6.08953
CR_04750W_B		316.262	51.9353	6.08953
C2_02940W_A	MET1	19.6079	3.22169	6.08624
C2_02940W_B	MET1	19.6079	3.22169	6.08624
C3_02640C_B	ZCF1	16.4203	2.69922	6.08335
C1_07950C_A		12.2419	2.01322	6.08077
C1_10030W_A	DBP3	20.3645	3.3524	6.07458
C3_01200W_B	UTP20	4.18693	0.689473	6.07265
C2_09360W_A		3.80403	0.626955	6.06746
C1_00360W_A	CDC13	3.39849	0.560646	6.06174
C1_00360W_B	CDC13	3.39849	0.560646	6.06174
CR_07240C_B	CLG1	84.6225	13.9744	6.05553
C1_01160C_B		16.9429	2.79896	6.05329
C1_08900W_B		6.94354	1.14761	6.05044
CR_10810C_A		22.1306	3.65833	6.04937
CR_10810C_B		22.1306	3.65833	6.04937
C3_02910W_A		7.16713	1.18518	6.04732
C3_02980C_A		7.16713	1.18518	6.04732
C6_03440W_A		3.44697	0.570286	6.04429
C4_01930C_A		7.82349	1.29443	6.04399
C7_02360W_A		3.38083	0.559882	6.03846
C4_05330C_A		14.2811	2.36579	6.03648
C1_12100C_B	PXA2	7.48114	1.24231	6.02193
CR_08920W_A		18.4134	3.06076	6.01594
CR_08920W_B		18.4134	3.06076	6.01594
C1_05220C_A		9.27787	1.54523	6.00422
C3_01430W_A		18.1058	3.01732	6.00062
C2_05230C_B	RPF2	27.3565	4.56557	5.99191
C3_01130C_B		10.5533	1.76348	5.98434
C3_04250W_A	WSC1	16.2275	2.71191	5.98378
C4_07220C_B		6.77068	1.13336	5.97399
C4_00690C_A		7.09518	1.18895	5.96762
CR_07270C_B	HGT16	5.05722	0.849723	5.95161
CR_05660W_A	SDA1	14.6087	2.45664	5.9466
C1_09430W_B		3.96976	0.668143	5.94148
C1_13370W_B		10.2493	1.72642	5.93673
C2_04190C_B	UGA1	5.79633	0.981119	5.90787
C6_03560W_A	POX1	9.70617	1.64425	5.9031
C7_04190C_A	UTP18	13.9865	2.37144	5.89791
C7_04190C_B	UTP18	13.9865	2.37144	5.89791
C2_09510C_A		13.6115	2.30873	5.89566
CR_01160W_A		3.55304	0.603795	5.88451
CR_01160W_B		3.55304	0.603795	5.88451
C6_03840C_A	SNQ2	6.13879	1.04348	5.883
C3_01560W_B		12.3221	2.09802	5.8732
C2_09160W_A		8.32592	1.41841	5.86991
C1_00990C_A	NMA111	7.90904	1.34856	5.86481
C1_00990C_B	NMA111	7.90904	1.34856	5.86481
C7_02920W_A		25.6988	4.38803	5.85656
C7_03700C_A	ENP1	12.5444	2.14208	5.85616
C7_03700C_B	ENP1	12.5444	2.14208	5.85616
C5_01250W_B	GPR1	8.96862	1.53196	5.85434
C3_06370C_A		22.151	3.78646	5.85006
C3_06370C_B		22.151	3.78646	5.85006
C1_14380C_A		4.39466	0.753185	5.83476
C1_14380C_B		4.39466	0.753185	5.83476
C4_02640C_B	SEN2	11.5614	1.98351	5.82873
C1_04330W_B	RPN4	57.3337	9.84858	5.82152
C1_09120W_A	IPT1	3.99984	0.688448	5.80993
C1_05220C_B		3.29569	0.567653	5.80582
C3_03650W_A	HBR3	21.1712	3.64759	5.80417
C3_03650W_B	HBR3	21.1712	3.64759	5.80417
C1_03060C_A	TSR2	33.1755	5.71651	5.80346
C1_10260C_A	RPA34	24.3874	4.20617	5.79799
C1_10260C_B	RPA34	24.3874	4.20617	5.79799
C2_10730W_A		3.74562	0.646302	5.79546
C2_10730W_B		3.74562	0.646302	5.79546
C4_02660W_A		6.16765	1.06569	5.78746
C1_00010W_B		19.862	3.43808	5.77706
C6_01040C_A		5.06958	0.878072	5.77354
C3_06030W_A	NOG1	23.7487	4.11594	5.76994
C3_06030W_B	NOG1	23.7487	4.11594	5.76994
C5_02060W_A		3.31857	0.577085	5.75057
C2_09630C_A		4.0611	0.707897	5.73685
CR_04170W_A		20.3979	3.55965	5.73033
C2_10810W_A		12.7387	2.22496	5.72536
C2_10810W_B		12.7387	2.22496	5.72536
CR_07250C_A		5.02344	0.877642	5.72379
CR_05220C_A	GUT1	7.40343	1.29418	5.72058
C3_03710W_B	CCC1	28.7371	5.02367	5.72034
C5_04370C_A	PGA37	3.23917	0.567653	5.70626
C1_09510W_B	YTM1	13.4859	2.36674	5.69809
C6_04430W_B	CST5	3.85405	0.676812	5.69442
C2_06360C_B	MAK16	31.8562	5.59701	5.69165
C7_00690W_A	NOP15	27.3772	4.81118	5.69034
C7_00690W_B	NOP15	27.3772	4.81118	5.69034
C7_00570W_A	RPA135	14.9626	2.63463	5.6792
C7_00570W_B	RPA135	14.9626	2.63463	5.6792
C2_01930C_A		25.9037	4.57636	5.66034
C2_00410C_A		7.0129	1.23928	5.65884
C2_09890W_A	SMM1	4.21605	0.745514	5.65523
C3_01300C_A	NCE103	34.1724	6.05237	5.64611
C3_01300C_B	NCE103	34.1724	6.05237	5.64611
C2_05620W_A	KTI11	123.379	21.9057	5.63227
C2_05620W_B	KTI11	123.379	21.9057	5.63227
C1_10950C_A		13.2296	2.35002	5.62955
C2_00810C_B		10.7516	1.91008	5.62888
C3_06720W_A	PRP5	5.75547	1.02378	5.62176
C3_06720W_B	PRP5	5.75547	1.02378	5.62176
C2_05980C_A		6.075	1.08092	5.62022
C2_02570W_B		2.99556	0.534386	5.6056
C2_04120C_A		16.4535	2.93548	5.60506
C7_04140C_A		29.1177	5.19611	5.60374
C7_04140C_B		29.1177	5.19611	5.60374
C5_04740C_A	HYS2	7.13888	1.27441	5.60171
C1_13730C_A	DIM1	7.67955	1.37384	5.58985
C1_13730C_B	DIM1	7.67955	1.37384	5.58985
C4_02260C_A		11.4589	2.05208	5.58402
C4_02260C_B		11.4589	2.05208	5.58402
CR_02000C_A	HEM1	12.945	2.3253	5.56702
C7_00160C_A		59.4939	10.7095	5.55523
C7_00160C_B		59.4939	10.7095	5.55523
C3_03370C_A		102.3	18.4229	5.55288
CR_09730C_A	SSF1	13.4223	2.4183	5.55029
CR_09730C_B	SSF1	13.4223	2.4183	5.55029
C6_02110W_B		3.82749	0.690494	5.54312
C6_01170W_B	CIC1	13.5419	2.44447	5.53982
CR_08670C_A		12.8705	2.32502	5.53566
CR_08670C_B		12.8705	2.32502	5.53566
CR_04710W_A		16.809	3.05647	5.4995
C6_04160C_B	SPB1	19.668	3.57866	5.4959
C5_00890C_B	GIT2	3.22799	0.58854	5.48474
C4_05650W_B		23.5209	4.29108	5.48135
C1_05060W_A	REI1	22.2023	4.05544	5.4747
C2_00170C_A		14.0368	2.5657	5.47096
C6_03540W_A		11.7325	2.14548	5.46847
C1_07670W_B	ZCF4	3.71038	0.679708	5.4588
C2_05080C_A		6.78517	1.24778	5.4378
C2_05080C_B		6.78517	1.24778	5.4378
C1_09430W_A		4.38594	0.806715	5.43679
C5_04910W_B		17.1575	3.16122	5.42749
C7_01620C_A	KCH1	3.2984	0.608499	5.42055
C7_01620C_B	KCH1	3.2984	0.608499	5.42055
C4_02830C_A	HCA4	15.3439	2.83534	5.41165
C4_02830C_B	HCA4	15.3439	2.83534	5.41165
C1_04470C_A		9.1227	1.68799	5.40448
C3_01000W_A	BMS1	15.6441	2.89932	5.39579
C3_05140C_A		8.90348	1.65308	5.38599
C3_05140C_B		8.90348	1.65308	5.38599
C3_02650W_A		7.21636	1.3399	5.38574
C2_01270W_A	CHA1	10.7111	1.98935	5.3842
C2_02190C_B		5.33835	0.99207	5.38102
C3_00370C_A	BUD21	20.4761	3.80676	5.37886
C3_00370C_B	BUD21	20.4761	3.80676	5.37886
CR_04420C_A	RBR2	41.908	7.79162	5.3786
C1_05090W_A	TRY2	10.1646	1.89126	5.3745
CR_06720W_A	NMD3	19.5422	3.63835	5.37119
C7_03280C_B		15.1052	2.81269	5.37037
CR_08680C_A		4.81986	0.897643	5.36946
CR_08680C_B		4.81986	0.897643	5.36946
C3_06220C_A	OAC1	8.19267	1.52713	5.36474
C3_06220C_B	OAC1	8.19267	1.52713	5.36474
C1_04390C_A	NOP4	25.5614	4.76599	5.36329
CR_00150C_A	POT1	34.0168	6.34416	5.36191
CR_00150C_B	POT1	34.0168	6.34416	5.36191
C2_10230W_A		10.3501	1.93759	5.34174
C7_03570W_A	ARG4	54.0494	10.1304	5.33538
C7_03570W_B	ARG4	54.0494	10.1304	5.33538
CR_01410C_A		9.28607	1.74558	5.31977
CR_01410C_B		9.28607	1.74558	5.31977
C1_08290C_B	DIP2	10.7245	2.02018	5.30869
C4_06990W_B		5.18285	0.977868	5.30015
C6_01940W_A		439.879	83.0229	5.29829
CR_07030C_A		12.5519	2.37295	5.28957
C7_04120W_A		13.2632	2.51153	5.2809
C7_04120W_B		13.2632	2.51153	5.2809
CR_07110C_A		3.07118	0.58238	5.2735
C1_05050C_B	RRP6	12.9641	2.46023	5.26946
C2_01330C_A	SIR2	3.96986	0.753637	5.2676
C5_04570C_A	URA7	30.3739	5.77315	5.26124
C1_01780C_B	HOL4	4.9709	0.945767	5.25595
C5_03060C_B	TNA1	15.1355	2.88014	5.25513
C1_10970W_A		15.1669	2.89323	5.2422
C1_10880W_B		15.9603	3.0452	5.24113
C2_01270W_B	CHA1	8.74752	1.66948	5.23968
C2_04700C_A		4.2407	0.809866	5.2363
C6_02230W_A		13.4357	2.56596	5.23613
C6_02230W_B		13.4357	2.56596	5.23613
C7_03760W_A		14.2319	2.72034	5.23166
C7_03760W_B		14.2319	2.72034	5.23166
C2_05950C_A	TES15	6.49577	1.24256	5.22774
C3_07630C_A		15.8249	3.03175	5.21972
C3_07630C_B		15.8249	3.03175	5.21972
CR_07950W_A	IMP4	24.7754	4.74809	5.21798
C2_05750W_B		22.3351	4.28425	5.21331
C5_03630C_A		17.9233	3.4401	5.21012
C1_09040C_B		9.99771	1.91939	5.20879
C3_03300C_B		12.0696	2.31957	5.20338
C4_00810C_A		2.67164	0.513524	5.20257
C2_08180C_A		19.6358	3.77787	5.19759
CR_04820W_B		79.4885	15.308	5.19262
C1_04350C_B		3.2281	0.621936	5.1904
C4_00350W_A	PEP7	5.8491	1.12806	5.18509
C1_02990C_A	XOG1	12.542	2.4206	5.18136
C6_03220W_A		7.11732	1.37436	5.17864
C6_03220W_B		7.11732	1.37436	5.17864
C1_10950C_B		17.8371	3.44594	5.17626
C1_11240C_A	CHO1	40.3413	7.80259	5.17025
CR_09740W_A		8.0785	1.56258	5.16996
CR_09740W_B		8.0785	1.56258	5.16996
C4_04880W_B	FGR10	4.15756	0.805227	5.16321
C2_04080W_A		28.8376	5.58636	5.16215
C2_04080W_B		28.8376	5.58636	5.16215
C1_03830C_B		9.81295	1.90104	5.16189
CR_09140C_A		21.1716	4.10343	5.15948
CR_09140C_B		21.1716	4.10343	5.15948
C4_05700W_A	ZCF5	3.25044	0.630113	5.15851
C1_11420W_B	KRR1	26.047	5.04964	5.15819
C2_02960C_B		3.66097	0.710067	5.1558
C7_01200C_A	DBP7	11.3262	2.19774	5.15356
C7_01200C_B	DBP7	11.3262	2.19774	5.15356
C7_01680C_A		9.596	1.8641	5.14778
C7_01680C_B		9.596	1.8641	5.14778
C4_06450W_B		17.129	3.32947	5.14466
C6_01040C_B		5.87288	1.14318	5.13734
C1_12600C_A	CHR1	9.8247	1.91351	5.13438
C4_03030C_A	NAN1	7.99573	1.56275	5.11643
C6_04160C_A	SPB1	20.8305	4.07675	5.10959
CR_09880W_A	DEF1	30.3376	5.93947	5.10779
CR_00800C_A	PWP2	8.20228	1.60832	5.0999
CR_00800C_B	PWP2	8.20228	1.60832	5.0999
CR_01630C_B		4.38627	0.863904	5.07727
C1_04130W_A	ERB1	12.6763	2.49953	5.07148
C6_00520W_A		26.3791	5.20783	5.06528
CR_01330W_A	CPA2	36.0845	7.12399	5.06521
C2_05510C_A		5.93366	1.17349	5.05644
C2_05510C_B		5.93366	1.17349	5.05644
C4_02790C_B	SAS10	17.0146	3.36571	5.05528
C1_12820C_B		39.9905	7.92144	5.04839
C5_04850W_A		3.95111	0.783008	5.04606
C3_03500W_B	SKN2	5.59889	1.10963	5.04575
C2_09380W_A	RRP15	28.1819	5.58706	5.04414
C2_09380W_B	RRP15	28.1819	5.58706	5.04414
C6_02910W_A	POP4	8.28545	1.64328	5.04201
C7_00080C_A	SAC7	11.1118	2.20853	5.03131
C7_00080C_B	SAC7	11.1118	2.20853	5.03131
C1_11000C_A		80.924	16.0855	5.03088
C1_11000C_B		80.924	16.0855	5.03088
C2_00170C_B		15.2571	3.04462	5.01118
CR_06350C_A		67.1658	13.4078	5.00947
C2_08180C_B		27.4816	5.48853	5.0071
C1_03000W_B	HOL1	6.023	1.20348	5.00467
C1_07490C_B		3.25398	0.652046	4.99041
C6_03170C_B	MDR1	2.62695	0.526471	4.98974
CR_09110C_A		22.3987	4.49214	4.98621
CR_09110C_B		22.3987	4.49214	4.98621
C1_09210C_A		26.3958	5.30283	4.97768
C1_08200W_B	NTG1	6.567	1.32054	4.97296
C2_04860W_A	PZF1	5.90911	1.18876	4.97083
C4_03310C_A		51.9144	10.4494	4.96817
C4_04010W_A		2.71312	0.546345	4.96596
C4_02330C_A		9.37622	1.88864	4.96453
CR_10860C_B	CTA26	25.2465	5.08919	4.96082
C7_01760C_A	ISU1	88.6877	17.8901	4.95735
C7_01760C_B	ISU1	88.6877	17.8901	4.95735
C1_07960W_A		10.555	2.12984	4.95578
CR_01550C_A		5.10343	1.02985	4.95552
C4_04730W_A	BAS1	6.59497	1.33154	4.95288
C7_00510W_A	MAC1	2.82631	0.572112	4.94013
C7_00510W_B	MAC1	2.82631	0.572112	4.94013
C5_00680W_A	RMT2	8.71231	1.76609	4.93311
C1_09320C_B		5.6737	1.15044	4.93176
C6_02360W_B	NIP7	27.7396	5.62542	4.93112
C1_09050W_B	HST1	6.521	1.32249	4.93086
CR_05170C_B	FDH1	29.1656	5.9206	4.92612
C4_03430W_B	MOH1	32.0361	6.50446	4.92525
C1_04330W_A	RPN4	47.2276	9.59978	4.91965
C5_04910W_A		17.5535	3.56816	4.91946
C1_00640C_B	RPO41	6.973	1.41784	4.91804
C3_03630W_A	ECM18	3.47143	0.706161	4.91592
C4_04950W_A		4.45923	0.907658	4.91289
C3_06640W_A		4.29676	0.87568	4.90677
C3_06640W_B		4.29676	0.87568	4.90677
C6_00070C_A	PGA25	9.34192	1.90475	4.90454
C6_00070C_B	PGA25	9.34192	1.90475	4.90454
C6_03880W_B		5.63173	1.14964	4.89869
C2_07580W_A		3.7656	0.769043	4.89647
C1_01150C_B		5.82907	1.19067	4.89564
C4_00240C_A	PRO3	33.5842	6.86657	4.89097
C3_01000W_B	BMS1	15.5081	3.19406	4.85527
C2_08320C_A		3.10594	0.639715	4.85519
C2_00140W_B	NDT80	21.6541	4.46279	4.85214
C6_02350C_A		6.0171	1.24064	4.85001
C1_01470W_A		24.8323	5.12551	4.84485
C2_06460W_A	RTA3	11.0024	2.2716	4.84344
C2_01930C_B		46.9809	9.71634	4.83525
C2_05490W_A		4.8664	1.00842	4.82576
C2_05490W_B		4.8664	1.00842	4.82576
C1_05230W_A		12.2035	2.5317	4.82027
C5_02980C_A		9.59347	1.99119	4.81796
C6_00960W_A	CAN1	20.6684	4.29805	4.80879
C1_03290W_A	NGG1	7.60617	1.58208	4.80771
C2_07360W_A		6.05042	1.25866	4.80703
C3_06000W_A	AHR1	4.7879	0.996208	4.80612
C3_06000W_B	AHR1	4.7879	0.996208	4.80612
C4_07130W_B		4.54866	0.947848	4.79893
CR_08310C_A		5.0342	1.05044	4.79244
C1_08290C_A	DIP2	9.48751	1.98211	4.78657
C1_01110C_B	ZPR1	19.9711	4.17652	4.78176
C4_00830W_A	SPS20	15.216	3.19234	4.7664
C4_00830W_B	SPS20	15.216	3.19234	4.7664
C1_09150W_B	AOX2	4.40734	0.92553	4.76196
C7_03500W_B		7.91825	1.6635	4.75999
C2_01420C_B		3.81047	0.800746	4.75865
C1_10670C_A	RPA190	12.7237	2.67731	4.75242
CR_08940W_A		8.16151	1.71975	4.74576
CR_08940W_B		8.16151	1.71975	4.74576
C3_00180C_A	DAL1	6.59711	1.3914	4.74135
C3_00180C_B	DAL1	6.59711	1.3914	4.74135
C3_02840W_A		4.27286	0.901381	4.74034
C3_02840W_B		4.27286	0.901381	4.74034
CR_00620C_A	ARG1	184.831	39.0139	4.73757
CR_00620C_B	ARG1	184.831	39.0139	4.73757
C3_07840C_A		4.3397	0.916132	4.73698
C3_07840C_B		4.3397	0.916132	4.73698
C7_02950C_A	DBF4	6.92814	1.46408	4.73209
C4_02490W_A	ZCF15	3.67718	0.780266	4.71272
C4_05060W_B	CDL1	3.76672	0.79955	4.71105
C6_00960W_B	CAN1	13.9927	2.97027	4.71091
C1_11200W_A		18.9664	4.02661	4.71027
CR_10310W_A		2.95018	0.626386	4.70984
CR_10310W_B		2.95018	0.626386	4.70984
C2_05090W_B	MAK5	11.279	2.39683	4.70577
CR_03940W_B		11.183	2.37676	4.70513
C1_09170W_B	CTA8	8.58207	1.82438	4.7041
C2_10590W_A	GAL4	48.2454	10.2905	4.68836
C2_10590W_B	GAL4	48.2454	10.2905	4.68836
CR_07200W_A		2.63725	0.562553	4.68801
C4_03890W_A	PTP2	3.34988	0.716391	4.67605
C2_06460W_B	RTA3	9.30054	1.99309	4.66639
C1_03800W_B	RPP1	6.29502	1.35059	4.66093
CR_05990C_A	SFL1	8.53214	1.8351	4.64942
C6_04260C_B		9.99691	2.15062	4.6484
CR_04170W_B		19.3781	4.17238	4.64438
C1_03260W_B		3.49469	0.752711	4.6428
C7_01030C_A		10.8232	2.33422	4.63674
C7_01030C_B		10.8232	2.33422	4.63674
C2_01720C_B		29.9331	6.46042	4.6333
C4_03830W_B		5.31385	1.14702	4.63276
C2_07450C_A	RCL1	12.0648	2.60425	4.63275
C2_07900W_A	GDH2	71.1958	15.3759	4.63034
C6_00480C_B	FET31	24.5858	5.31188	4.62846
CR_03380W_B	MTG1	5.68521	1.22836	4.62828
C4_02800W_B	RPC53	6.24591	1.35409	4.61261
CR_04420C_B	RBR2	49.4131	10.7195	4.60964
CR_01710W_B		11.8383	2.57102	4.60451
C3_02070C_B		4.09168	0.889762	4.59862
CR_03890W_A	WOR3	2.34193	0.50942	4.59724
C3_05920W_A	MRR1	3.94271	0.857827	4.59616
C3_05920W_B	MRR1	3.94271	0.857827	4.59616
CR_00050W_A	INO2	2.61137	0.568598	4.59264
CR_00050W_B	INO2	2.61137	0.568598	4.59264
CR_02530W_A	DBP2	41.7657	9.09915	4.59006
C4_07120C_B	MSH2	7.06229	1.53975	4.58664
CR_03360W_A		25.184	5.49139	4.58609
C1_07670W_A	ZCF4	5.93241	1.29434	4.58335
C4_04520W_A		14.5031	3.16447	4.58311
C4_04520W_B		14.5031	3.16447	4.58311
C6_02640C_A		9.57309	2.09029	4.5798
C1_10800C_A	ALP1	10.612	2.31786	4.57835
C3_03210W_A		4.76502	1.04085	4.57799
C3_03210W_B		4.76502	1.04085	4.57799
C1_04390C_B	NOP4	26.0438	5.68927	4.5777
C1_01220C_A		12.2823	2.68443	4.5754
C1_01220C_B		12.2823	2.68443	4.5754
C4_06210C_A		32.2742	7.05507	4.57461
C1_10200C_A		7.94483	1.73744	4.57273
C5_02550C_B	UTP13	9.33778	2.04376	4.56892
C4_01450W_A	PWP1	21.4215	4.70207	4.55577
C5_00150C_A		24.1936	5.31281	4.55382
C5_00150C_B		24.1936	5.31281	4.55382
C7_03170W_B	IFA21	4.19029	0.92194	4.54507
C4_06790W_B		14.6284	3.21989	4.54314
C7_00560C_A	THG1	9.50147	2.09353	4.53849
C7_00560C_B	THG1	9.50147	2.09353	4.53849
C5_05340W_B		36.2799	7.99705	4.53666
C1_07170C_B	ZCF23	4.37336	0.964468	4.53448
C3_04020C_B	ZCF16	2.59584	0.572468	4.53448
C2_07300C_B	RPA12	53.1575	11.7264	4.53315
C2_05040C_A		19.1765	4.23061	4.53281
C1_06980C_B		3.23532	0.714205	4.52997
C7_01210C_A		16.7981	3.70992	4.52788
C7_01210C_B		16.7981	3.70992	4.52788
C6_03230W_A	ARG3	50.937	11.2572	4.52483
CR_07170W_B		6.9102	1.52777	4.52306
CR_07950W_B	IMP4	19.17	4.25662	4.50358
C7_00110W_A	SOD3	6.88757	1.53008	4.50144
C7_00110W_B	SOD3	6.88757	1.53008	4.50144
C2_01050W_B		121.383	26.9661	4.50133
C1_13370W_A		7.81615	1.73935	4.49372
C6_00490W_A		4.05988	0.903638	4.49282
C1_08870C_B	JIP5	15.393	3.42689	4.49184
C4_00120W_A	PGA7	3.41263	0.760331	4.48835
C6_02770W_B	MRT4	45.1273	10.0579	4.48678
C3_06950W_A		3.57474	0.797148	4.48442
C3_06950W_B		3.57474	0.797148	4.48442
C5_01430C_B		5.92565	1.32321	4.47823
C1_01380C_A	TRM2	6.5525	1.46327	4.47799
C4_05010W_B		9.05523	2.02463	4.47253
CR_03650W_B	SGD1	9.96752	2.23179	4.46616
C3_01710C_A	PPT1	6.62798	1.48438	4.46515
CR_05610C_A	SRR1	10.9786	2.46094	4.46115
C4_05130C_B	ALD6	7.39773	1.65862	4.46016
C2_06720W_B	GRE2	12.3171	2.76214	4.45925
C1_04710C_A		21.6769	4.86293	4.45757
C3_02900W_A		3.11141	0.698195	4.45636
C3_02990C_A		3.11141	0.698195	4.45636
C6_02480W_A		74.0719	16.6811	4.44048
C2_06630C_A		430.12	97.0156	4.43351
C2_09660W_A		36.9682	8.36419	4.41983
C2_02900W_B		26.7709	6.05741	4.41952
C4_03330W_A	IPK1	6.36862	1.44351	4.4119
C4_04100C_B	ECM1	32.9813	7.47737	4.41081
C1_12680W_A		20.4046	4.6277	4.40922
C3_02850C_A		6.75032	1.53188	4.40657
C4_04010W_B		2.40266	0.546345	4.3977
C1_03350C_B	RLI1	30.9413	7.04024	4.39492
C6_01590W_A		22.4305	5.10895	4.39043
C2_06220C_A	MEC3	5.27639	1.20314	4.3855
CR_07750C_B		9.99084	2.28014	4.38169
C5_02550C_A	UTP13	9.42525	2.15143	4.38092
C2_09320C_A	PES1	47.8907	10.9517	4.37291
C2_07340W_B	NOC4	10.5417	2.41078	4.37274
C1_00410C_A		15.3175	3.50701	4.36768
C1_00410C_B		15.3175	3.50701	4.36768
CR_10260W_A		8.74176	2.00253	4.36536
CR_10260W_B		8.74176	2.00253	4.36536
C2_02630W_A		4.33376	0.99339	4.3626
C2_02630W_B		4.33376	0.99339	4.3626
C1_05640C_B	FAL1	12.0574	2.76687	4.35777
CR_04110W_A		7.10538	1.63521	4.34524
CR_03650W_A	SGD1	7.23273	1.66673	4.33948
C4_04080C_B	PGA31	2.7707	0.638952	4.33633
CR_01580C_A	DOT6	9.97559	2.30077	4.33575
CR_06310W_B		7.36739	1.70121	4.33068
C6_00150W_A	ARD	96.4054	22.3134	4.32051
C6_01710C_A	PTK2	9.51938	2.20519	4.3168
CR_00080W_A	MIS12	27.6763	6.41315	4.31556
CR_00080W_B	MIS12	27.6763	6.41315	4.31556
CR_08980C_A		5.1356	1.1907	4.31309
CR_08980C_B		5.1356	1.1907	4.31309
C1_09330W_A		10.4485	2.42331	4.31165
C4_06820C_A	CZF1	5.83921	1.35433	4.31151
CR_02550C_B		12.8081	2.97575	4.30415
C2_05400W_A		2.47093	0.57522	4.29563
CR_00460C_A		26.5269	6.17668	4.29468
CR_00460C_B		26.5269	6.17668	4.29468
C1_11200W_B		18.8496	4.39274	4.29109
C2_05150W_B	PEX2	7.39635	1.72368	4.29102
C2_08330W_B		9.96416	2.32271	4.28989
C1_10670C_B	RPA190	11.6996	2.73571	4.27663
C7_03400C_A		11.1945	2.62278	4.26819
C6_02360W_A	NIP7	42.4059	9.93647	4.2677
C1_08310W_B	OPY2	21.2383	4.98126	4.26364
C3_05750C_A		9.36891	2.19855	4.26141
C3_05750C_B		9.36891	2.19855	4.26141
CR_01640C_A		7.07041	1.66088	4.25701
CR_01640C_B		7.07041	1.66088	4.25701
C1_08870C_A	JIP5	13.0541	3.06893	4.25363
C5_03750W_A	FAV2	11.0705	2.60432	4.25084
C2_09320C_B	PES1	42.7728	10.072	4.2467
C1_00550W_B	CIS2	5.53357	1.30338	4.24554
C5_02590C_B		4.41399	1.04005	4.24402
C6_04330W_A	NOP8	6.8873	1.62356	4.24209
C2_07960C_B	NSA1	11.7103	2.76148	4.2406
C4_06250C_B	SEC3	5.84738	1.37965	4.23831
CR_01600C_B		2.35213	0.554997	4.23809
C6_00080C_A		12.6587	2.99079	4.23256
C6_00080C_B		12.6587	2.99079	4.23256
CR_10620C_A		7.62253	1.801	4.23238
CR_10620C_B		7.62253	1.801	4.23238
C1_07010W_A		4.69134	1.10902	4.23016
C5_03250W_B	RMS1	5.38204	1.27232	4.23011
C3_00750W_B	LYS144	6.74441	1.59484	4.2289
C2_03320W_B	CHK1	3.01832	0.713869	4.22812
C1_13880C_A		8.56251	2.03333	4.21108
C1_13880C_B		8.56251	2.03333	4.21108
C4_04730W_B	BAS1	6.60313	1.56985	4.20623
C1_07950C_B		12.3232	2.93212	4.20282
C6_03230W_B	ARG3	55.1677	13.1268	4.20266
C6_02290C_A		6.46281	1.53846	4.20083
C6_01170W_A	CIC1	12.6456	3.01039	4.20064
CR_04160C_A		11.2924	2.68829	4.2006
CR_04160C_B		11.2924	2.68829	4.2006
C2_07440C_A		3.99213	0.952007	4.19338
CR_03550W_A	NCS2	9.6386	2.29942	4.19176
C4_05700W_B	ZCF5	2.58238	0.616491	4.18884
C3_06940W_A		18.7124	4.47108	4.18522
C3_06940W_B		18.7124	4.47108	4.18522
C1_02580W_A	HNM4	2.56859	0.614114	4.18259
C3_05220W_A	CDR1	35.5185	8.4924	4.18238
C3_04380C_A		236.399	56.5319	4.18169
C3_04380C_B		236.399	56.5319	4.18169
CR_05630W_A	DBP8	7.99087	1.91163	4.18013
CR_02520W_A	RPC19	74.0851	17.739	4.17639
CR_02520W_B	RPC19	74.0851	17.739	4.17639
C6_03790C_A	HGT10	11.6566	2.79174	4.17538
C2_10230W_B		6.89645	1.65332	4.17128
C1_00900W_B	RRS1	41.6925	9.99902	4.16966
C1_01450W_B	ABC1	25.0557	6.01279	4.16708
C7_01520W_A	FLU1	9.79505	2.35088	4.16655
C7_01520W_B	FLU1	9.79505	2.35088	4.16655
C3_02350W_B		20.9298	5.02818	4.16251
CR_09610C_A		19.8523	4.77629	4.15643
CR_09610C_B		19.8523	4.77629	4.15643
C2_05230C_A	RPF2	31.7398	7.63866	4.15515
CR_03340C_B		7.83791	1.88728	4.15303
C4_03030C_B	NAN1	7.68568	1.85439	4.1446
C1_01390C_B	HOT1	6.76328	1.63316	4.14123
C5_04960W_B		9.12393	2.20495	4.13794
C5_05150C_B		3.28022	0.792823	4.13738
C1_00540C_A		4.33228	1.0477	4.13506
C1_00540C_B		4.33228	1.0477	4.13506
C3_02420C_B		2.16462	0.523928	4.13152
C5_01480W_B	FYV5	20.2411	4.90777	4.12431
CR_10340W_A	PTP3	18.7604	4.54887	4.12418
CR_10340W_B	PTP3	18.7604	4.54887	4.12418
C5_00310C_A		55.7563	13.5204	4.12388
C5_00310C_B		55.7563	13.5204	4.12388
C1_12310C_B	CSI2	17.1918	4.16918	4.12354
C2_09660W_B		38.2041	9.26555	4.12325
C3_02130W_A	UTP4	10.5393	2.55759	4.12081
C5_05430W_A	PEX4	16.5997	4.02912	4.11992
C1_02450C_B		46.4618	11.2914	4.11479
CR_02420W_A		22.5778	5.48738	4.1145
C5_02540C_A	SPR28	2.29904	0.559201	4.1113
C1_00570C_A		4.46034	1.08499	4.11093
C4_02800W_A	RPC53	5.44735	1.32538	4.11004
C2_05160C_A		18.6013	4.53015	4.1061
C2_09160W_B		9.32503	2.2746	4.09963
C2_05970C_B	TES1	5.98884	1.46114	4.09874
CR_08890C_A	ASR2	56.5316	13.7934	4.09845
CR_08890C_B	ASR2	56.5316	13.7934	4.09845
C3_02130W_B	UTP4	11.9732	2.92177	4.09791
C2_02820C_B		10.5556	2.58148	4.08898
C4_00290C_B		2.08098	0.509099	4.08757
C2_01570W_B		5.79908	1.41925	4.08601
C2_05740W_B	SPO7	8.94474	2.18924	4.08578
CR_10420W_A		7.0393	1.72446	4.08203
CR_10420W_B		7.0393	1.72446	4.08203
C1_01030W_B	HMT1	39.8749	9.79242	4.07202
C4_01500W_B		7.10554	1.74591	4.06982
C4_01550C_A	CPA1	57.5822	14.1556	4.06781
C3_04770C_A	ZCF32	2.727	0.670598	4.06652
C3_04770C_B	ZCF32	2.727	0.670598	4.06652
C5_00700C_B	SPE2	25.9975	6.39386	4.06601
C2_04560W_B	KTR2	3.28755	0.808998	4.06373
C5_04440C_A	SFC1	10.3285	2.54189	4.06331
C3_00750W_A	LYS144	5.38171	1.32449	4.06324
C2_01890W_B	CTF1	4.17647	1.0287	4.05994
C7_01430C_A		14.4729	3.56923	4.05489
C7_01430C_B		14.4729	3.56923	4.05489
C1_10350C_A		10.059	2.48202	4.05275
C6_03440W_B		3.42768	0.845939	4.05193
CR_03370C_A	KTI12	11.1105	2.74204	4.0519
C4_05050C_B	PPG1	6.75353	1.66746	4.05018
CR_01950W_A		20.3854	5.03489	4.04883
C2_08480W_B	RRP8	24.3576	6.01657	4.04843
C3_01200W_A	UTP20	3.18841	0.788242	4.04496
C1_01240W_A	IFD3	9.61544	2.37739	4.04453
C1_01240W_B	IFD3	9.61544	2.37739	4.04453
C7_00970C_A	YOX1	8.9176	2.2066	4.04132
C7_00970C_B	YOX1	8.9176	2.2066	4.04132
C3_02390W_B		4.12358	1.02044	4.04097
C6_03830W_B	SAL6	20.8301	5.1557	4.04021
C1_03710C_B	MSB1	4.07505	1.01138	4.02919
CR_08850W_A		4.95392	1.22981	4.0282
CR_08850W_B		4.95392	1.22981	4.0282
C4_01930C_B		12.0278	2.99067	4.02178
CR_02190C_A	SEF1	4.18098	1.03965	4.02151
C1_14340C_A	RIM101	19.1903	4.77756	4.01676
C1_14340C_B	RIM101	19.1903	4.77756	4.01676
CR_09760W_A	MED21	11.3398	2.82491	4.01423
CR_09760W_B	MED21	11.3398	2.82491	4.01423
C2_07020C_A		4.21392	1.05067	4.01069
C1_09040C_A		7.67513	1.91535	4.00716
CR_07310W_A		4.24864	1.0629	3.99721
C1_09390W_A		4.05686	1.01497	3.99703
C3_03050C_A	PGA18	5.208	1.30309	3.99667
C3_03290C_A	NPR2	2.55756	0.640132	3.99537
CR_02030C_A		4.02287	1.00691	3.99528
C2_00510W_A		4.93271	1.23538	3.99286
C1_09390W_B		3.57796	0.896436	3.99131
C4_05230C_B		3.56277	0.892849	3.99034
C6_02420W_A		4.0763	1.02412	3.98028
C1_07990C_B		12.287	3.0877	3.97934
C4_00240C_B	PRO3	30.5192	7.67111	3.97846
C4_02200C_A		7.23495	1.82603	3.96212
C1_14080W_A		6.72279	1.69721	3.96108
C1_14080W_B		6.72279	1.69721	3.96108
C5_04120C_A		5.58019	1.41035	3.9566
CR_04800W_B	MNT4	2.69138	0.68084	3.95303
C2_02910W_A		334.819	84.7984	3.94842
C2_02910W_B		334.819	84.7984	3.94842
C1_01920W_A	ROA1	3.09008	0.783594	3.94347
CR_02550C_A		11.9869	3.0416	3.94097
C3_02610C_A	GLX3	133.252	33.8318	3.93865
C1_12910W_A		3014.4	766.005	3.93523
C1_12910W_B		3014.4	766.005	3.93523
C1_10210C_A	CLA4	7.26954	1.85032	3.9288
C5_04470C_A		54.9214	13.9843	3.92736
C5_04470C_B		54.9214	13.9843	3.92736
CR_02280W_B	PGA23	13.1862	3.3577	3.92717
C4_05270C_A	RAD59	11.4489	2.91566	3.92671
C4_07120C_A	MSH2	5.85686	1.49164	3.92646
C2_02110C_A		12.5514	3.19777	3.92506
CR_01950W_B		17.9976	4.58756	3.92313
C1_04810W_B	TCO89	4.33636	1.10662	3.91856
C6_04240W_B		7.92373	2.02227	3.91823
CR_10640W_A		5.80476	1.4823	3.91605
CR_10640W_B		5.80476	1.4823	3.91605
C4_06370C_A		5.19163	1.32662	3.91342
C2_08050C_A	SIT1	3.33391	0.852556	3.91048
C2_08050C_B	SIT1	3.33391	0.852556	3.91048
CR_07360W_A	PIF1	5.66134	1.44837	3.90877
C6_02280W_A		12.7682	3.26687	3.9084
C3_01140W_B		9.59206	2.45425	3.90835
C2_06850W_A		8.15491	2.08675	3.90794
C2_02540W_B		11.1511	2.85489	3.90596
C5_01240W_A	AUR1	17.2043	4.40649	3.90431
C5_04960W_A		8.48435	2.1739	3.90283
C4_07210W_B		6.4587	1.65795	3.8956
C2_09990C_A	YOR1	7.08243	1.81889	3.89381
CR_01330W_B	CPA2	37.9085	9.74845	3.88867
CR_04410W_B		2.13113	0.548373	3.88628
C5_00740W_A	CTF8	7.11463	1.8311	3.88544
C2_08330W_A		9.57935	2.46931	3.87937
C4_07230C_A	VID21	7.74709	1.99998	3.87358
C4_03440C_A	DOT4	8.68373	2.24317	3.87118
C4_03440C_B	DOT4	8.68373	2.24317	3.87118
C2_10090C_A		3.56082	0.921169	3.86554
C4_05900C_B		4.45615	1.15282	3.86544
C4_01080W_B	RAT1	7.04083	1.82337	3.86143
C1_07000W_B	MEF2	4.15018	1.07527	3.85966
C1_05050C_A	RRP6	11.0563	2.87192	3.84981
C2_04200W_B	TBF1	5.3394	1.38811	3.84652
C2_06250C_A	CDC46	7.097	1.84602	3.84449
CR_01270C_A	FTH2	9.51878	2.47628	3.84398
C4_01230C_B		21.6725	5.63903	3.8433
CR_02890C_B		6.02322	1.5674	3.84281
C4_03270W_A	RPF1	27.9982	7.28951	3.84089
C3_07900C_A		5.27152	1.3732	3.83886
C3_07900C_B		5.27152	1.3732	3.83886
CR_10660W_A	CKA1	17.3146	4.5114	3.83797
CR_10660W_B	CKA1	17.3146	4.5114	3.83797
C3_03370C_B		126.816	33.0569	3.8363
C6_02430W_B		9.31708	2.42977	3.83454
C6_01780C_A		6.72772	1.75541	3.83257
C2_10120W_A		7.91786	2.06664	3.83126
C3_07930C_A		14.5136	3.79542	3.82396
C3_07930C_B		14.5136	3.79542	3.82396
C3_05540C_A		18.0355	4.71804	3.82267
C3_05540C_B		18.0355	4.71804	3.82267
C2_05830C_A		3.82502	1.00093	3.82148
C2_02520W_A		4.93188	1.29196	3.81735
C2_10270W_A	PUS7	11.3692	2.98052	3.81449
C1_02940C_B		21.992	5.7664	3.81382
C2_01730W_B		3.59414	0.943186	3.81063
C4_01450W_B	PWP1	23.8896	6.27031	3.80996
C7_03880C_A		5.89318	1.54952	3.80323
C7_03880C_B		5.89318	1.54952	3.80323
C3_07660W_A		3.64457	0.960799	3.79327
C3_07660W_B		3.64457	0.960799	3.79327
CR_05520W_B	NOC2	17.8897	4.71823	3.79162
C2_05160C_B		15.6495	4.13307	3.78642
C4_06720W_A	NOP1	93.3704	24.6974	3.78058
C1_03200C_B	ARO80	3.38691	0.89643	3.77822
C4_06190C_A	MPH1	2.86529	0.759263	3.77378
C5_01070C_A		9.77994	2.59159	3.77372
C5_01070C_B		9.77994	2.59159	3.77372
C4_04810C_A		13.2668	3.51831	3.77079
CR_04240C_B		14.5179	3.85471	3.76628
C2_00820W_B		4.43115	1.17682	3.76536
C3_04340W_B	ATF1	29.6213	7.87202	3.76286
C6_02970C_B		7.44813	1.98118	3.75944
C3_02630C_A		23.4689	6.24875	3.75577
C3_05980C_A	FAA2	4.1179	1.09685	3.7543
C3_05980C_B	FAA2	4.1179	1.09685	3.7543
C1_00020C_A		348.446	92.8901	3.75117
C1_06920C_B		4.12504	1.09967	3.75115
C4_01260W_A	RLM1	4.4727	1.19275	3.74989
C1_00560W_A	CNS1	10.7759	2.8737	3.74982
C1_00560W_B	CNS1	10.7759	2.8737	3.74982
C3_00150W_A		8.3695	2.23218	3.74947
C3_00150W_B		8.3695	2.23218	3.74947
C1_09180W_A	LYS143	1.87781	0.500988	3.74821
C1_03820W_B	PDR16	8.70838	2.32727	3.74189
C1_03790C_B		77.9189	20.8251	3.74159
C6_00370C_B	NOP5	61.6388	16.4779	3.7407
C4_00600C_B	MUC1	7.27548	1.94578	3.73911
CR_01710W_A		7.9142	2.11967	3.7337
C2_08320C_B		2.38683	0.639715	3.73108
C4_02040W_A		10.8796	2.91722	3.72942
C4_02040W_B		10.8796	2.91722	3.72942
C7_02160W_B		2.05298	0.550521	3.72915
CR_05550C_A		7.08207	1.89988	3.72764
CR_05550C_B		7.08207	1.89988	3.72764
CR_06230W_B		5.94084	1.59422	3.7265
C2_04810W_B	HIS3	16.0977	4.32359	3.72322
CR_04710W_B		11.3633	3.05647	3.71779
C4_04080C_A	PGA31	2.47616	0.667338	3.7105
C1_11480W_A	PHO84	2.76171	0.745293	3.70553
CR_10180W_A		5.39494	1.45642	3.70426
CR_10180W_B		5.39494	1.45642	3.70426
CR_10470C_A		11.8105	3.19031	3.702
CR_10470C_B		11.8105	3.19031	3.702
C5_02000C_B	ACH1	107.94	29.1619	3.70142
C5_05370C_B	PRP22	2.97791	0.805361	3.69761
CR_04050C_B	MEX67	9.49194	2.56741	3.69708
C3_02100W_A	STE50	4.17774	1.13161	3.69187
C4_04160W_B		142.843	38.7263	3.68853
C1_12750C_B		3.22353	0.873966	3.6884
C6_04130C_A	ALS4	75.8203	20.5595	3.68785
C2_05540C_B		7.97746	2.16675	3.68177
CR_04630C_A	DIT2	3.37797	0.918466	3.67784
C6_01940W_B		319.137	86.8075	3.67637
C4_06310C_B	PGA41	2.07589	0.565628	3.67006
C2_10540W_A		7.58732	2.0688	3.66749
C2_10540W_B		7.58732	2.0688	3.66749
C1_05640C_A	FAL1	11.4648	3.12725	3.66608
C4_07220C_A		4.94945	1.35014	3.66589
C2_06800C_A		6.85476	1.87029	3.66507
C1_07030C_B	RBT4	11.661	3.18381	3.66259
CR_06230W_A		4.32942	1.185	3.65353
C5_02120C_B	RIX7	6.28113	1.71936	3.65318
C2_04180C_B		4.56452	1.25015	3.65118
C2_00600C_B		24.1897	6.62803	3.6496
C6_01460C_A		15.7509	4.31649	3.64901
CR_07170W_A		4.5007	1.23383	3.64775
C1_13070C_B	FAD3	28.5505	7.83069	3.64598
C2_02450C_A	UTP22	9.85842	2.70415	3.64566
C2_00620C_A		3.83842	1.05292	3.64549
C2_00620C_B		3.83842	1.05292	3.64549
C3_04560W_A	MAK21	16.6785	4.57609	3.6447
C3_04560W_B	MAK21	16.6785	4.57609	3.6447
C6_02640C_B		11.443	3.14344	3.64028
C3_00440W_A		2.04893	0.563183	3.63813
C3_00440W_B		2.04893	0.563183	3.63813
C2_08570W_B	ANP1	17.1068	4.70399	3.63666
C4_01260W_B	RLM1	6.7453	1.85489	3.6365
C2_04830W_B		9.90121	2.72452	3.63411
CR_09680C_A	RTA4	2.23913	0.616205	3.63374
CR_09680C_B	RTA4	2.23913	0.616205	3.63374
C4_06490C_A	PRI2	3.79342	1.04496	3.63021
C2_07760W_A		12.6526	3.48776	3.62772
CR_09100C_A		20.985	5.78671	3.62642
CR_09100C_B		20.985	5.78671	3.62642
C4_00790C_A	MLH1	1.85486	0.511842	3.62389
C4_00940W_B		2.85965	0.789427	3.62243
C6_00690W_B		2.54493	0.702781	3.62122
C2_07040W_B		7.87339	2.17974	3.61208
C4_06950W_B		5.65405	1.56564	3.61133
C1_14160W_A		5.3126	1.47138	3.61063
C1_14160W_B		5.3126	1.47138	3.61063
C1_03830C_A		10.1126	2.80149	3.60973
CR_06120W_B	RPL7	26.8591	7.44415	3.60808
C6_00600C_B	YHM2	52.5673	14.5721	3.60739
CR_03780C_B		5.74644	1.59329	3.60666
C2_03000C_B		6.01426	1.66901	3.60349
C1_14400C_A	MLH3	4.82494	1.33944	3.6022
C1_14400C_B	MLH3	4.82494	1.33944	3.6022
C6_04130C_B	ALS4	40.301	11.1899	3.60154
C4_05170C_A	NBP35	3.97052	1.10251	3.60134
CR_05690W_B	MCT1	2.56057	0.71117	3.6005
C1_03910C_A		4.89518	1.36033	3.59852
C1_00390W_A	ENA2	4.3004	1.19514	3.59823
C1_00390W_B	ENA2	4.3004	1.19514	3.59823
C6_02670C_A	WSC2	18.3082	5.08971	3.59709
CR_09070C_B		35.3069	9.82242	3.59452
CR_09070C_A		35.3069	9.82242	3.59452
CR_05650W_B	BRF1	8.50967	2.36801	3.59359
C4_04000W_A	MET4	14.4602	4.0252	3.59243
C4_04000W_B	MET4	14.4602	4.0252	3.59243
C4_07170C_B		42.1533	11.7483	3.58804
CR_06040W_B		23.2734	6.49249	3.58466
C5_01560C_B		18.8142	5.25153	3.58262
C1_06630W_A		5.07084	1.41662	3.57954
C2_09920W_A		5.73283	1.60178	3.57903
C2_09920W_B		5.73283	1.60178	3.57903
C1_02530C_A	DIP5	18.9817	5.30387	3.57885
C1_02530C_B	DIP5	18.9817	5.30387	3.57885
CR_07730W_B	HGT14	5.35471	1.49634	3.57852
C7_01990C_B		3.19957	0.894303	3.57773
C2_01050W_A		55.3697	15.4797	3.57693
C7_02040C_B	CUP9	62.0488	17.3493	3.57645
C3_07200C_A	ZFU2	4.83178	1.35251	3.57247
C3_07200C_B	ZFU2	4.83178	1.35251	3.57247
CR_06650C_A		19.969	5.59226	3.57083
CR_06650C_B		19.969	5.59226	3.57083
C1_09910C_A		15.9769	4.476	3.56947
C2_04100W_A		9.58342	2.6878	3.56552
C2_08030W_A		7.74969	2.1783	3.55767
C2_08030W_B		7.74969	2.1783	3.55767
C6_04600W_B	DAC1	5.18999	1.45949	3.55604
C6_02370C_B		14.259	4.01191	3.55416
C5_03530C_A		7.34493	2.06703	3.55337
C5_03530C_B		7.34493	2.06703	3.55337
C1_05830W_B		2.11152	0.594248	3.55327
C6_03690W_B	ALS5	4.17983	1.17635	3.5532
C3_01960C_B	POX1-3	29.8098	8.39015	3.55295
C3_04370C_A		4.96177	1.39916	3.54625
C3_04370C_B		4.96177	1.39916	3.54625
CR_10770W_A		6.2792	1.77134	3.54488
CR_10770W_B		6.2792	1.77134	3.54488
C6_00230W_A		2.91064	0.823074	3.5363
C6_00230W_B		2.91064	0.823074	3.5363
C1_12630C_A		7.97249	2.25481	3.53577
C1_01280C_B	MED22	7.65639	2.16734	3.53261
C2_04830W_A		9.47192	2.68261	3.53086
CR_01030W_A	DAL81	2.92958	0.8298	3.53047
CR_01030W_B	DAL81	2.92958	0.8298	3.53047
C2_03940C_B	SCH9	6.59361	1.86851	3.5288
C1_12680W_B		24.1045	6.84051	3.52379
C1_03540C_A		31.7702	9.03329	3.51701
C4_04370C_A	VAC7	3.91254	1.11307	3.51509
C1_09180W_B	LYS143	1.7608	0.500988	3.51466
C3_03690W_A		6.13188	1.74485	3.51428
CR_03380W_A	MTG1	7.41476	2.11042	3.5134
CR_08580C_A		3.3186	0.944793	3.51251
CR_08580C_B		3.3186	0.944793	3.51251
C2_04750W_B		2.90635	0.827653	3.51156
C4_02660W_B		7.89774	2.24931	3.51119
C5_05470W_B	EST1	12.5404	3.5735	3.50928
C2_06830C_B	FHL1	4.80688	1.36995	3.50879
C2_02780C_A	BUB2	2.61573	0.745507	3.50867
C2_04810W_A	HIS3	13.5393	3.86464	3.50337
C7_03270W_B		24.4014	6.97523	3.49829
C3_00560C_A	SOF1	18.1073	5.1773	3.49743
C3_00560C_B	SOF1	18.1073	5.1773	3.49743
CR_10750C_A		37.9755	10.8784	3.4909
CR_10750C_B		37.9755	10.8784	3.4909
C2_04480W_B		5.19621	1.48924	3.48917
C2_06710W_B		3.68722	1.05699	3.48841
C1_06790C_B	MRPL19	37.6794	10.8048	3.48728
CR_09990W_A		5.32535	1.52775	3.48574
CR_09990W_B		5.32535	1.52775	3.48574
C4_00040W_B	CNH1	11.1886	3.2152	3.47991
C3_07750W_A	UTP9	27.464	7.89228	3.47986
C3_07750W_B	UTP9	27.464	7.89228	3.47986
C2_06660W_B		6.64007	1.91006	3.47637
C3_04760C_A	SEN1	3.09544	0.890752	3.47508
C3_04760C_B	SEN1	3.09544	0.890752	3.47508
CR_09370W_A	ELF1	15.7981	4.5465	3.47479
CR_09370W_B	ELF1	15.7981	4.5465	3.47479
C1_06010W_B	CHS7	20.1339	5.79849	3.47227
C4_00100C_A		9.28195	2.67697	3.46733
C2_00110W_B		8.14838	2.35071	3.46636
C5_05010W_B		14.4699	4.17862	3.46283
C4_06540W_B	MNN4	9.74903	2.81683	3.46099
C4_05980C_A		3.32468	0.9616	3.45744
CR_04240C_A		13.3608	3.86463	3.45721
CR_03560W_A		4.23002	1.22389	3.45621
C7_02420C_B		2.57978	0.74669	3.45495
CR_09520C_A		5.31384	1.53842	3.45408
CR_09520C_B		5.31384	1.53842	3.45408
C3_04930C_A	HGT4	3.87852	1.12312	3.45333
C3_04930C_B	HGT4	3.87852	1.12312	3.45333
C1_01150C_A		5.56266	1.61082	3.45332
C5_04890C_A		7.0993	2.05602	3.45293
C1_12790C_A	FEN1	34.8634	10.0988	3.45222
CR_08280W_A		4.36699	1.26532	3.4513
CR_08280W_B		4.36699	1.26532	3.4513
C5_03890C_A		6.85862	1.98795	3.4501
CR_08100C_A	RIO2	14.7431	4.27373	3.4497
CR_06350C_B		11.2062	3.25	3.44807
C4_01470W_B		2.05833	0.597032	3.44761
C6_01200W_B		3.84409	1.11508	3.44735
C1_01450W_A	ABC1	22.9496	6.65883	3.44649
C5_02670W_A	BUR2	3.9571	1.1486	3.44517
CR_03570C_A	YVH1	9.90446	2.88077	3.43812
C3_02640C_A	ZCF1	17.7688	5.1689	3.43763
CR_09150W_A		7.45109	2.16901	3.43525
CR_09150W_B		7.45109	2.16901	3.43525
C5_03060C_A	TNA1	19.7335	5.74467	3.43509
C1_12310C_A	CSI2	16.6396	4.84687	3.43306
C3_06060W_A	ELP3	9.45971	2.76011	3.42729
C3_06060W_B	ELP3	9.45971	2.76011	3.42729
C1_12790C_B	FEN1	33.3366	9.73664	3.42383
C5_05370C_A	PRP22	2.9919	0.874892	3.41974
C4_03170W_B		7.97215	2.33451	3.41492
C6_02480W_B		67.4774	19.7613	3.41463
C1_00840C_B	NRM1	8.13073	2.38196	3.41346
C4_05350W_A		2.41845	0.708616	3.41292
C4_00510C_A	RLP24	44.5291	13.0496	3.41229
C4_00510C_B	RLP24	44.5291	13.0496	3.41229
CR_00710C_A		3.81948	1.12004	3.41011
CR_00710C_B		3.81948	1.12004	3.41011
CR_07940W_A		2.19771	0.64471	3.40884
C6_02080W_A		37.8789	11.117	3.40731
C6_02080W_B		37.8789	11.117	3.40731
C1_08750W_A	YMC2	20.8878	6.13228	3.40621
C2_06870C_B	PST1	28.6529	8.41517	3.40491
C3_02270W_A		207.746	61.0722	3.40165
C3_02270W_B		207.746	61.0722	3.40165
C2_01870C_A		3.47622	1.02351	3.39637
C2_06680W_A	FRP3	53.8572	15.8573	3.39637
CR_08690C_A	ECI1	20.4876	6.04037	3.39178
CR_08690C_B	ECI1	20.4876	6.04037	3.39178
C4_02920W_B		11.3471	3.34689	3.39033
C5_04190W_A	MRV2	5.62592	1.66042	3.38825
C2_09810C_B		8.13401	2.40094	3.38785
C1_04600C_A		19.0329	5.62077	3.38617
C6_01770W_A	RAD18	1.85072	0.546571	3.38605
C2_08830W_A		17.8476	5.27149	3.38569
C5_03910C_B		2.86716	0.847115	3.38462
C2_01240C_A		3.33921	0.98675	3.38404
C7_02990W_B	BCK1	2.52245	0.745416	3.38395
CR_07620W_A	AAT21	53.991	15.9581	3.3833
CR_07620W_B	AAT21	53.991	15.9581	3.3833
C2_03320W_A	CHK1	2.64442	0.78221	3.3807
C1_10450W_A	GLY1	51.7231	15.3002	3.38055
C4_03750C_A		4.16649	1.23328	3.37837
CR_05620C_A	MTG2	6.06622	1.79629	3.37709
C1_04130W_B	ERB1	10.587	3.13579	3.37619
C2_03000C_A		8.14519	2.41405	3.37407
C6_00150W_B	ARD	93.8859	27.8641	3.36942
C6_02270C_A	ALG11	4.23391	1.25847	3.36434
CR_00170W_A	ZCF38	3.99204	1.18806	3.36011
CR_00170W_B	ZCF38	3.99204	1.18806	3.36011
C6_00590W_A	SLY41	7.02982	2.09233	3.35981
C1_10060C_A		22.5818	6.72244	3.35917
CR_02160W_B	UGT51C1	5.1637	1.5373	3.35893
C2_09220W_B	DDR48	277.782	82.7632	3.35634
CR_03940W_A		12.7065	3.78635	3.35587
C1_01160C_A		17.8058	5.30662	3.35539
C1_07080W_A		11.0039	3.2807	3.35415
C1_07080W_B		11.0039	3.2807	3.35415
CR_06550C_B		86.322	25.7561	3.35151
C6_02440C_B	PRP45	8.04187	2.40118	3.34913
C3_01310W_A		3.08497	0.922242	3.34508
C3_01310W_B		3.08497	0.922242	3.34508
CR_02330C_B	KAR4	3.49868	1.04621	3.34414
C6_00860W_B	GPX1	3.95194	1.1826	3.34174
C6_03170C_A	MDR1	2.35416	0.705962	3.33469
C3_05060W_A		2.91192	0.873275	3.33448
C3_05060W_B		2.91192	0.873275	3.33448
CR_03590C_A		1.93568	0.580575	3.33408
C2_04440W_A		1.96136	0.58834	3.33371
C2_05120C_A		6.9319	2.07972	3.33309
C2_05120C_B		6.9319	2.07972	3.33309
C5_04220W_B	MRV5	3.21275	0.964628	3.33056
C7_01960W_A		4.54043	1.36406	3.32861
C5_04030W_A		35.6662	10.7177	3.3278
C1_07120W_B	GAP4	28.0151	8.41942	3.32744
C2_07950W_A	SEH1	8.68074	2.61259	3.32266
C2_09220W_A	DDR48	300.949	90.5752	3.32264
CR_07920W_A		7.19457	2.16752	3.31926
C2_09530W_B	EAP1	3.85824	1.16239	3.31924
C3_06070C_A	PBS2	17.7335	5.34731	3.31634
C3_06070C_B	PBS2	17.7335	5.34731	3.31634
C1_09290C_B	ARG5,6	52.5882	15.8631	3.31512
C4_04180C_B		11.419	3.44756	3.31221
C1_01130W_B		8.83943	2.66893	3.31197
C2_02820C_A		5.58131	1.68528	3.31181
C2_01700C_B	HAP42	2.99235	0.9038	3.31086
C4_04660C_A		3.89667	1.17766	3.30884
CR_08900C_A		8.72757	2.63964	3.30635
CR_08900C_B		8.72757	2.63964	3.30635
CR_07020W_B		45.1096	13.6451	3.30592
CR_07070C_B	ALS3	4.05579	1.22687	3.30582
C2_06690C_B	PEX22	44.8808	13.5816	3.30454
C7_00060C_A		20.3053	6.14468	3.30452
C7_00060C_B		20.3053	6.14468	3.30452
C1_10640C_A	PEA2	7.39543	2.23831	3.30402
C3_05220W_B	CDR1	20.8958	6.32517	3.30359
C1_12670C_A		2.12007	0.642216	3.30117
C1_02470W_B		18.1549	5.5006	3.30054
C2_06750C_A		4.65433	1.41091	3.29882
C2_01070W_B		20.7559	6.29343	3.29804
C6_02430W_A		6.63408	2.01465	3.29293
C3_03490W_A	RSN1	8.14451	2.47984	3.28429
C3_03490W_B	RSN1	8.14451	2.47984	3.28429
CR_04460C_A		4.76374	1.4512	3.28262
C5_03640W_A		18.6911	5.69474	3.28217
C5_03640W_B		18.6911	5.69474	3.28216
C5_03700C_A		18.6911	5.69474	3.28216
C5_03700C_B		18.6911	5.69474	3.28216
C1_10880W_A		14.4028	4.39224	3.27915
CR_00420W_A		2.06218	0.629078	3.27811
CR_00420W_B		2.06218	0.629078	3.27811
C6_02750C_A	LYS14	2.91021	0.887857	3.27779
CR_00220W_A		5.48196	1.67304	3.27664
CR_00220W_B		5.48196	1.67304	3.27664
CR_03950W_B		14.1137	4.30998	3.27467
C1_06250W_A		3.85274	1.17699	3.27339
C4_04270W_A		5.88239	1.79717	3.27314
C4_04270W_B		5.88239	1.79717	3.27314
C3_01960C_A	POX1-3	27.6232	8.44486	3.27101
CR_07700W_B		4.45399	1.36167	3.27098
C6_00950C_B	TOP1	14.9446	4.56978	3.27031
C1_00640C_A	RPO41	8.5493	2.61533	3.26892
CR_07810W_A	YHB5	4.05212	1.24015	3.26746
CR_07810W_B	YHB5	4.05212	1.24015	3.26746
C2_08550C_B	MSU1	2.09381	0.640965	3.26665
C4_06200W_A		53.9265	16.5245	3.26343
C1_00900W_A	RRS1	41.0836	12.5894	3.26335
CR_08830W_A		346.51	106.271	3.26064
CR_08830W_B		346.51	106.271	3.26064
C6_02670C_B	WSC2	17.5989	5.39749	3.26058
C2_09510C_B		9.56509	2.93385	3.26025
C7_03730C_B		5.18778	1.59144	3.25981
C4_01420W_A		1.81376	0.556572	3.2588
C5_03310C_B	PCL1	7.69014	2.36048	3.25787
C3_02220W_A	CAP1	19.8053	6.08174	3.25651
C5_01130W_B	CYC3	13.25	4.06912	3.25624
C3_02370C_A	ALR1	12.2906	3.78204	3.24973
C1_07130C_B		5.72615	1.76251	3.24887
C1_02400C_B	MNN11	5.87591	1.80875	3.24861
C6_01070C_B	CIP1	8.55343	2.63465	3.24651
C4_04240C_A		13.7141	4.22633	3.24492
C1_10540C_B		3.6048	1.11277	3.23948
C2_07020C_B		2.76195	0.853278	3.23687
C2_05330C_A		2.26099	0.698679	3.23609
C2_05330C_B		2.26099	0.698679	3.23609
C4_00800W_B		5.64468	1.74491	3.23495
CR_06300C_B	FGR50	7.94576	2.45715	3.23374
C2_08000C_A	KRE30	32.0035	9.8976	3.23346
CR_06680C_B		7.48695	2.31596	3.23276
CR_01700C_A		3.88283	1.20197	3.23039
C4_00720W_A	CSP2	2.1112	0.653889	3.22869
CR_07730W_A	HGT14	5.48564	1.70022	3.22643
C5_03670C_A		10.6527	3.30366	3.22451
C5_03670C_B		10.6527	3.30366	3.22451
C7_02500C_A	DPP3	6.95654	2.15912	3.22193
C1_00160C_A		104.391	32.4045	3.2215
C1_00160C_B		104.39	32.4045	3.22145
CR_06790C_B		8.01309	2.48946	3.21881
C3_07600W_A		15.902	4.94133	3.21816
C3_07600W_B		15.902	4.94133	3.21816
C2_02240C_B	HEX3	6.50887	2.0229	3.2176
C2_09810C_A		3.69196	1.14921	3.21261
C1_06540C_A		10.2966	3.20742	3.21026
C4_04850C_A	CSR1	2.31846	0.722264	3.20998
C1_13330C_B		22.231	6.9346	3.20582
C4_07040W_A		1.91435	0.597383	3.20457
C7_02340C_B		9.0001	2.81061	3.20219
C2_00290W_A		6.96152	2.17449	3.20145
C2_00290W_B		6.96152	2.17449	3.20145
C7_03300C_B	LIP8	5.77546	1.80409	3.20132
C3_04700W_A		4.50103	1.40611	3.20106
C3_04700W_B		4.50103	1.40611	3.20106
C6_01710C_B	PTK2	9.49609	2.9687	3.19873
C1_03920C_A		1.88192	0.588542	3.19759
C4_04450C_A	ATG1	4.93176	1.54347	3.19524
CR_07750C_A		10.874	3.40334	3.19511
C5_00860W_B	IMP2	14.1782	4.43859	3.1943
CR_07290W_B	FRE7	3.66585	1.14776	3.1939
C1_05360C_B		11.7306	3.67426	3.19263
CR_10170C_A		7.7609	2.43154	3.19176
CR_10170C_B		7.7609	2.43154	3.19176
C1_01630W_B		68.3251	21.4139	3.19069
C1_09870W_A	HCM1	4.57765	1.43619	3.18736
C1_09870W_B	HCM1	4.57765	1.43619	3.18736
C4_07020C_A		4.6993	1.47499	3.18598
C2_04190C_A	UGA1	5.00883	1.57252	3.18522
CR_10720W_A	HMI1	3.51933	1.10614	3.18164
CR_10720W_B	HMI1	3.51933	1.10614	3.18164
C6_03380W_A		52.9257	16.6807	3.17286
C5_05490C_A	HTS1	27.8775	8.7879	3.17226
CR_06640C_A		11.7689	3.71047	3.17182
C4_05330C_B		10.8871	3.43902	3.16576
C1_08040W_B		124.115	39.254	3.16183
CR_03800C_B	PPH3	6.10327	1.93304	3.15734
C2_01070W_A		23.5699	7.46683	3.15662
C1_13310W_A	ECM25	2.0953	0.664206	3.15459
C1_13310W_B	ECM25	2.0953	0.664206	3.15459
C5_04320C_B		5.64135	1.78849	3.15426
C2_01230W_B		7.35617	2.33284	3.15331
C2_10030C_B	MP65	243.695	77.3668	3.14986
C7_03400C_B		7.44109	2.36345	3.1484
C4_05400C_A		7.85305	2.49596	3.14631
CR_04560C_B		8.68563	2.76171	3.14502
CR_00810W_A		19.5306	6.2127	3.14365
CR_00810W_B		19.5306	6.2127	3.14365
C1_03170C_B		1.77488	0.565646	3.13779
C3_06520C_A		7.49549	2.38914	3.13732
C3_06520C_B		7.49549	2.38914	3.13732
C1_08110W_A		11.1756	3.56241	3.13711
C4_04840C_A	AGP3	11.8879	3.79004	3.13661
C1_10960W_A		9.76104	3.11234	3.13624
C3_03450C_B	BMT7	2.4549	0.782819	3.13598
C4_02540W_B	RGT1	2.55601	0.816099	3.13199
CR_07290W_A	FRE7	6.85965	2.19096	3.13089
C3_02030W_B		12.8587	4.1093	3.12916
C5_03020W_B	CCC2	4.17945	1.33624	3.12776
C3_01460C_A	FOX3	26.0174	8.32225	3.12624
C3_01460C_B	FOX3	26.0174	8.32225	3.12624
C3_00840C_B		15.2144	4.86766	3.12561
C6_00370C_A	NOP5	56.1548	17.9835	3.12258
C6_02440C_A	PRP45	6.94526	2.2247	3.12188
C6_01460C_B		16.4675	5.27515	3.12172
C4_02530W_A	ARG83	1.68531	0.540349	3.11894
C1_05010C_B		24.8259	7.9609	3.11848
C1_11070W_A	PET127	4.67253	1.49884	3.11743
C7_02540W_B		4.40772	1.41449	3.11611
C4_00860C_A		52.2679	16.7793	3.11502
C4_04210C_A	SOH1	13.1529	4.22349	3.11423
C4_04210C_B	SOH1	13.1529	4.22349	3.11423
C7_02910W_A	ENA21	19.1569	6.1578	3.111
CR_05130C_B		18.8808	6.06998	3.11052
C4_00790C_B	MLH1	2.31794	0.745904	3.10756
CR_07030C_B		12.4426	4.00658	3.10555
CR_04130C_A	EAF7	11.6767	3.7627	3.10329
C1_02080W_B	SET6	3.70976	1.19554	3.10299
CR_04560C_A		12.557	4.04806	3.10199
C6_04350C_A	FLO8	14.2738	4.60318	3.10085
C5_02110W_B		360.01	116.101	3.10083
C5_02080C_B	HSP12	360.009	116.101	3.10083
C5_01450W_A	PRC2	8.12661	2.62265	3.09862
C1_05330C_A		4.71139	1.52082	3.09794
CR_06660W_B	SEO1	17.5672	5.67246	3.09693
CR_06660W_A	SEO1	17.5671	5.67246	3.09692
C1_05650W_B		10.3464	3.34207	3.0958
C3_07910W_A		2.42978	0.785409	3.09365
C3_07910W_B		2.42978	0.785409	3.09365
CR_08540C_A	SSY5	5.15839	1.66746	3.09356
CR_08540C_B	SSY5	5.15839	1.66746	3.09356
C3_04510W_A		196.489	63.5329	3.09272
C3_04510W_B		196.489	63.5329	3.09272
C7_00410C_A		2.52879	0.818006	3.09141
C7_00410C_B		2.52879	0.818006	3.09141
C1_00400W_A	SVF1	51.453	16.6464	3.09093
C1_00400W_B	SVF1	51.453	16.6464	3.09093
C1_14220C_A	FTR2	12.1593	3.93499	3.09004
C1_14220C_B	FTR2	12.1593	3.93499	3.09004
C1_07190W_A	SOG2	5.35123	1.73191	3.08978
C3_02870C_A		2.11596	0.685137	3.08837
C1_07120W_A	GAP4	26.8748	8.71729	3.08293
C4_04580W_A	ZDS1	7.20235	2.338	3.08056
C2_05980C_B		5.4098	1.75625	3.08031
C4_05260W_A		12.6527	4.10767	3.08025
C2_05340C_A	RPC40	19.1548	6.22008	3.07952
C2_05340C_B	RPC40	19.1548	6.22008	3.07952
CR_07420W_A	KGD2	52.8823	17.1767	3.07872
C1_06510C_A		7.89097	2.56319	3.07857
C3_01150C_A		12.9592	4.20965	3.07845
C3_04940W_A		10.1657	3.30243	3.07826
C3_04940W_B		10.1657	3.30243	3.07826
C2_07890W_B	PRS5	16.1722	5.25865	3.07536
C1_12750C_A		3.80586	1.23777	3.07476
C1_09320C_A		6.99309	2.27513	3.07371
C1_06140C_A		6.10115	1.98645	3.07138
C1_06140C_B		6.10115	1.98645	3.07138
C2_09070C_A		11.9296	3.88766	3.06857
C3_01560W_A		9.86659	3.21838	3.0657
C4_00130W_A	RBT5	8.34204	2.7217	3.06501
C1_00790W_B		3.56022	1.16177	3.06448
CR_03700C_B		3.26338	1.06492	3.06443
C6_04240W_A		11.7893	3.84861	3.06327
C3_02610C_B	GLX3	278.588	90.978	3.06215
C1_06390W_B		5.60652	1.83095	3.06209
C7_03270W_A		36.0405	11.7708	3.06187
C5_01755C_B	MTLALPHA1	1.97236	0.644362	3.06094
CR_08590W_A		3.54725	1.15894	3.06077
CR_08590W_B		3.54725	1.15894	3.06077
C4_00430W_B	MEP2	215.21	70.3311	3.05996
C3_04340W_A	ATF1	29.8882	9.76938	3.05938
C2_09420W_A		4.50771	1.47405	3.05804
C5_04440C_B	SFC1	8.93748	2.9239	3.0567
C5_01900C_B		275.621	90.2263	3.05477
C5_02540C_B	SPR28	1.70703	0.559201	3.05262
C4_02170C_A		2.53683	0.83175	3.04999
C2_00600C_A		26.9208	8.83005	3.04877
C6_02690C_A		10.9205	3.58248	3.04831
C3_00010C_A		14.2622	4.68442	3.0446
C3_00010C_B		14.2622	4.68442	3.0446
CR_10540C_A	MCD1	6.33653	2.08155	3.04415
CR_10540C_B	MCD1	6.33653	2.08155	3.04415
C1_11290W_A		4.74733	1.5596	3.04393
C1_10580C_A		45.2903	14.8796	3.04378
C1_10580C_B		45.2903	14.8796	3.04378
CR_02890C_A		6.03636	1.98396	3.04258
CR_05170C_A	FDH1	29.4351	9.67935	3.04102
C7_03170W_A	IFA21	4.62212	1.521	3.03887
C1_07170C_A	ZCF23	2.93077	0.964468	3.03875
CR_07240C_A	CLG1	77.2418	25.4327	3.0371
C6_02950C_A		7.74974	2.55355	3.03488
C2_02420C_B		12.4319	4.09686	3.0345
C5_05430W_B	PEX4	14.1052	4.65206	3.03203
C1_02850W_B		6.81975	2.25067	3.03011
C5_02650C_A	IFH1	17.1166	5.64946	3.02978
C5_04900C_B		18.1354	5.99371	3.02574
CR_03100W_B	SMC5	4.10818	1.3586	3.02383
C2_09150W_A	MIT1	25.859	8.554	3.02304
CR_06040W_A		18.8955	6.25298	3.02184
C2_06830C_A	FHL1	4.90975	1.62501	3.02137
CR_10510W_A		2.46127	0.814637	3.02131
CR_10510W_B		2.46127	0.814637	3.02131
C5_05490C_B	HTS1	33.4682	11.0822	3.02
C4_06370C_B		6.00109	1.98737	3.01962
C3_05910W_A	ZCF35	1.72118	0.570161	3.01877
C3_05910W_B	ZCF35	1.72118	0.570161	3.01877
C3_02910W_B		6.54171	2.16742	3.0182
C3_02980C_B		6.54171	2.16742	3.0182
C3_01510W_A		4.91196	1.62773	3.01768
C4_02360W_B	AMS1	18.1185	6.00666	3.0164
C3_02350W_A		17.0126	5.64273	3.01496
CR_03100W_A	SMC5	3.15693	1.04716	3.01476
C4_04580W_B	ZDS1	7.67545	2.54814	3.01218
C1_07020C_A	PUT3	4.37927	1.45432	3.01122
C2_04700C_B		4.31334	1.43268	3.01069
C7_04060W_A		1.6958	0.564303	3.00512
C7_04060W_B		1.6958	0.564303	3.00512
CR_05990C_B	SFL1	9.19116	3.05925	3.00438
C1_05520W_B		3.85147	1.28259	3.00288
C1_05740C_A		2.96589	0.988755	2.99962
C2_04200W_A	TBF1	4.89832	1.63514	2.99566
C1_08040W_A		201.124	67.2662	2.98997
C3_02790W_B		40.4697	13.5484	2.98704
C2_02540W_A		10.9805	3.67836	2.98515
C2_00150W_B	LEU5	6.23066	2.08748	2.98477
C1_09370W_B	CEF1	7.09566	2.37807	2.98379
C4_07060W_A		7.60281	2.54947	2.98211
CR_05040W_A		13.8057	4.63	2.9818
CR_05040W_B		13.8057	4.63	2.9818
C5_00620W_A		7.9786	2.67587	2.98169
C4_03620C_A	CDR3	6.26438	2.10186	2.9804
C6_04430W_A	CST5	2.03469	0.682895	2.97951
C4_01420W_B		1.89395	0.635678	2.97942
C1_02170C_A	GAL102	4.74096	1.59408	2.97411
C1_02170C_B	GAL102	4.74096	1.59408	2.97411
C2_04280W_A		2.91157	0.979461	2.97262
C1_09970C_B	PDC2	3.35781	1.12983	2.97197
C2_00720C_B	FGR15	4.34708	1.46296	2.97143
C7_01270C_A		4.82404	1.62378	2.97086
C7_01270C_B		4.82404	1.62378	2.97086
C4_02630C_B	HFL2	55.2337	18.5968	2.97006
C7_01100C_A		5.61142	1.89036	2.96845
CR_10440W_A		2.81128	0.948272	2.96464
CR_10440W_B		2.81128	0.948272	2.96464
CR_04860C_B		2.43213	0.820481	2.96427
C3_00030C_A		6.78951	2.29116	2.96335
C5_01700W_B		38.1195	12.8676	2.96245
C5_05440C_A		14.7123	4.9664	2.96236
C2_07930C_A	VRP1	5.93509	2.0053	2.95969
C3_07760C_A		5.16414	1.74498	2.95943
C3_07760C_B		5.16414	1.74498	2.95943
C4_02720C_A		25.8444	8.73509	2.95868
C2_07040W_A		10.4292	3.52503	2.95861
CR_00680W_A	BUD22	8.53929	2.88794	2.95688
CR_00680W_B	BUD22	8.53929	2.88794	2.95688
C3_06680C_A		11.2174	3.79537	2.95554
C3_06680C_B		11.2174	3.79537	2.95554
C4_06920C_A	CSA2	1.62567	0.550188	2.95477
C4_06920C_B	CSA2	1.62567	0.550188	2.95477
C2_07350W_A	MCM3	10.7261	3.63369	2.95185
CR_09470W_B	AXL1	2.6446	0.896308	2.95055
C2_00140W_A	NDT80	22.6608	7.68372	2.9492
C2_02390W_B		19.8824	6.74339	2.94843
CR_03490W_B	DEM1	2.8271	0.958923	2.9482
C1_05070C_A	GPI7	3.42531	1.16224	2.94716
C6_03670C_A		26.9361	9.14305	2.94608
C6_03670C_B		26.9361	9.14305	2.94608
C5_04750C_B	HAS1	24.2303	8.23312	2.94303
CR_09850C_A	FGR46	5.53866	1.88221	2.94263
CR_09850C_B	FGR46	5.53866	1.88221	2.94263
C2_01420C_A		3.32074	1.12937	2.94036
C4_05600W_B	GYP2	4.86499	1.65467	2.94016
CR_08660W_A	PRP8	4.68049	1.59391	2.93648
CR_08660W_B	PRP8	4.68049	1.59391	2.93648
CR_10020C_A		5.75694	1.96163	2.93477
CR_10020C_B		5.75694	1.96163	2.93477
C5_01930W_A		5.26793	1.79702	2.93148
C1_03370W_A		101.448	34.6191	2.93041
C5_02010C_B		5.9633	2.03726	2.92712
C2_03220C_B	STP4	16.4617	5.62431	2.92688
C6_03830W_A	SAL6	17.5961	6.01551	2.92513
C1_08910C_A		1.57282	0.537712	2.92503
C2_10610W_A	GYP5	9.38739	3.2096	2.92479
C1_09910C_B		14.3835	4.91793	2.92471
C4_00960W_A	PTC8	8.38276	2.86668	2.92421
C4_00960W_B	PTC8	8.38276	2.86668	2.92421
C1_05930C_A		4.39063	1.50269	2.92184
C1_10770W_A	SFT2	13.4515	4.604	2.9217
C3_03110W_A		3.27263	1.12074	2.92007
C3_03110W_B		3.27263	1.12074	2.92007
C5_01640W_B	MAS2	8.66484	2.96798	2.91944
C5_04160W_B	SDC1	15.0678	5.1638	2.91796
C5_03690W_B		5.15334	1.76815	2.91455
C1_04930C_A		5.92172	2.03281	2.91308
C1_04930C_B		5.92172	2.03281	2.91308
C1_02960C_B		8.07344	2.77169	2.91283
C4_00300C_A	SWI1	6.39023	2.19444	2.91201
C1_10550C_B	GCA2	3.13705	1.07771	2.91084
C1_04650W_A	DUR3	21.4602	7.37726	2.90897
CR_02850C_B	GZF3	16.9416	5.82471	2.90858
C1_00310W_A		12.1871	4.19444	2.90554
C1_00310W_B		12.1871	4.19444	2.90554
C6_03690W_A	ALS5	2.30963	0.795114	2.90478
C1_14390W_A	RPC10	640.817	220.727	2.90321
C1_14390W_B	RPC10	640.817	220.727	2.90321
CR_07910C_B		6.65546	2.29346	2.90193
CR_03560W_B		4.77288	1.64586	2.89994
C2_00330C_A	HIR1	5.78336	1.99449	2.89966
C5_01710C_A		1.45112	0.5005	2.89933
C6_00130C_A	VID27	23.7782	8.20202	2.89906
C5_01590W_A		4.57331	1.57833	2.89757
CR_02160W_A	UGT51C1	3.57227	1.23332	2.89647
C4_00600C_A	MUC1	5.67053	1.9586	2.8952
C6_01770W_B	RAD18	3.21423	1.11131	2.89228
C2_07670C_A	GLE1	9.08549	3.14143	2.89215
CR_07440W_A	ACE2	9.90608	3.42623	2.89125
C2_07920W_A		5.21443	1.80414	2.89026
C1_05440C_A		5.95151	2.05925	2.89013
C1_05870W_A	PRN3	6.99647	2.42128	2.88957
C7_02460C_A		11.9849	4.14993	2.88798
C7_02460C_B		11.9849	4.14993	2.88798
C3_03070W_B		4.60311	1.59725	2.88189
C6_04410C_A		7.00098	2.42937	2.88181
C2_01840C_B	RAD7	9.4321	3.27517	2.87988
CR_08960C_A	MPS1	3.24613	1.12736	2.87942
CR_08960C_B	MPS1	3.24613	1.12736	2.87942
C4_02610C_A	SUL2	11.6757	4.05541	2.87904
C6_00790C_A	CTR1	36.624	12.7304	2.8769
C6_00790C_B	CTR1	36.624	12.7304	2.8769
CR_01580C_B	DOT6	8.66056	3.01132	2.876
C6_02650C_B		3.98636	1.38615	2.87585
C1_08810C_B	MSS116	12.7956	4.44967	2.87563
C6_01640W_A	MED19	11.2012	3.89602	2.87505
C4_00740W_B		9.87816	3.4377	2.87348
CR_03250C_A		12.3947	4.31411	2.87306
CR_03250C_B		12.3947	4.31411	2.87306
C6_01720C_B	SUR7	74.3709	25.8918	2.87238
C2_03700W_A		2.89911	1.00942	2.87206
C5_02810W_B		9.74596	3.39393	2.87159
C2_10300C_B		2.03973	0.711306	2.86758
C1_05380C_A		2.94943	1.02867	2.86722
C3_02370C_B	ALR1	18.7767	6.55249	2.86557
C4_02000C_A	RGA2	9.39798	3.28066	2.86466
C4_02000C_B	RGA2	9.39798	3.28066	2.86466
CR_02710W_A	RRP9	7.47645	2.6104	2.86411
C1_02990C_B	XOG1	6.56747	2.29551	2.861
C3_01790C_B		1.86216	0.651147	2.85981
C1_08810C_A	MSS116	12.8158	4.48209	2.85934
C2_06240W_A	SMD2	46.347	16.2099	2.85918
C4_05440C_A		10.2764	3.59511	2.85842
C1_08110W_B		10.4253	3.64818	2.85768
C1_11610C_A		10.8723	3.80735	2.85562
C2_02450C_B	UTP22	9.01344	3.15701	2.85506
C6_04140C_B		7.28043	2.55287	2.85186
C2_01890W_A	CTF1	5.63117	1.97457	2.85184
C1_03710C_A	MSB1	4.19863	1.4727	2.85096
C3_03450C_A	BMT7	2.74528	0.962993	2.85078
C2_09990C_B	YOR1	9.21664	3.23402	2.8499
C7_01360C_A		4.71677	1.65562	2.84894
C7_01360C_B		4.71677	1.65562	2.84894
C1_01110C_A	ZPR1	18.2824	6.4176	2.84879
C3_03760W_A		7.20035	2.52933	2.84674
C3_03760W_B		7.20035	2.52933	2.84674
CR_07960C_A	TRK1	3.70775	1.30265	2.84632
C1_09370W_A	CEF1	7.57748	2.66403	2.84436
C1_04650W_B	DUR3	22.3707	7.86583	2.84404
C3_01790C_A		2.03654	0.716437	2.8426
C3_05950W_A		1.90179	0.669077	2.84242
C3_05950W_B		1.90179	0.669077	2.84242
C1_07810C_A		3.22635	1.13507	2.84241
C1_01910W_A		23.9952	8.44485	2.8414
C1_08090C_B	FUN12	37.7746	13.2972	2.84079
CR_08020C_A	NOP10	1351.87	476.088	2.83955
C4_05430C_B	GAP5	5.75006	2.02599	2.83815
C4_05370W_B	PUF3	3.57345	1.25917	2.83795
C2_10100W_A	CWC22	2.90057	1.02231	2.83726
C3_07250W_A	GCD2	12.4908	4.40603	2.83493
C3_07250W_B	GCD2	12.4908	4.40603	2.83493
C3_00030C_B		6.67127	2.35497	2.83285
CR_04840C_B	MSS11	4.07667	1.43942	2.83217
C4_04250W_A		3.15608	1.11466	2.83143
C1_12860C_A		2.26266	0.799413	2.8304
C2_07750W_A	RHO2	6.36814	2.25087	2.82919
C2_07750W_B	RHO2	6.36814	2.25087	2.82919
C1_07150W_B		157.542	55.7028	2.82827
C1_01620C_A		5.31764	1.88032	2.82805
C2_10000C_B		2.35196	0.831851	2.82738
C7_03530C_B	ISY1	9.23465	3.26637	2.82719
CR_05610C_B	SRR1	11.3346	4.01138	2.82562
C5_03810C_A		6.63053	2.34702	2.82508
C5_04280C_A	GLN3	13.8222	4.8954	2.82351
C3_00330W_A	UTP8	10.7923	3.82466	2.82175
C3_00330W_B	UTP8	10.7923	3.82466	2.82175
C2_04820W_B		12.0718	4.28372	2.81808
C6_02350C_B		6.46475	2.29427	2.81779
C5_01470C_A		1.71023	0.606966	2.81767
C3_01260C_A		1.92139	0.681984	2.81735
C3_01260C_B		1.92139	0.681984	2.81735
CR_02440W_B		15.582	5.53971	2.81278
CR_01600C_A		2.12817	0.757064	2.81109
C5_02480W_B		14.8011	5.26692	2.81019
C7_02040C_A	CUP9	39.16	13.9372	2.80974
C4_02610C_B	SUL2	15.2493	5.42863	2.80906
C2_01910W_A		5.58453	1.99173	2.80386
C6_02200C_A		13.9131	4.96346	2.8031
C4_02900C_B	CRH11	27.3364	9.75328	2.80279
C4_07130W_A		5.27961	1.88385	2.80257
C2_06510W_B		2.82355	1.00792	2.80136
C4_02590C_A		3.08383	1.10106	2.80077
C4_05230C_A		4.21165	1.50457	2.79924
C4_06040W_B		3.37506	1.20585	2.79892
C1_09490C_A	GUA1	51.1399	18.2845	2.79689
C5_03920C_B		23.0514	8.24363	2.79627
C4_04420W_A	FGR3	6.11839	2.18878	2.79535
C4_04420W_B	FGR3	6.11839	2.18878	2.79535
C5_02350C_A		5.95116	2.12908	2.79518
CR_01420W_A		6.53221	2.3374	2.79465
C1_11550W_A	GAR1	111.305	39.8327	2.79431
C1_08100W_B	DRG1	37.5485	13.4385	2.79411
C2_10090C_B		2.98617	1.06879	2.79397
CR_02910W_B		5.12927	1.83693	2.7923
C2_07110C_B		3.47097	1.24403	2.7901
C2_05810W_B		4.33855	1.55659	2.78721
C3_04260W_B		7.29131	2.61607	2.78712
C1_03790C_A		66.7974	23.9707	2.78662
CR_02850C_A	GZF3	17.6838	6.35072	2.78453
C1_11030W_B	RPL82	83.296	29.9315	2.78289
C3_07560W_A	TCC1	17.5338	6.30216	2.78218
C6_01870C_A		1.58629	0.57024	2.7818
C3_07240W_A		2.46679	0.887409	2.77977
C3_07240W_B		2.46679	0.887409	2.77977
C3_05860C_A		9.55964	3.44167	2.77762
C3_05860C_B		9.55964	3.44167	2.77762
C5_01680C_B	CCN1	7.23543	2.60578	2.77668
C2_01840C_A	RAD7	11.0382	3.97622	2.77606
C1_01860W_A		17.4047	6.27078	2.77552
CR_07420W_B	KGD2	56.5351	20.3832	2.77362
C1_14140C_A	SET3	10.8441	3.91098	2.77273
C1_14140C_B	SET3	10.8441	3.91098	2.77273
CR_00670C_A		3.67793	1.32651	2.77263
CR_00670C_B		3.67793	1.32651	2.77263
C5_03690W_A		2.87755	1.03842	2.77108
C1_12280C_A		9.84881	3.5597	2.76676
C6_03000C_A		1.84097	0.665431	2.76658
C4_07140W_A		31.235	11.2907	2.76643
C4_07140W_B		31.235	11.2907	2.76643
C4_01010C_A	DAG7	34.9325	12.6353	2.76468
C2_02550C_B		1.83054	0.662394	2.76353
CR_04390C_A		4.90421	1.77469	2.76342
C2_04450W_B		2.63412	0.95323	2.76337
CR_10290C_A		5.86868	2.12378	2.76331
CR_10290C_B		5.86868	2.12378	2.76331
C4_01560C_B		2.01726	0.730269	2.76235
CR_08340W_B	CYS3	124.763	45.1694	2.76212
C2_06520C_A		5.81176	2.10466	2.76138
C2_06520C_B		5.81176	2.10466	2.76138
CR_01560W_A		4.18277	1.51535	2.76028
C6_00920W_A		81.2207	29.4493	2.75798
C3_02550C_A	DCG1	7.12065	2.58201	2.75779
C1_13740W_A	KAR9	3.79052	1.37468	2.75738
C1_02830W_A		3.49213	1.26657	2.75716
C2_01210C_A	HNM1	20.832	7.55627	2.75691
C1_08900W_A		7.86829	2.85507	2.7559
C2_09100C_A		3.11188	1.1295	2.7551
C7_03210W_B		3.00728	1.09154	2.75507
C2_01660C_A		31.9158	11.5876	2.75432
C2_01660C_B		31.9158	11.5876	2.75432
C2_08550C_A	MSU1	2.2216	0.806991	2.75295
C5_03950W_B		4.89351	1.77807	2.75214
C3_01800C_A		8.01799	2.91403	2.75152
C6_02090C_B		3.11675	1.13388	2.74875
C6_04580W_A	HXK1	10.3068	3.75034	2.74823
CR_10230W_A		18.2801	6.65359	2.74741
CR_10230W_B		18.2801	6.65359	2.74741
C1_05420W_B		23.1298	8.42109	2.74665
C4_04200C_A		3.09901	1.12865	2.74576
C7_02220C_A		5.73056	2.08979	2.74217
CR_03700C_A		3.00742	1.09716	2.74109
CR_05830C_A	ISC1	3.12095	1.13875	2.74069
CR_09650W_A	WAL1	8.5146	3.10936	2.73838
CR_09650W_B	WAL1	8.5146	3.10936	2.73838
CR_03390C_B	YKU80	2.733	0.998764	2.73638
C1_14260C_A	TIF35	52.245	19.0962	2.73589
C1_14260C_B	TIF35	52.245	19.0962	2.73589
C5_04570C_B	URA7	25.6839	9.38836	2.73572
C5_03790W_A	GUK1	32.2432	11.7875	2.73537
C3_00780W_A	HOS2	7.38564	2.70094	2.73447
C6_01010W_B	KAR5	5.45035	1.9937	2.73378
C2_09130C_B	IFF6	2.00741	0.734498	2.73304
CR_01420W_B		7.12063	2.60547	2.73296
C2_05820W_A		2.85831	1.04603	2.73253
C3_02870C_B		3.74977	1.37238	2.7323
C3_02850C_B		8.45112	3.09512	2.73047
C5_04990W_B		12.4804	4.57237	2.72953
CR_03320C_B		13.8922	5.09145	2.72853
C1_05140W_B	BRG1	4.99755	1.83252	2.72715
C1_02370C_B		4.64938	1.70606	2.72522
C2_09150W_B	MIT1	20.6492	7.58061	2.72394
C1_10910C_A		7.13087	2.61786	2.72393
C3_02820C_A		9.8827	3.62827	2.7238
C4_00040W_A	CNH1	10.0035	3.67427	2.72257
C1_02180W_B	GAL7	9.75238	3.58216	2.72249
C4_01990W_A		98.6351	36.2356	2.72205
C4_01990W_B		98.6351	36.2356	2.72205
C7_02940C_A	IFM1	7.25128	2.66462	2.72132
C4_03750C_B		6.55467	2.40908	2.72083
C6_01960W_A		4.26444	1.56815	2.71941
C1_04460C_A		11.8268	4.35067	2.71839
C1_04460C_B		11.8268	4.35067	2.71839
C6_02150C_A		2.55658	0.940887	2.7172
C5_01450W_B	PRC2	11.1337	4.10163	2.71447
C1_10990C_B	RTG3	7.22675	2.66239	2.71438
C3_02580C_A		4.05363	1.49416	2.71298
C1_04630C_A		4.59481	1.69569	2.7097
C2_02170W_A		12.6862	4.6818	2.70969
CR_03320C_A		4.30312	1.5891	2.7079
C1_11030W_A	RPL82	84.8085	31.3353	2.70648
C2_02740C_A	HPT1	61.6494	22.7854	2.70565
C4_05560C_A	ARO9	3.01661	1.11498	2.70553
C2_05970C_A	TES1	1.81927	0.672754	2.70422
CR_09930W_A		3.03257	1.12218	2.70239
CR_09930W_B		3.03257	1.12218	2.70239
C1_00110W_B	CCT8	28.9576	10.7186	2.70161
CR_08080W_A		2.81616	1.04256	2.70119
C1_00110W_A	CCT8	28.9519	10.7186	2.70108
C2_09250W_A		9.07056	3.35823	2.701
C2_09250W_B		9.07056	3.35823	2.701
CR_09420C_A	BGL22	3.0398	1.12547	2.70092
CR_09420C_B	BGL22	3.0398	1.12547	2.70092
C1_05630C_A		27.7569	10.2849	2.69881
C7_00470C_A	PEL1	10.4439	3.87155	2.69759
C7_00470C_B	PEL1	10.4439	3.87155	2.69759
C1_13750C_A		4.6401	1.72127	2.69574
C1_13750C_B		4.6401	1.72127	2.69574
CR_07050C_B	URA2	15.6597	5.80912	2.69571
C1_13470W_B	KNS1	4.13512	1.53428	2.69517
C3_05700W_A	CHS4	39.0556	14.5018	2.69316
CR_09020C_A	CHS2	7.60527	2.82415	2.69294
CR_09020C_B	CHS2	7.60527	2.82415	2.69294
C1_14420W_A	DDI1	24.8282	9.22088	2.69261
C1_14420W_B	DDI1	24.8282	9.22088	2.69261
C1_00630W_A		4.0348	1.499	2.69166
C1_00630W_B		4.0348	1.499	2.69166
C3_00410C_A		4.7429	1.76276	2.69062
C3_00410C_B		4.7429	1.76276	2.69062
C1_08530W_A		11.3893	4.23385	2.69006
CR_10830C_A		25.557	9.50139	2.68981
CR_10830C_B		25.557	9.50139	2.68981
C2_07090C_A	OLE2	5.31158	1.97532	2.68897
CR_00630W_A		3.59712	1.33833	2.68777
CR_00630W_B		3.59712	1.33833	2.68777
C4_06960W_A		14.0773	5.24089	2.68605
CR_07920W_B		5.59356	2.08265	2.68579
C4_03190W_B		5.81475	2.16568	2.68495
C1_09490C_B	GUA1	50.1058	18.667	2.68419
C1_05810W_B	GIM5	29.7967	11.1037	2.68349
C1_09840C_A		16.525	6.15944	2.68286
C2_05260W_B	BUD14	8.02628	2.9955	2.67945
CR_00740C_A	BMT3	9.53604	3.56084	2.67803
CR_00740C_B	BMT3	9.53604	3.56084	2.67803
C3_00980W_A	FLC1	8.52561	3.18416	2.6775
C1_04620W_B		8.03557	3.0019	2.67682
C4_04450C_B	ATG1	4.12928	1.54347	2.67532
C1_11770C_B		8.52155	3.18542	2.67517
C6_01090C_A		2.57665	0.963854	2.67328
C2_03790C_A	ASR3	365.506	136.792	2.67199
C2_10820C_A		4.06445	1.52137	2.67156
C2_10820C_B		4.06445	1.52137	2.67156
C4_05640C_A		8.65292	3.23962	2.67097
C2_04530W_B	MED8	4.81194	1.802	2.67033
C3_04840C_A		3.38183	1.26681	2.66956
C3_04840C_B		3.38183	1.26681	2.66956
C5_00050W_A		9.39891	3.52122	2.66922
C5_00050W_B		9.39891	3.52122	2.66922
C4_07080C_A		5.38893	2.01971	2.66817
C2_07160W_B	SMF12	25.5295	9.56918	2.66789
C3_00130C_A		20.7172	7.77101	2.66595
C3_00130C_B		20.7172	7.77101	2.66595
C5_04180W_B		3.78554	1.42012	2.66565
C3_06100C_A	DED1	26.0376	9.77091	2.66481
C3_06100C_B	DED1	26.0376	9.77091	2.66481
C2_09570C_B		3.85126	1.44527	2.66473
C4_05000W_B		2.8497	1.07001	2.66326
C1_03330C_A		4.85822	1.8249	2.66219
C2_09500W_B		8.85375	3.32748	2.6608
C6_00940C_B		4.11023	1.54499	2.66037
C5_02410C_A		6.25824	2.35309	2.65959
C1_13940W_B	SIM1	262.739	98.7996	2.65931
C1_13940W_A	SIM1	262.738	98.7996	2.6593
C4_04160W_A		162.759	61.2138	2.65886
C7_03590C_A		6.69687	2.52217	2.6552
C7_03590C_B		6.69687	2.52217	2.6552
C1_12800W_B		6.1587	2.31978	2.65486
C4_03580W_A		5.92483	2.23314	2.65314
C5_00140C_A		13.1569	4.96359	2.65069
C5_00140C_B		13.1569	4.96359	2.65069
C3_01150C_B		19.2659	7.26958	2.65021
C4_03740W_B		10.1858	3.84355	2.6501
C4_06410W_A		2.06996	0.781282	2.64944
CR_07700W_A		4.16234	1.57203	2.64774
C5_05340W_A		30.991	11.7055	2.64757
C6_04410C_B		8.93684	3.37588	2.64726
C2_02920W_A		52.3449	19.7747	2.64707
C1_12890W_A		1.81632	0.68624	2.64677
C1_12890W_B		1.81632	0.68624	2.64677
CR_04470W_A	GPI2	2.17135	0.820856	2.64522
CR_04470W_B	GPI2	2.17135	0.820856	2.64522
C2_06850W_B		15.0755	5.7008	2.64446
C6_04320C_A		9.86754	3.7324	2.64375
C1_08300W_A	NOT5	10.7752	4.07745	2.64264
CR_03870W_A		69.706	26.3807	2.64231
CR_07220C_A		1.47604	0.558889	2.64102
C5_05270C_A		16.5755	6.27933	2.6397
C5_05270C_B		16.5755	6.27933	2.6397
C1_03040W_B		9.17129	3.47724	2.63752
C2_04820W_A		12.7869	4.84827	2.63743
C2_06470W_A	RTA2	18.077	6.85721	2.63621
C2_06470W_B	RTA2	18.077	6.85721	2.63621
C4_04700W_B	SSZ1	42.825	16.256	2.63441
C4_00540C_B	NMD5	8.42834	3.19983	2.634
C3_00280C_A	ULP3	3.47	1.31823	2.63233
C2_06070W_A	FAA2-1	3.92321	1.49099	2.63127
C3_03470W_B		1.98165	0.753194	2.631
C3_07080W_A	RRD1	5.90562	2.24525	2.63028
C3_07080W_B	RRD1	5.90562	2.24525	2.63028
C1_05280W_B		4.79416	1.82282	2.63007
C4_02490W_B	ZCF15	2.3537	0.895315	2.6289
C3_00280C_B	ULP3	3.47	1.32	2.62879
C5_01430C_A		4.42465	1.68318	2.62874
C5_05120W_B	CCT3	19.7072	7.50312	2.62653
C1_11160C_A		117.999	44.9282	2.6264
C1_11250W_A		10.1249	3.85561	2.62601
[truncated: 9,210 more rows]

## Sheet: YNGP_∆∆Put3vsYNG_∆∆Put3
Transcript	Gene name	YNGP_∆∆Put3 Average	YNG_∆∆Put3 Average	YNGP_∆∆Put3/YNG∆∆Put3
C6_02200C_B		12.3072	0.739909	16.6335
CR_06350C_B		14.3074	1.00869	14.1842
C5_01900C_A		152.198	12.8794	11.8171
C3_03860W_B		5.67757	0.5687	9.98341
C5_04080C_B		7.62592	0.860707	8.86007
C1_06390W_B		6.20574	0.743844	8.34281
C6_00520W_B		15.7719	1.99643	7.90006
CR_06980W_A		7.46506	0.946162	7.88983
C6_00530C_B		63.6457	8.20798	7.75413
C3_03730C_A	PHB1	4.65294	0.687549	6.76744
C1_04850C_B		130.054	25.1688	5.16728
CR_03570C_B	YVH1	3.38039	0.670493	5.04165
C5_04710W_B		3.29298	0.661478	4.97822
C6_04510C_B		2.47658	0.513432	4.82358
CR_05840W_A		7.64685	1.66816	4.58402
C6_03210C_B		3.21957	0.707321	4.55179
C4_03430W_B	MOH1	7.84166	1.80241	4.35066
C2_08030W_A		2.42721	0.583619	4.1589
C2_08030W_B		2.42721	0.583619	4.1589
C4_06950W_B		3.31276	0.799281	4.14467
C4_02200C_B		5.74942	1.39768	4.11356
C5_01300C_B		2.48919	0.608423	4.09121
C5_00620W_A		7.42594	1.84229	4.03083
C4_01260W_A	RLM1	2.14844	0.533914	4.02394
C1_05250W_B		22.8739	5.94682	3.84641
C5_04070C_A	CKS1	68.8412	18.0918	3.80511
C1_04070C_B	BET4	2.35024	0.617754	3.8045
C5_00740W_B	CTF8	5.50858	1.46129	3.76967
C6_03150C_B		2.13719	0.571552	3.73928
C4_03000C_A		4.59686	1.22951	3.73878
C6_00480C_B	FET31	4.60365	1.2514	3.6788
C1_02380C_A		3.41335	0.943574	3.61747
C1_07980C_B		3.51516	0.994766	3.53366
C1_05760C_A	PGA26	2.2409	0.635639	3.52543
C6_04200C_B		595.782	169.249	3.52015
CR_03500W_A	CIT1	14.2195	4.10105	3.46728
C3_00840C_B		6.55328	1.89186	3.46394
CR_07700W_B		2.00814	0.583572	3.44112
C5_00860W_B	IMP2	9.12066	2.65896	3.43016
C2_07580W_A		2.3026	0.674234	3.41513
C4_03860C_A		3.01252	0.891778	3.37811
C5_02980C_B		7.83265	2.32447	3.36965
C2_04810W_A	HIS3	4.25648	1.26415	3.36706
C1_10910C_A		3.19055	0.965662	3.304
C1_01030W_A	HMT1	13.7773	4.20014	3.28019
C1_12260W_A	VPH2	2.05992	0.644922	3.19407
C4_05620C_B		13.922	4.37175	3.18453
C3_00960W_B		1.79591	0.565385	3.17644
C3_00150W_A		2.18904	0.691839	3.16409
C3_00150W_B		2.18904	0.691839	3.16409
C4_03950C_A		18.4627	5.87479	3.1427
C5_03750W_A	FAV2	4.86077	1.56044	3.115
C1_02830W_B		1.78069	0.573644	3.10417
C2_09500W_B		4.22343	1.36611	3.09157
C1_05470W_B	MTM1	2.39063	0.773877	3.08916
C3_05540C_A		11.4386	3.72727	3.06891
C3_05540C_B		11.4386	3.72727	3.06891
C5_02290W_A	PDE1	1.68475	0.549955	3.06343
C4_01860C_B		3.47341	1.13962	3.04788
C1_11640C_B	DPP2	4.29726	1.41046	3.0467
CR_07950W_B	IMP4	7.04462	2.318	3.03909
C5_01020C_A		28.0757	9.49878	2.95571
C5_01020C_B		28.0757	9.49878	2.95571
CR_05260C_B	KCS1	4.88043	1.65335	2.95185
CR_02330C_B	KAR4	2.57714	0.875515	2.94357
C5_04190W_B	MRV2	3.48682	1.1912	2.92715
CR_06250W_B		4.52464	1.54664	2.92546
C2_10330C_A		5.42368	1.86221	2.9125
C5_02500C_A		7.9627	2.77125	2.87333
CR_06510W_B		5.72747	2.00302	2.85942
C6_03740W_A		2.41414	0.850427	2.83874
C6_04320C_A		2.49133	0.883933	2.81846
C6_04320C_B		2.49133	0.883933	2.81846
C4_03330W_A	IPK1	5.89271	2.09434	2.81363
C4_07170C_A		29.4329	10.4848	2.80719
C1_01390C_A	HOT1	2.67364	0.953253	2.80475
C5_02680W_A		5.13502	1.83878	2.79262
C1_02130C_A	GAL1	8.18396	2.94409	2.7798
C6_03070C_A		26.672	9.60605	2.77659
CR_08190W_A		8.53802	3.08324	2.76917
CR_08190W_B		8.53802	3.08324	2.76917
C6_01170W_B	CIC1	3.1344	1.13511	2.76132
C1_08820C_B		5.48034	1.98711	2.75795
C1_09430W_B		1.62985	0.591974	2.75325
C1_02150W_B	GAL10	4.39255	1.59686	2.75074
C2_03070C_A	SMP3	1.76014	0.640421	2.74841
C1_07820W_A		3.31351	1.20809	2.74276
C4_07130W_B		2.71203	0.990439	2.73821
C2_06830C_B	FHL1	2.23907	0.818668	2.73502
CR_04770C_B		7.77947	2.84775	2.7318
C5_02700W_A	CTA7	4.88302	1.78825	2.73062
CR_03340C_A		1.37454	0.505551	2.7189
C2_09730C_B	IPK2	4.35699	1.60611	2.71275
C1_09120W_A	IPT1	1.36862	0.506941	2.69977
CR_02530W_A	DBP2	17.9662	6.6867	2.68686
C1_05320C_A		2.255	0.843464	2.6735
C2_05620W_A	KTI11	31.8845	11.9387	2.67068
C2_05620W_B	KTI11	31.8845	11.9387	2.67068
C3_01060W_B		40.6981	15.2454	2.66953
C3_02360C_B		3.47361	1.30173	2.66845
CR_02780W_A		2.04804	0.768132	2.66626
C4_05020W_B	IMG2	21.6598	8.13106	2.66383
C7_02930C_B		7.52909	2.82788	2.66245
C6_00390W_A		7.12288	2.69364	2.64434
C4_06240W_B		2.41882	0.915593	2.64181
CR_03370C_A	KTI12	2.50209	0.951519	2.62957
C1_11480W_B	PHO84	1.35275	0.51488	2.62731
C4_05050C_A	PPG1	2.28484	0.872192	2.61965
C4_00610W_B		3.74313	1.43471	2.60898
C1_04720W_B		48.0138	18.4407	2.60369
C4_03530W_A		2.33997	0.907082	2.57967
C1_08110W_A		4.50311	1.7474	2.57703
CR_09350C_A		2.03337	0.790318	2.57285
CR_09350C_B		2.03337	0.790318	2.57285
C2_09030W_A		20.2198	7.86948	2.56939
C2_03670W_A	SAP99	2.67363	1.04868	2.54953
C1_02180W_B	GAL7	4.06116	1.59311	2.5492
C5_02770W_B	MSW1	1.9968	0.787649	2.53514
C4_02680C_B		13.0052	5.16623	2.51735
C6_04310W_B	PEX11	6.7281	2.67931	2.51114
C1_08200W_A	NTG1	3.1541	1.26123	2.50081
C2_07190C_A		37.2949	14.9786	2.48987
CR_04220C_A		3.84284	1.54646	2.48493
C5_02990W_A		6.88314	2.77863	2.47717
CR_05520W_B	NOC2	4.49422	1.82233	2.46619
C1_03540C_B		31.1404	12.6289	2.4658
C4_06850C_A		11.5903	4.70502	2.46339
C4_04280C_A		4.61513	1.87612	2.45993
C4_03990C_A		1.24359	0.506503	2.45524
C6_01740C_A	ATG15	6.18152	2.52264	2.45041
C5_01480W_B	FYV5	8.38175	3.42117	2.44997
C5_02040W_B		6.80118	2.78595	2.44125
C6_03230W_B	ARG3	12.4827	5.1142	2.44079
C6_01770W_B	RAD18	1.71587	0.704242	2.43647
C4_00320C_B		9.51394	3.91606	2.42947
C4_00720W_B	CSP2	9.20479	3.79473	2.42567
C4_00100C_A		5.2416	2.16327	2.423
C2_07040W_B		5.83226	2.40925	2.42078
C2_09610W_B		1.23003	0.508217	2.42029
C2_05840W_A		5.24785	2.17771	2.4098
C4_00120W_B	PGA7	4.78102	1.98708	2.40605
C2_05210W_A	DAD2	27.2774	11.3419	2.40502
C4_06210C_B		6.77691	2.82506	2.39885
C1_10960W_A		7.08075	2.96358	2.38926
C3_03540W_A		5.40353	2.26236	2.38845
C4_02680C_A		15.2728	6.3986	2.38689
C2_07700C_A		6.43246	2.696	2.38593
C4_02480C_B	TIM13	39.3972	16.5157	2.38544
C1_04530C_A		1.84468	0.774308	2.38235
C5_02810W_A		9.21268	3.88925	2.36876
C4_06490C_A	PRI2	1.21191	0.514377	2.35606
C1_11380W_A	NEP1	7.69857	3.27682	2.3494
C4_06050W_A	MED3	2.11016	0.900781	2.3426
C1_13270W_B		13.1251	5.60997	2.33961
C2_01330C_A	SIR2	1.80904	0.775487	2.33278
C4_00110C_B	FRP1	1.50376	0.64713	2.32374
CR_00770W_A		1.55184	0.668194	2.32244
CR_00770W_B		1.55184	0.668194	2.32244
C6_00710W_A		1.60315	0.690779	2.32078
C5_02760W_A	CKB2	11.1487	4.80451	2.32047
C6_04610C_B	NAG3	2.27692	0.98194	2.31879
CR_04420C_B	RBR2	22.4761	9.71905	2.31258
C4_05630W_B		14.6336	6.33869	2.30862
CR_07050C_B	URA2	8.2709	3.58267	2.30859
C6_04330W_A	NOP8	2.27945	0.988458	2.30606
CR_06320C_A		2.20188	0.962121	2.28857
C4_03970W_A		23.2778	10.1898	2.28442
C4_03970W_B		23.2778	10.1898	2.28442
C4_03000C_B		6.19849	2.7141	2.28381
C2_00620C_A		1.1751	0.516338	2.27584
C2_00620C_B		1.1751	0.516338	2.27584
C4_05900C_B		3.82186	1.68885	2.263
C1_09510W_B	YTM1	2.37957	1.053	2.25981
C6_01250W_A		52.4558	23.2214	2.25894
C6_01250W_B		52.4558	23.2214	2.25894
C4_06890W_B	ARR3	5.50999	2.44154	2.25677
C3_01480C_B	RKI1	9.14262	4.0532	2.25566
CR_03130W_B		7.10061	3.15262	2.25229
C1_07640C_A		1.31208	0.58343	2.2489
C1_05650W_B		5.42258	2.41153	2.24861
C1_13200C_B	REX3	1.69285	0.754339	2.24414
CR_00040C_B		5.23579	2.3355	2.24183
CR_02910W_B		2.53408	1.13334	2.23594
C3_01130C_B		1.7909	0.801718	2.23383
C6_04410C_A		4.22895	1.89444	2.23229
C2_06530W_A		2.51637	1.12815	2.23052
C2_03810C_B	RPL21A	3.96626	1.78296	2.22454
C2_07940C_A	ALG7	7.88346	3.5527	2.21901
C5_04830W_B	SFL2	1.5817	0.715449	2.21078
C6_02580W_A		5.18272	2.34457	2.21052
C2_09890W_A	SMM1	1.74908	0.792153	2.208
C3_01220W_B		8.62027	3.91238	2.20333
CR_03200C_B		1.64767	0.749279	2.199
C4_00030C_B		5.13087	2.33666	2.19581
C4_01560C_B		1.2409	0.565472	2.19444
C6_02250W_B		1.26941	0.57962	2.19007
CR_02270C_B		3.31439	1.5134	2.19003
C1_02660C_A	MGM101	8.74223	3.99784	2.18674
C2_02820C_A		2.27256	1.04294	2.179
C6_04140C_A		2.81287	1.29228	2.17667
C4_02920W_A		4.50566	2.07018	2.17646
CR_02880W_A		5.40033	2.48249	2.17537
C4_03850W_A		6.12486	2.82288	2.16972
C1_03310W_A		13.3235	6.14881	2.16685
C4_00690C_A		1.48477	0.685431	2.16619
C2_09580W_B	AGE2	4.0048	1.85094	2.16366
CR_07740W_A		329.964	152.712	2.16069
C4_02670W_B		3.46403	1.60616	2.15671
C5_04570C_B	URA7	8.79177	4.07667	2.15661
C6_03140C_B	MDL2	3.30462	1.53259	2.15623
CR_03710C_A		4.66042	2.16141	2.1562
C5_04280C_A	GLN3	4.92623	2.29642	2.14518
C7_04320W_A		3.75735	1.75395	2.14222
C7_04320W_B		3.75735	1.75395	2.14222
CR_09430C_A		1.15599	0.540872	2.13728
CR_09430C_B		1.15599	0.540872	2.13728
C4_02640C_B	SEN2	2.03397	0.953998	2.13205
CR_09040W_A		2.69676	1.26593	2.13026
CR_09040W_B		2.69676	1.26593	2.13026
C6_00310W_B		4.25517	1.99784	2.12989
C3_02030W_A		6.57421	3.08925	2.12809
C2_04470W_A	ADH3	1.32388	0.622188	2.12778
C1_13330C_A		17.1709	8.09935	2.12003
C3_00830C_A		3.94712	1.86503	2.11639
C1_07100C_A		8.08268	3.82782	2.11156
C4_03620C_B	CDR3	2.71061	1.28444	2.11034
C4_06730C_A		5.81768	2.75831	2.10914
C3_01090W_A		429.134	203.505	2.10871
C1_01160C_A		7.4296	3.52927	2.10514
C6_01480W_B		2.55135	1.21245	2.10428
C7_03020C_A	DUG3	11.3174	5.3864	2.1011
C1_04380W_A	SIT4	15.6668	7.45977	2.10017
C3_02550C_B	DCG1	8.77657	4.18362	2.09784
C1_05630C_A		16.9931	8.13272	2.08947
C7_02960C_A		2.49814	1.19676	2.08743
C4_04730W_A	BAS1	1.8542	0.888923	2.0859
CR_06010W_B		2.068	0.994532	2.07938
C2_06130W_A	CSM3	5.14971	2.47812	2.07808
CR_01160W_A		2.45374	1.18197	2.07598
CR_01160W_B		2.45374	1.18197	2.07598
C1_04710C_A		7.55061	3.65404	2.06637
C5_04440C_A	SFC1	1.48395	0.720197	2.06048
C4_04950W_A		4.58048	2.22429	2.0593
C5_04750C_A	HAS1	10.5957	5.16306	2.05221
C4_03100W_A	RBT7	1.06059	0.51695	2.05163
C4_02740W_B		3.31489	1.61872	2.04785
C6_00460C_A	FET3	2.14326	1.04683	2.04738
C5_01610W_B		1.02657	0.501422	2.04731
C2_02960C_A		3.42025	1.67219	2.04537
C3_03630W_B	ECM18	1.86956	0.914458	2.04444
C4_05540W_A	HOM3	18.379	9.01544	2.03861
C5_02130W_A		1.04968	0.51494	2.03844
CR_03960C_B		1.4192	0.697546	2.03456
C1_02730W_A		1.85293	0.911049	2.03384
C1_02730W_B		1.85293	0.911049	2.03384
CR_10410C_A		4.20759	2.07466	2.02809
CR_10410C_B		4.20759	2.07466	2.02809
CR_03570C_A	YVH1	1.99793	0.987198	2.02384
C2_06300W_A		9.77034	4.83285	2.02165
C2_06300W_B		9.77034	4.83285	2.02165
C4_01140C_A		14.9887	7.42168	2.01958
C2_07980W_A		3.00742	1.48917	2.01953
C1_02990C_A	XOG1	5.61776	2.78678	2.01586
C2_10190C_B	OCA1	5.49554	2.7307	2.01251
C2_10140W_A		1.57797	0.784442	2.01159
CR_07510W_B		21.3373	10.6135	2.01039
C5_03020W_A	CCC2	3.3119	1.64859	2.00893
C2_05820W_A		3.49442	1.74001	2.00827
CR_04840C_B	MSS11	2.06906	1.031	2.00684
C4_04470W_A	SAP10	2.72305	1.35886	2.00392
C1_10920W_A		1.82177	0.909248	2.00359
C5_05500C_A	CTA24	18.3013	9.14765	2.00065
C7_02310C_A		1.53992	0.770472	1.99867
C7_02310C_B		1.53992	0.770472	1.99867
C7_03090C_A	SSP96	1.95681	0.979064	1.99866
C2_10060C_A		3.91927	1.9703	1.98917
C2_02580W_A		4.35009	2.18958	1.98673
C7_02760W_A		8.98897	4.52658	1.98582
C5_03110C_A		36.2387	18.2709	1.9834
C5_03690W_A		2.7861	1.40579	1.98188
C6_01160W_B	RCN1	4.03766	2.04041	1.97885
C4_06890W_A	ARR3	3.92806	1.98533	1.97854
C6_04440C_B		2.00015	1.01164	1.97714
CR_03330W_A		6.24083	3.15881	1.97569
C6_03630W_B	PAD1	4.94944	2.50601	1.97503
CR_01550C_A		4.25252	2.15407	1.97418
CR_08280W_A		1.38594	0.702346	1.9733
CR_08280W_B		1.38594	0.702346	1.9733
C1_07910C_A	MRPL3	8.28008	4.19625	1.97321
C2_06660W_B		5.53133	2.80492	1.97201
C3_03230C_A		3.89934	1.97751	1.97184
C3_03230C_B		3.89934	1.97751	1.97184
C1_01710W_B		4.39844	2.23092	1.97158
C2_07900W_B	GDH2	10.4685	5.31096	1.97112
C2_05040C_A		15.7901	8.01824	1.96928
C6_03620C_A		1.94764	0.99084	1.96564
CR_07320C_A		13.7859	7.01844	1.96424
C6_02640C_B		4.14738	2.1123	1.96344
C5_01430C_B		1.40589	0.716751	1.96148
C4_01330W_B		10.5832	5.39831	1.96047
C2_10330C_B		3.54512	1.80834	1.96042
CR_02000C_B	HEM1	7.23616	3.6936	1.95911
C1_03290W_A	NGG1	3.99037	2.03742	1.95854
C6_04400W_A		18.9913	9.72067	1.95371
C1_04640W_A		5.85542	3.0003	1.95161
CR_02280W_B	PGA23	1.50836	0.772919	1.95151
C1_11560C_B		4.23715	2.17532	1.94783
C1_12690C_A		3.55371	1.82834	1.94368
CR_09720W_A	VMA22	2.74479	1.41257	1.94313
CR_09720W_B	VMA22	2.74479	1.41257	1.94313
C3_01430W_B		9.31447	4.79374	1.94305
C6_00510C_B	RAD52	3.71158	1.91189	1.94132
CR_07730W_A	HGT14	1.45696	0.751036	1.93993
C1_08620W_B	CTR2	8.15718	4.21728	1.93423
C4_04450C_B	ATG1	1.45749	0.755076	1.93025
CR_01780W_B		1.6653	0.863185	1.92925
C6_02080W_A		14.6865	7.61451	1.92875
C6_02080W_B		14.6865	7.61451	1.92875
C3_02810C_B	FAA21	2.75571	1.42958	1.92763
C6_03940C_B	PBP2	7.92719	4.11368	1.92703
C1_14520W_A		13.3639	6.93785	1.92622
C3_04250W_B	WSC1	1.3353	0.694168	1.92359
CR_00040C_A		2.86882	1.49166	1.92323
C3_02930W_B		1.77003	0.921188	1.92147
CR_07420W_A	KGD2	17.4656	9.09988	1.91932
C2_01590W_B	COX13	5.22829	2.72558	1.91823
C5_03780C_A		12.9629	6.76353	1.91659
CR_09110C_A		6.01111	3.14182	1.91326
CR_09110C_B		6.01111	3.14182	1.91326
C4_03720C_B		6.71551	3.51772	1.90905
C7_03340C_A	PRR2	1.3697	0.718097	1.9074
C4_05080C_B		1.2596	0.660436	1.90722
C1_10950C_B		5.72883	3.00665	1.90539
C1_11380W_B	NEP1	14.1347	7.41861	1.90531
C1_10760W_B	VPS23	2.21239	1.16189	1.90413
C2_01000W_B	HGT7	1.8417	0.968886	1.90084
C5_04260W_A		3.39168	1.78457	1.90055
C1_06060C_B	ACP1	65.3318	34.3837	1.90008
C1_04450C_B	FMA1	38.5419	20.3031	1.89833
C6_04540C_A	HAT2	6.67584	3.51807	1.89758
C7_00120W_A		28.8718	15.2241	1.89645
C7_00120W_B		28.8718	15.2241	1.89645
C7_02090C_B		2.82567	1.49014	1.89625
C5_03310C_B	PCL1	1.62062	0.854898	1.89568
CR_01800C_A	HST2	2.89426	1.52739	1.8949
CR_06720W_B	NMD3	4.64122	2.44999	1.89438
C2_07340W_A	NOC4	3.29433	1.74356	1.88942
C4_06070C_A	FMT1	3.06521	1.62317	1.88841
C2_05590C_A		7.65002	4.05394	1.88706
C2_05590C_B		7.65002	4.05394	1.88706
CR_08320W_A	ATS1	2.5671	1.36515	1.88045
C6_01890C_A		1.60625	0.855643	1.87725
C3_00930W_B	ATO2	8.02673	4.2781	1.87624
C4_06230C_B		5.09517	2.71578	1.87613
C5_03060C_B	TNA1	3.89413	2.07745	1.87447
C6_01170W_A	CIC1	3.20375	1.70929	1.87432
CR_03380W_B	MTG1	1.5017	0.802824	1.87052
C5_02740W_A		2.97351	1.59149	1.86839
C2_03970W_A		5.65165	3.026	1.8677
C4_06560W_A	PGA15	2.09959	1.12444	1.86724
C4_06560W_B	PGA15	2.09959	1.12444	1.86724
C7_02870C_B	TAF19	18.9188	10.1536	1.86326
CR_08290W_B		8.00465	4.30574	1.85906
C7_03540C_A	ENP2	1.76469	0.950082	1.85741
C6_03140C_A	MDL2	3.39584	1.82939	1.85627
C5_05370C_A	PRP22	2.00709	1.08155	1.85576
C6_03300C_B		6.43414	3.46881	1.85485
C4_05010W_A		2.74288	1.479	1.85455
C2_08620W_A		3.12712	1.68725	1.85339
C1_12770W_A	RPG1A	13.4084	7.23808	1.85248
C4_06410W_A		1.13842	0.615465	1.84969
C2_05080C_A		1.99517	1.08299	1.84228
C2_05080C_B		1.99517	1.08299	1.84228
C6_02810C_B		2.90324	1.57712	1.84084
C1_02180W_A	GAL7	5.15566	2.80307	1.8393
C6_04470C_B		8.737	4.75374	1.83792
CR_03930C_A		8.14945	4.43887	1.83593
C3_05440C_B		1.15545	0.629436	1.83569
C1_01780C_B	HOL4	2.35899	1.28567	1.83484
CR_06720W_A	NMD3	3.40434	1.85625	1.83398
C1_08890C_B		7.07191	3.8562	1.83391
C1_12480W_A		6.47123	3.52953	1.83345
C4_05170C_A	NBP35	1.16149	0.63358	1.83321
C3_01580W_B	ZCF7	2.06218	1.1254	1.8324
C1_05370C_A		1.04168	0.568925	1.83096
C5_02360C_A		1.41132	0.771784	1.82865
C3_02150C_A	ERG6	56.1046	30.6857	1.82836
C7_01760C_A	ISU1	18.2516	9.98549	1.82781
C7_01760C_B	ISU1	18.2516	9.98549	1.82781
C4_03070W_B	PGA54	3.06426	1.6799	1.82407
C3_01120W_B		5.03872	2.76417	1.82287
C6_01860C_A	HCH1	35.1116	19.2621	1.82283
C4_00750C_A		2.11709	1.1617	1.8224
C1_02450C_B		12.7832	7.01694	1.82176
C7_02980C_B	SFI1	1.7413	0.958182	1.81729
C4_00180W_B	ECM7	2.49088	1.37106	1.81676
C4_01100C_B	AGP2	4.1992	2.31412	1.8146
C1_08190C_A	CAT8	3.23946	1.78819	1.81159
C5_03040W_B		3.99093	2.20315	1.81146
CR_10520C_A	SLD5	1.0737	0.593439	1.80929
CR_10520C_B	SLD5	1.0737	0.593439	1.80929
C6_00440C_B	FET34	36.9556	20.4396	1.80804
C4_02900C_A	CRH11	13.6858	7.57184	1.80747
C1_05290W_B	GRS1	27.8432	15.4066	1.80723
C2_07450C_B	RCL1	3.67439	2.03473	1.80584
C5_04620C_B		4.07397	2.25699	1.80504
C4_01960C_A		8.22633	4.56372	1.80255
C4_05770C_B	CFL1	2.37704	1.31989	1.80094
C4_04620C_B		28.6083	15.8885	1.80056
CR_10740W_A	CSM1	7.51115	4.17474	1.79919
CR_10740W_B	CSM1	7.51115	4.17474	1.79919
C3_07640C_A	FUM12	16.1108	8.95783	1.79852
C3_07640C_B	FUM12	16.1108	8.95783	1.79852
C7_02470C_A		14.274	7.94433	1.79676
C1_05960W_B	PGA45	33.3912	18.6006	1.79517
CR_07450C_A	MNL1	4.44095	2.47517	1.7942
C1_07490C_B		1.13483	0.632578	1.79398
C2_08970C_A	DFG10	4.74928	2.64854	1.79317
C1_06920C_A		1.00668	0.561569	1.79262
C2_06690C_A	PEX22	6.08935	3.40065	1.79064
C6_02810C_A		2.89724	1.61854	1.79004
C1_02790W_B	TIF34	24.7031	13.8122	1.7885
C4_06480C_B	CEK1	7.74663	4.33182	1.78831
CR_04120C_A		2.32233	1.29889	1.78793
C1_08850C_B	AFG1	0.901639	0.504474	1.78729
C4_01450W_B	PWP1	9.89409	5.54315	1.78492
C5_03290C_A		44.9765	25.2016	1.78467
C5_03290C_B		44.9765	25.2016	1.78467
C1_07810C_A		1.61227	0.90481	1.78189
C1_10770W_B	SFT2	10.7463	6.03265	1.78136
C1_00900W_A	RRS1	11.3417	6.37285	1.77969
C1_09460W_A	ERG12	13.2309	7.43461	1.77963
C1_08290C_B	DIP2	3.94886	2.22414	1.77545
CR_04050C_A	MEX67	5.9514	3.36183	1.77029
C4_07030W_B	MET16	13.1476	7.42832	1.76992
C5_03780C_B		10.1319	5.72471	1.76986
C6_01890C_B		2.72279	1.53923	1.76893
C3_03660W_B	IRS4	2.15415	1.2182	1.7683
C1_01280C_A	MED22	10.0664	5.69761	1.76678
C5_02120C_A	RIX7	2.17977	1.23397	1.76647
CR_04820W_B		3.34716	1.89569	1.76567
C5_02600W_B	PUT1	0.902532	0.511352	1.76499
C2_08770C_B		20.3088	11.5075	1.76483
C7_02420C_B		1.03525	0.586685	1.76457
C2_09510C_B		2.92296	1.65706	1.76395
C4_03730C_B		4.00947	2.27315	1.76384
CR_00620C_A	ARG1	43.8475	24.877	1.76257
CR_00620C_B	ARG1	43.8475	24.877	1.76257
CR_02140W_B	RSR1	39.7373	22.5459	1.76251
CR_02390W_A		5.3333	3.02665	1.76211
C4_00500W_A		5.64088	3.20224	1.76154
C1_04770C_A	ERG3	75.5663	42.9057	1.76122
C4_03620C_A	CDR3	1.66969	0.948164	1.76098
C2_07930C_A	VRP1	2.67957	1.52252	1.75996
C7_03730C_B		1.35423	0.769691	1.75945
C7_02670W_B		5.88677	3.34763	1.75849
CR_06900C_B	ALG6	9.54592	5.42956	1.75814
C4_02840C_B	MED20	9.01422	5.12899	1.7575
C1_11720W_B		10.7898	6.14094	1.75703
C1_11320C_B		736.645	419.535	1.75586
C6_04440C_A		1.29155	0.736597	1.7534
C1_03440C_B		5.43379	3.1002	1.75273
C3_04300C_A	POL1	4.311	2.46096	1.75176
C4_05850C_B		6.78786	3.87685	1.75087
C4_04130W_B		11.656	6.65883	1.75046
C3_03050C_A	PGA18	2.82266	1.61402	1.74884
CR_03870W_A		11.7565	6.72885	1.74718
C1_13400C_B	AGC1	4.69339	2.6916	1.74372
C1_08100W_B	DRG1	16.2039	9.32337	1.73799
CR_06380C_A		1.78705	1.02834	1.73781
C6_00150W_A	ARD	21.4441	12.3505	1.73629
C1_12310C_A	CSI2	8.17776	4.71045	1.73609
C5_00050W_A		3.48805	2.00934	1.73592
C5_00050W_B		3.48805	2.00934	1.73592
C2_06850W_B		3.19207	1.83931	1.73547
C2_10290W_A	SLR1	66.5187	38.3482	1.7346
C5_04910W_A		6.16174	3.5534	1.73404
C4_01550C_A	CPA1	10.3391	5.96485	1.73334
C2_08700C_A		10.1488	5.85533	1.73326
C2_10060C_B		3.60612	2.0807	1.73313
CR_00270C_A		9.84646	5.68199	1.73293
CR_00270C_B		9.84646	5.68199	1.73293
CR_05490W_B	SUA72	4.00307	2.31117	1.73205
C1_02400C_B	MNN11	2.27195	1.31181	1.73192
C4_02850W_A		3.68536	2.12792	1.7319
C2_02510W_A	PRS1	13.0356	7.52743	1.73174
C1_02010C_A	ZCF24	2.84033	1.64032	1.73157
C1_03910C_A		2.29303	1.32608	1.72918
C3_06990W_A		1.584	0.916245	1.7288
C3_06990W_B		1.584	0.916245	1.7288
C1_10340W_A		2.43316	1.40745	1.72877
C1_12820C_B		26.6985	15.4569	1.72729
C2_06330C_A	AVT1	2.99324	1.73418	1.72603
C2_06330C_B	AVT1	2.99324	1.73418	1.72603
C1_08780W_B		9.49198	5.49967	1.72592
C4_01160W_B	CRD2	257.657	149.409	1.72451
C1_06410W_B		1.74349	1.01117	1.72423
C3_03940C_A		42.8219	24.8382	1.72404
CR_05880W_A		5.30417	3.07875	1.72283
CR_05880W_B		5.30417	3.07875	1.72283
C7_00570W_A	RPA135	4.35661	2.52923	1.7225
C7_00570W_B	RPA135	4.35661	2.52923	1.7225
C5_01880C_A		5.50211	3.19474	1.72224
C1_03550C_A	COQ6	9.43983	5.4813	1.72219
CR_10860C_A	CTA26	3.03918	1.76504	1.72187
C3_00810C_B	FOX2	3.15102	1.83177	1.7202
C7_03970C_A		11.382	6.61704	1.72011
C7_03970C_B		11.382	6.61704	1.72011
C4_04660C_B		2.05883	1.19746	1.71933
C1_02190W_A	ABP140	1.36626	0.794693	1.71923
C1_02190W_B	ABP140	1.36626	0.794693	1.71923
C7_03520W_B	PNC1	4.48566	2.60954	1.71895
CR_05140W_A		1.58141	0.920353	1.71826
C4_00420C_B		8.86942	5.1622	1.71815
C1_08680C_A		14.6491	8.5297	1.71743
C3_02330C_B		1.70408	0.992247	1.71739
CR_04390C_A		2.35284	1.37008	1.71731
CR_05630W_A	DBP8	3.43208	1.99919	1.71674
C1_09570W_B		3.64402	2.12431	1.71539
C5_04850W_A		1.73431	1.01106	1.71533
C3_07560W_A	TCC1	10.5278	6.13815	1.71515
C4_03150W_A		1.45067	0.846072	1.71459
C4_06490C_B	PRI2	0.911468	0.531702	1.71424
C3_04200W_A	AFP99	2.93722	1.71356	1.71411
C3_04200W_B	AFP99	2.93722	1.71356	1.71411
C5_02430W_B	ZCF22	1.10722	0.646137	1.7136
C5_02010C_A		2.46544	1.43878	1.71356
C5_00630C_B	EXO1	6.24511	3.64533	1.71318
C3_00600W_A	IFF11	1.96394	1.1467	1.71269
C3_00600W_B	IFF11	1.96394	1.1467	1.71269
C1_08580C_A	VCX1	4.59091	2.68126	1.71222
C1_03660W_A		56.7515	33.189	1.70995
CR_07170W_B		1.63688	0.957341	1.70982
C1_01450W_B	ABC1	4.26713	2.49662	1.70916
C1_06970C_A		4.0938	2.3961	1.70852
C4_01010C_B	DAG7	19.7787	11.5774	1.70839
C1_07030C_B	RBT4	4.11901	2.41167	1.70795
C4_01790W_A		2.96252	1.73507	1.70744
C1_00840C_A	NRM1	2.20002	1.28858	1.70732
C1_13060C_A		4.2396	2.48402	1.70675
C1_08410C_B	SAM4	31.0459	18.1925	1.70652
CR_08200C_B		2.32065	1.35988	1.70651
C1_08750W_A	YMC2	6.10632	3.57865	1.70632
C4_03940C_A	PYC2	30.2758	17.7488	1.70579
C6_03230W_A	ARG3	12.918	7.58365	1.7034
C4_00880W_B		6.10759	3.58662	1.70288
CR_08100C_A	RIO2	5.34006	3.13598	1.70284
C4_05230C_B		1.14764	0.674213	1.70219
C2_07560W_B	SWR1	3.24481	1.90737	1.7012
C1_02930C_B	MST1	3.06057	1.80265	1.69782
CR_08500W_A		3.93391	2.31847	1.69677
CR_08500W_B		3.93391	2.31847	1.69677
C7_03380W_A		87.2325	51.4202	1.69646
C5_01530C_B		7.97674	4.70213	1.69641
C2_07540W_B		121.29	71.5598	1.69495
CR_10750C_A		7.98473	4.7115	1.69473
CR_10750C_B		7.98473	4.7115	1.69473
C5_02050W_A		3.17952	1.87651	1.69438
CR_07960C_A	TRK1	1.37609	0.812265	1.69414
C4_04570W_B	RCE1	7.70863	4.55314	1.69304
CR_04240C_A		4.93944	2.91761	1.69298
C3_07980C_A		4.53968	2.68195	1.69267
CR_05260C_A	KCS1	5.82855	3.44574	1.69152
C3_03170W_A	SEC13	22.7367	13.4431	1.69132
C2_00130W_A		8.55424	5.05962	1.69069
CR_07870W_A		1.81605	1.07425	1.69052
CR_07870W_B		1.81605	1.07425	1.69052
CR_05610C_B	SRR1	5.90674	3.49509	1.69001
C2_05320W_A	CDC7	3.95096	2.33812	1.6898
C1_08220W_B	CCR4	6.15442	3.64278	1.68948
C1_07270W_A	SEC34	6.23317	3.69123	1.68864
CR_04400W_A		52.0767	30.8447	1.68835
C2_07000W_B		9.96357	5.9032	1.68782
C5_03630C_B		1.39636	0.827469	1.68751
CR_06500C_A		6.34422	3.76101	1.68684
C3_07180C_A	BMT1	1.5308	0.90764	1.68658
C3_07180C_B	BMT1	1.5308	0.90764	1.68658
C4_05370W_A	PUF3	1.89983	1.12708	1.68562
C5_00890C_B	GIT2	1.14393	0.678859	1.68508
C4_04340C_B	YFH1	21.7306	12.8961	1.68505
C1_08600C_B	GCD6	10.7415	6.38096	1.68337
CR_02370W_A	ERG25	22.2385	13.2297	1.68095
C3_00880W_B	KGD1	12.6965	7.55477	1.68059
C1_08800W_A		6.58286	3.9204	1.67913
C1_12550C_B	CDC54	4.26001	2.53783	1.6786
C1_03140W_A		10.2218	6.0968	1.67658
C7_02040C_A	CUP9	13.1266	7.83115	1.6762
C3_01590W_B		3.00214	1.79119	1.67606
C1_05280W_B		2.56607	1.53207	1.6749
C2_09310C_A		3.38213	2.01951	1.67473
C1_02080W_A	SET6	2.34567	1.4021	1.67297
C1_02600W_A	SNO1	15.6762	9.37048	1.67293
CR_05920C_B	MHP1	8.42409	5.04094	1.67114
C2_08600W_B	GTR1	5.38143	3.22054	1.67097
C3_03270W_A		17.1445	10.2877	1.66651
CR_01410C_A		1.91024	1.14644	1.66624
CR_01410C_B		1.91024	1.14644	1.66624
C2_07680W_A		8.32648	4.99885	1.66568
C6_03470W_A		4.87379	2.92669	1.66529
CR_01950W_B		5.85025	3.51467	1.66452
CR_08980C_A		1.82501	1.09659	1.66426
CR_08980C_B		1.82501	1.09659	1.66426
C5_04650C_A	MSM1	1.50959	0.907463	1.66353
C2_07960C_A	NSA1	3.56934	2.14593	1.6633
C2_01890W_A	CTF1	2.29137	1.37782	1.66304
C6_03830W_B	SAL6	6.18167	3.7188	1.66227
C4_02290W_B	LAB5	14.315	8.61241	1.66214
C2_00150W_A	LEU5	3.57703	2.15223	1.66201
C2_09920W_A		1.85561	1.11814	1.65955
C2_09920W_B		1.85561	1.11814	1.65955
C5_04830W_A	SFL2	1.73674	1.04689	1.65894
CR_10570C_A	YHB4	8.6586	5.22715	1.65647
CR_10570C_B	YHB4	8.6586	5.22715	1.65647
CR_00080W_A	MIS12	8.22218	4.96474	1.65611
CR_00080W_B	MIS12	8.22218	4.96474	1.65611
C1_06810W_B	CAT1	6.93245	4.18676	1.6558
C4_07090C_B	TRP4	19.5854	11.8331	1.65514
C4_06830C_B	CCT6	8.63001	5.22017	1.6532
CR_06790C_B		1.84864	1.11964	1.6511
C1_07090C_B		5.78893	3.50792	1.65025
CR_00220W_A		1.08336	0.656718	1.64966
CR_00220W_B		1.08336	0.656718	1.64966
C5_05010W_B		13.0567	7.9169	1.64922
CR_10720W_A	HMI1	1.1728	0.711224	1.64899
CR_10720W_B	HMI1	1.1728	0.711224	1.64899
CR_05760C_B		3.72399	2.26013	1.64769
C6_03380W_B		21.4376	13.0119	1.64754
C2_09580W_A	AGE2	6.59711	4.00433	1.64749
C4_05940W_A	PPS1	1.19343	0.724906	1.64633
C1_02960C_B		4.74917	2.88951	1.64359
C3_03340C_B		497.27	302.563	1.64352
C3_03010C_A	DTD2	17.3591	10.5622	1.64352
C4_01870C_B	ERG8	7.60927	4.63052	1.64329
C5_03840W_B		4.53735	2.76182	1.64288
C3_00330W_A	UTP8	5.17136	3.15096	1.6412
C3_00330W_B	UTP8	5.17136	3.15096	1.6412
C6_01150W_A	CDC20	9.10511	5.5483	1.64106
C7_02050C_A	EXO70	4.28561	2.61189	1.64081
C3_06670C_A		1.16713	0.71207	1.63907
C3_06670C_B		1.16713	0.71207	1.63907
C3_04800C_A		2.77231	1.69171	1.63876
C3_04800C_B		2.77231	1.69171	1.63876
C5_02060W_A		2.29099	1.39838	1.63832
CR_03730C_A		3.52737	2.15367	1.63784
C1_04950C_B	RPM2	1.80421	1.10171	1.63764
C4_04700W_A	SSZ1	21.852	13.3451	1.63746
C2_10180W_B	IFR1	0.843887	0.515383	1.6374
C1_04500W_B	ICL1	2.00642	1.22571	1.63694
CR_00420W_A		1.33158	0.813468	1.63691
CR_00420W_B		1.33158	0.813468	1.63691
C6_03770C_A	ORM1	8.50409	5.19952	1.63555
C6_00090W_A		12.9382	7.91381	1.63488
C6_00090W_B		12.9382	7.91381	1.63488
C3_02460C_B	PHA2	3.23508	1.97905	1.63466
C1_12860C_B		1.23271	0.754256	1.63434
C6_03420W_B		2.57578	1.57648	1.63388
C7_02390W_A	AHP2	47.4362	29.0412	1.63341
C2_04690C_A	TPO5	2.8614	1.75228	1.63296
C3_02210C_B		7.01336	4.29627	1.63243
C1_09210C_B		3.58148	2.19417	1.63227
CR_08430W_A		4.06914	2.49325	1.63206
CR_08430W_B		4.06914	2.49325	1.63206
CR_04850C_A		1.90442	1.16689	1.63205
C6_03790C_A	HGT10	1.62684	0.997043	1.63167
C2_02040W_A		4.04101	2.47717	1.6313
CR_03880W_B	IFF9	2.92939	1.79725	1.62993
C5_03910C_B		2.60669	1.59943	1.62977
C2_07870C_B		4.36235	2.67729	1.62939
C2_09570C_A		2.7361	1.67988	1.62875
C1_01640W_A	RPS42	16.5947	10.1903	1.62847
CR_04350C_B		4.05986	2.49423	1.6277
C1_05020C_B	ARG2	3.74861	2.30315	1.6276
C1_10410W_B		4.51276	2.77332	1.62721
C4_04640C_A	GOA1	3.45266	2.1232	1.62616
C4_04640C_B	GOA1	3.45266	2.1232	1.62616
C4_00650W_B	HIS5	33.2808	20.4761	1.62535
C3_04940W_A		3.58658	2.2089	1.6237
C3_04940W_B		3.58658	2.2089	1.6237
C7_02850W_A		6.69729	4.12495	1.62361
C4_04090C_B		5.16385	3.18058	1.62356
C2_09240C_A		5.14787	3.17089	1.62348
C2_09240C_B		5.14787	3.17089	1.62348
C6_02140W_B		2.22196	1.36961	1.62233
C2_08310W_B	TIM22	9.65413	5.95632	1.62082
C6_04260C_B		3.28062	2.02462	1.62036
C5_01490C_B		3.50608	2.16438	1.6199
CR_01330W_B	CPA2	9.44803	5.83586	1.61896
C2_06770W_A		8.78395	5.42683	1.61862
C3_02760C_A		2.65743	1.64222	1.61819
C4_04300C_A		18.6283	11.5294	1.61572
C4_04300C_B		18.6283	11.5294	1.61572
C2_01880C_A	ZCF6	2.30434	1.4262	1.61572
C2_08540C_A		3.45882	2.14081	1.61566
C1_02830W_A		1.56899	0.971182	1.61554
C3_03590W_A		2.43711	1.50927	1.61476
C5_01500C_B	ZCF20	2.36427	1.46503	1.6138
C1_11010C_B		5.70196	3.5346	1.61318
C1_09760C_A	SHY1	4.08787	2.5341	1.61315
C1_09760C_B	SHY1	4.08787	2.5341	1.61315
C1_05960W_A	PGA45	47.9687	29.7417	1.61284
CR_07190W_B		8.28988	5.14181	1.61225
C6_01710C_A	PTK2	2.63532	1.63515	1.61167
C1_14180W_A		3.70451	2.30133	1.60973
C6_00980C_B		8.56983	5.32414	1.60962
C3_06160C_A		2.32354	1.44392	1.6092
C3_06160C_B		2.32354	1.44392	1.6092
C3_06380W_A	NSA2	2.32354	1.44392	1.6092
C3_06380W_B	NSA2	2.32354	1.44392	1.6092
C3_01200W_A	UTP20	1.18348	0.735664	1.60872
C6_03560W_B	POX1	2.41806	1.50317	1.60864
C1_05020C_A	ARG2	3.46631	2.15605	1.60772
C3_00910W_A		1.02451	0.637511	1.60704
C4_04940W_A		1.55974	0.970575	1.60703
C1_02440C_A		4.57223	2.8456	1.60677
C5_04880C_B	PUT2	2.46674	1.53608	1.60586
C3_03040W_B	AIP2	34.0688	21.2288	1.60484
C6_04240W_B		3.87988	2.41956	1.60355
C4_00540C_A	NMD5	4.52811	2.82445	1.60319
C5_04900C_A		6.73439	4.20198	1.60267
C7_01510W_A		1.64832	1.02874	1.60226
C7_01510W_B		1.64832	1.02874	1.60226
C7_03220C_B	ZCF29	7.99445	4.99174	1.60153
C1_01110C_A	ZPR1	5.83165	3.64173	1.60134
C2_10770W_A	RPC11	28.1364	17.5886	1.5997
C2_10770W_B	RPC11	28.1364	17.5886	1.5997
C1_09680W_A	MTS1	45.2964	28.3326	1.59874
C4_02640C_A	SEN2	2.68543	1.68067	1.59784
C1_04130W_A	ERB1	4.00138	2.50524	1.5972
C1_05980W_A		4.89182	3.06374	1.59668
C2_05480C_A		50.7234	31.7712	1.59652
C2_05480C_B		50.7234	31.7712	1.59652
C4_00130W_A	RBT5	5.35183	3.35386	1.59572
CR_03120W_B		27.9946	17.5446	1.59562
C1_14400C_A	MLH3	1.59211	0.997926	1.59542
C1_14400C_B	MLH3	1.59211	0.997926	1.59542
C1_07360W_A		2.67862	1.67952	1.59487
CR_03430W_A		24.8939	15.6112	1.59461
CR_03430W_B		24.8939	15.6112	1.59461
C1_06560W_B		5.57884	3.50133	1.59335
C6_00240C_B		4.53829	2.8494	1.59271
C1_07460C_A	GPI8	3.54949	2.2287	1.59263
C1_07460C_B	GPI8	3.54949	2.2287	1.59263
C2_00540W_A		7.62461	4.7899	1.59181
C2_10540W_A		3.37571	2.12122	1.5914
C2_10540W_B		3.37571	2.12122	1.5914
C1_01380C_B	TRM2	1.6768	1.05375	1.59127
C4_00240C_A	PRO3	14.6738	9.22468	1.59071
C6_01690W_B	ACF2	2.01435	1.26646	1.59054
C1_08930C_B		900.29	566.16	1.59017
C1_04430C_B		7.34866	4.62236	1.58981
C2_07170C_B	AFT2	2.40869	1.5152	1.58969
C1_06200W_A		1.99208	1.25349	1.58923
C3_00430W_A	EST3	1.49497	0.94188	1.58722
C3_00430W_B	EST3	1.49497	0.94188	1.58722
C2_04280W_A		1.97627	1.24565	1.58655
C2_07610C_B		7.34668	4.63228	1.58597
C5_00790C_B		5.95488	3.75839	1.58442
C1_08510W_A	EAF6	12.081	7.62656	1.58407
C3_03790W_A	MEU1	13.1602	8.30843	1.58396
C6_01470W_B		1.06539	0.672648	1.58387
CR_05960W_A		63.1438	39.8758	1.58351
CR_05960W_B		63.1438	39.8758	1.58351
C1_09320C_B		1.85209	1.16971	1.58338
C5_04870W_A		4.37202	2.76125	1.58335
C1_05360C_A		4.39855	2.77871	1.58295
C2_07930C_B	VRP1	2.83627	1.79186	1.58286
C1_01800W_A		12.9042	8.15279	1.58279
C5_05030C_B	RIM13	2.41776	1.52766	1.58265
C4_07070W_A	CTA6	6.53335	4.12934	1.58218
C2_08000C_B	KRE30	13.4421	8.49615	1.58214
CR_03120W_A		13.7493	8.69066	1.58208
C1_03160C_B	COQ4	16.3608	10.3533	1.58026
C2_09750W_B	LEU42	16.8868	10.6899	1.57969
CR_04740C_A	ADE6	13.2889	8.41641	1.57893
C6_01550C_A		1.77421	1.12392	1.5786
C4_00950C_B		7.71041	4.88452	1.57854
C6_01940W_B		98.9022	62.6548	1.57853
C6_00300C_A	STV1	9.32793	5.91055	1.57818
C6_02150C_B		2.14183	1.35902	1.57601
C4_05780C_A	CFL2	2.09068	1.3268	1.57574
C1_05520W_B		1.59262	1.01078	1.57563
C1_10310W_A		1.24378	0.789473	1.57545
CR_05760C_A		3.6725	2.33179	1.57497
C6_01930W_B	YHM1	15.2714	9.69698	1.57486
C1_07970C_B	IRE1	3.42163	2.17274	1.57479
CR_01430W_A		12.7194	8.07966	1.57424
C1_11850W_B		18.49	11.7486	1.57381
CR_06520C_B		8.49942	5.40107	1.57366
C4_01710C_B		65.2671	41.5114	1.57227
CR_06540W_A	KIP1	2.07534	1.32027	1.57191
C7_02060W_B	LIG1	5.24677	3.33787	1.57189
CR_04490C_B		4.39789	2.7981	1.57174
C7_00840C_A		1.11806	0.711489	1.57144
C7_00840C_B		1.11806	0.711489	1.57144
C6_01960W_B		2.03011	1.29235	1.57087
C1_14490C_A	SAM35	2.81913	1.79491	1.57063
C1_14490C_B	SAM35	2.81913	1.79491	1.57063
CR_07690W_B		46.9536	29.8964	1.57055
C1_00560W_A	CNS1	2.80522	1.78661	1.57013
C1_00560W_B	CNS1	2.80522	1.78661	1.57013
C3_00310C_A		18.6195	11.8654	1.56922
C3_00310C_B		18.6195	11.8654	1.56922
C1_10240C_B		3.42365	2.18186	1.56915
C6_00600C_A	YHM2	22.6344	14.4255	1.56906
CR_07780W_B		5.52485	3.52345	1.56802
C1_02750C_A		7.86075	5.01389	1.56779
C1_09480W_A	PPT2	18.4329	11.7576	1.56775
C1_11680C_A		102.628	65.4764	1.56741
C1_11680C_B		102.628	65.4764	1.56741
C4_01280C_B		5.29553	3.37935	1.56703
C2_10280C_B	SPT23	23.201	14.8079	1.5668
C1_03230C_A	ARX1	5.04962	3.22329	1.56661
C1_03230C_B	ARX1	5.04962	3.22329	1.56661
CR_02060W_A		6.95503	4.44111	1.56605
C1_11030W_A	RPL82	39.6243	25.3379	1.56383
C4_06610C_A	SDH12	30.0936	19.2471	1.56354
C2_09070C_B		4.67573	2.99059	1.56348
CR_08160W_A	PTC5	7.43431	4.75717	1.56276
C5_04360C_A		12.3469	7.90078	1.56275
C6_02020C_A		1.55981	0.998957	1.56144
C6_02020C_B		1.55981	0.998957	1.56144
C4_00110C_A	FRP1	1.35682	0.868993	1.56137
CR_08510W_A	PGA13	0.892746	0.571895	1.56103
CR_08510W_B	PGA13	0.892746	0.571895	1.56103
C5_02490C_A	TIF5	13.4095	8.59037	1.56099
C2_00590W_A		9.40696	6.02721	1.56075
CR_05320C_B		2.35362	1.50926	1.55946
C1_02020W_B		13.5601	8.69609	1.55933
C1_04110W_B		6.493	4.16439	1.55917
C1_10160W_B	MIR1	96.7058	62.0374	1.55883
C7_02520W_A		2.83824	1.82105	1.55857
C1_08230C_A	PLB5	3.48138	2.23444	1.55806
C4_02420C_A		4.27746	2.74599	1.55771
C3_03200C_A		89.3672	57.3807	1.55744
C3_03200C_B		89.3672	57.3807	1.55744
CR_03540W_B		4.03782	2.59262	1.55743
C2_10810W_A		4.31869	2.77351	1.55712
C2_10810W_B		4.31869	2.77351	1.55712
C1_07330W_A	RME1	1.04026	0.668102	1.55703
C1_11170W_B	WBP1	15.499	9.96584	1.55521
C1_10180C_A	ECM21	9.04595	5.81808	1.5548
C4_01470W_B		1.51086	0.971884	1.55457
C4_07210W_A		3.7928	2.4428	1.55265
CR_07840C_A		11.6731	7.51898	1.55249
CR_07840C_B		11.6731	7.51898	1.55249
C2_09480W_A		9.69025	6.24378	1.55199
C2_00660C_A	SOD4	5.89239	3.79837	1.55129
C2_00660C_B	SOD4	5.89239	3.79837	1.55129
C1_06010W_A	CHS7	13.7082	8.84055	1.55061
C1_10180C_B	ECM21	8.94142	5.76684	1.55049
C4_01200C_A	AAT22	9.21732	5.94803	1.54964
CR_02610C_A		12.3774	7.99197	1.54873
C1_11450C_A	SAM2	66.947	43.2733	1.54707
C3_03930W_B		9.30717	6.02181	1.54558
C2_05870W_A		101.185	65.4694	1.54552
C2_05870W_B		101.185	65.4694	1.54552
CR_01680C_B	CDC4	10.7166	6.93529	1.54522
C7_00090C_A	CSA1	2.42713	1.57267	1.54332
C7_00090C_B	CSA1	2.42713	1.57267	1.54332
C5_01140C_B		4.13056	2.67671	1.54314
C5_00820W_B		15.5272	10.0665	1.54246
CR_06070W_A		7.06213	4.57997	1.54196
CR_00670C_A		1.86467	1.20935	1.54187
CR_00670C_B		1.86467	1.20935	1.54187
C4_04550C_A	OMA1	4.58727	2.976	1.54142
C1_08190C_B	CAT8	3.34253	2.16875	1.54122
C5_03940C_A		2.29716	1.49106	1.54062
CR_02460W_B		4.19936	2.72598	1.54049
C4_03590C_B	OSH3	6.7896	4.4094	1.5398
C1_01900C_A		2.96	1.92283	1.5394
C3_00860W_B	CSE4	27.6385	17.9584	1.53903
C7_01960W_B		1.58744	1.0317	1.53867
C1_05100W_B		1.67688	1.09024	1.53808
C1_01460W_B		3.32826	2.16392	1.53807
C7_02550C_B		8.25204	5.36871	1.53706
C4_01840C_B		58.4609	38.048	1.5365
C6_00480C_A	FET31	7.06815	4.60244	1.53574
C1_03300C_B	MAS1	10.6317	6.92563	1.53512
C7_02940C_B	IFM1	2.88469	1.87997	1.53443
C4_03680C_B		2.07719	1.35425	1.53383
C1_09790C_A		5.4806	3.57572	1.53273
C1_10740C_B	ASR1	1.51248	0.987103	1.53224
C4_05180C_A		6.17976	4.03342	1.53214
C5_02320C_A		5.85278	3.82105	1.53172
C5_03830C_B		6.08574	3.97396	1.53141
C1_09440W_B		5.06283	3.306	1.53141
C1_04330W_A	RPN4	5.76778	3.76759	1.5309
C2_07070W_A		3.27381	2.13899	1.53054
C7_01170C_A		3.96455	2.59033	1.53052
C7_01170C_B		3.96455	2.59033	1.53052
C2_04450W_A		2.93246	1.9163	1.53028
C3_03810W_B	RAD53	3.15937	2.06562	1.52951
C1_12010C_A	KIP4	1.97542	1.2916	1.52945
C1_12010C_B	KIP4	1.97542	1.2916	1.52945
C4_03830W_B		1.21213	0.792567	1.52937
C1_01420C_A	CRL1	6.81258	4.45451	1.52937
C2_06610C_B		961.23	628.626	1.5291
C1_12750C_B		1.41245	0.923726	1.52908
C5_04100W_A	CDS1	13.7768	9.01222	1.52869
CR_06230W_B		1.50515	0.984673	1.52858
C4_01870C_A	ERG8	6.29889	4.12088	1.52853
C2_02450C_A	UTP22	5.62091	3.68018	1.52735
C2_09100C_A		1.0591	0.69351	1.52716
C2_09770C_A	INP51	2.28382	1.49563	1.527
C2_04180C_A		2.18964	1.43408	1.52686
C4_04110W_A		234.643	153.682	1.52681
C4_04110W_B		234.643	153.682	1.52681
C7_02500C_A	DPP3	2.95317	1.93467	1.52645
C3_00410C_A		1.0133	0.663898	1.52628
C3_00410C_B		1.0133	0.663898	1.52628
C1_10420C_B		3.00849	1.97173	1.52581
C6_00720C_A	COX15	32.7514	21.4679	1.5256
C5_02040W_A		4.24843	2.78595	1.52495
CR_03830C_B	MCM2	2.79721	1.8345	1.52478
C1_08900W_A		4.89635	3.21171	1.52453
CR_09210W_A	SUC1	0.997494	0.654341	1.52442
CR_09210W_B	SUC1	0.997494	0.654341	1.52442
C3_01180C_B		7.59272	4.98126	1.52425
C7_03730C_A		1.50715	0.98904	1.52385
C3_03780W_A		9.11741	5.98807	1.5226
C3_03780W_B		9.11741	5.98807	1.5226
C1_04790W_B		10.6038	6.96518	1.52241
C5_00840W_A		6.56571	4.31298	1.52232
C3_00050C_B		32.6664	21.4612	1.52212
C3_02850C_A		3.09258	2.03261	1.52148
C2_07640W_B		5.64857	3.7149	1.52052
C2_03030W_A	LIG4	4.95607	3.25985	1.52033
C1_08630W_A		4.24282	2.79129	1.52002
C6_04560W_A		18.9859	12.4909	1.51998
C7_03640C_A		3.49934	2.30283	1.51958
C7_03640C_B		3.49934	2.30283	1.51958
CR_10650W_A	LTV1	2.32637	1.53098	1.51953
CR_10650W_B	LTV1	2.32637	1.53098	1.51953
C5_04730C_A	SSD1	13.9966	9.21541	1.51882
C1_01770W_A	MAK32	3.39529	2.23561	1.51873
CR_03100W_B	SMC5	1.57001	1.03379	1.5187
C2_03080W_A	IDH2	43.9025	28.9105	1.51857
CR_09360W_A	FCY24	2.13135	1.40394	1.51811
CR_09360W_B	FCY24	2.13135	1.40394	1.51811
C1_14040W_B		4.93836	3.25417	1.51755
CR_06470W_A		12.642	8.33305	1.5171
C3_03190C_B		1.64127	1.08187	1.51706
C2_07290W_A		33.0667	21.7982	1.51694
C7_00630C_A		0.783052	0.51632	1.5166
C7_00630C_B		0.783052	0.51632	1.5166
C2_00260C_B	MUQ1	1.26746	0.836169	1.51579
C3_07550C_A		2.99028	1.97283	1.51573
C3_07550C_B		2.99028	1.97283	1.51573
C5_00590W_A	PET9	353.607	233.387	1.51511
C4_06000W_B	ALG1	2.53723	1.67476	1.51498
C6_01860C_B	HCH1	39.8733	26.3211	1.51488
C1_06630W_A		1.96117	1.29462	1.51487
CR_06170W_B		9.90371	6.54697	1.51271
CR_05660W_B	SDA1	2.84692	1.88231	1.51246
C1_03560C_A	SUA71	24.8622	16.4405	1.51226
CR_00200W_A	PCK1	22.1125	14.6231	1.51217
CR_00200W_B	PCK1	22.1125	14.6231	1.51217
C2_06230W_A		5.04596	3.33737	1.51196
C6_01880W_B		17.4809	11.5623	1.51189
C1_13900C_A	LCB2	8.94798	5.91896	1.51175
C1_13900C_B	LCB2	8.94798	5.91896	1.51175
C6_02630C_B		1.72322	1.13989	1.51173
C1_09130W_B		4.28689	2.83635	1.51141
CR_02710W_B	RRP9	4.45239	2.94615	1.51126
C5_04880C_A	PUT2	3.07335	2.03442	1.51067
C2_04420W_A	IFA4	2.57615	1.70533	1.51065
C2_07330W_A	TOR1	3.90643	2.58619	1.5105
C1_12640W_B		19.024	12.5955	1.51037
C2_09700W_A	YEA4	1.81708	1.20346	1.50987
C7_02150C_B	ECM42	11.6452	7.71314	1.50978
C1_03610C_A	IMP1	6.27695	4.15865	1.50937
C1_03610C_B	IMP1	6.27695	4.15865	1.50937
C6_04600W_B	DAC1	1.25201	0.8295	1.50936
C2_09490W_A	PHO13	4.27634	2.83359	1.50916
C2_10820C_A		1.65374	1.09598	1.50892
C2_10820C_B		1.65374	1.09598	1.50892
C1_05760C_B	PGA26	11.733	7.77803	1.50848
C2_01610C_B	RPS26A	3.0536	2.0243	1.50848
C3_06590W_A	LYS9	227.312	150.728	1.5081
C3_06590W_B	LYS9	227.306	150.728	1.50806
CR_08830W_A		55.9411	37.1086	1.5075
CR_08830W_B		55.9411	37.1086	1.5075
CR_06660W_A	SEO1	2.96427	1.96722	1.50683
CR_06660W_B	SEO1	2.96427	1.96722	1.50683
C5_02930C_A	GRE3	56.2473	37.3332	1.50663
C1_03680W_A	ENG1	8.26648	5.48702	1.50655
C2_00470W_A	POM152	6.31155	4.19243	1.50546
C1_11090C_A		2.52302	1.67652	1.50491
C2_02430W_A	UTP21	6.47071	4.30029	1.50472
C1_02930C_A	MST1	5.74309	3.81731	1.50449
C1_06200W_B		4.87061	3.23752	1.50442
C4_03910W_A	FGR28	1.9931	1.32541	1.50376
C4_03910W_B	FGR28	1.9931	1.32541	1.50376
C7_00420C_A		10.4706	6.96492	1.50333
C7_00420C_B		10.4706	6.96492	1.50333
C1_13240W_A		4.008	2.66655	1.50307
C1_09620C_A		12.5362	8.34534	1.50218
C1_09620C_B		12.5362	8.34534	1.50218
CR_02720C_A	RPC31	6.80015	4.52693	1.50216
C1_03780C_B	HMG1	8.88805	5.91761	1.50197
C2_00170C_A		7.93138	5.28168	1.50168
C4_01370W_A	ILV6	139.73	93.0642	1.50144
CR_05970C_A		8.42072	5.61014	1.50098
CR_09180W_A	CDG1	4.9509	3.29917	1.50065
CR_09180W_B	CDG1	4.9509	3.29917	1.50065
C1_10700C_B	NIT3	32.3462	21.5557	1.50059
C5_00130C_A		49.9436	33.2827	1.50059
C5_00130C_B		49.9436	33.2827	1.50059
C5_03130W_B	SUT1	2.17767	1.45158	1.50021
C2_10480W_A	MDH1-3	37.0726	24.7175	1.49985
C2_10480W_B	MDH1-3	37.0726	24.7175	1.49985
CR_05700C_A		9.54392	6.36508	1.49942
C7_01020C_A		18.0851	12.0727	1.49802
C7_01020C_B		18.0851	12.0727	1.49802
C7_03000C_A		39.2482	26.204	1.4978
C4_02450W_A		8.02385	5.35782	1.4976
C6_01290C_A	QDR3	3.99476	2.66758	1.49752
C1_02150W_A	GAL10	6.85976	4.5811	1.4974
C1_11570W_B		0.969123	0.647711	1.49623
C6_02850W_A	RAV2	6.72469	4.49534	1.49592
C1_07850C_A		0.910932	0.608992	1.4958
C4_01860C_A		1.10476	0.738638	1.49568
C4_00310C_A	MNN10	12.787	8.54934	1.49567
C6_01820C_A	FPG1	9.38108	6.27374	1.49529
C1_00100C_A		6.31649	4.22454	1.49519
C1_00100C_B		6.31649	4.22454	1.49519
C5_01590W_A		2.87458	1.92289	1.49493
C4_02590C_A		1.31603	0.880623	1.49443
C5_01240W_A	AUR1	4.56841	3.05787	1.49399
C1_09010W_B	NAR1	2.16994	1.45311	1.49331
C1_04580C_A		11.8197	7.9182	1.49273
C1_08290C_A	DIP2	3.6805	2.46581	1.49262
C1_09470C_B		15.9714	10.7012	1.49248
C1_10560C_B		3.00111	2.01092	1.49241
C5_00310C_A		12.727	8.52885	1.49223
C5_00310C_B		12.727	8.52885	1.49223
C1_09430W_A		1.55881	1.04493	1.49179
C4_05760W_A	CGT1	4.22619	2.83385	1.49132
C1_13170C_B	MSH6	2.79351	1.8741	1.49059
C3_00780W_A	HOS2	3.14402	2.10931	1.49054
C4_02970C_B	UBR1	5.52543	3.71026	1.48923
CR_04600W_B		5.13747	3.44994	1.48915
C1_10670C_B	RPA190	4.21756	2.83338	1.48852
C7_03480W_A		2.2342	1.50098	1.48849
C5_02670W_B	BUR2	2.44929	1.64587	1.48815
C2_01580W_A	REX2	15.6082	10.4915	1.48769
C1_00680W_A	ASM3	2.15258	1.44762	1.48698
C2_10010C_A		11.9985	8.0696	1.48687
C3_07790W_A	STD1	3.2535	2.18819	1.48685
C3_07790W_B	STD1	3.2535	2.18819	1.48685
C5_01550C_B		210.235	141.432	1.48647
C1_07350C_B	GPX3	41.4613	27.8971	1.48622
CR_01590C_A	TRP2	23.313	15.694	1.48547
C1_12920C_B		9.02052	6.07294	1.48536
C6_04070C_A		0.88709	0.597424	1.48486
C1_08390C_A		4.45212	2.99841	1.48482
C1_03950C_B		3.16184	2.13016	1.48432
C6_01040C_A		1.37022	0.923251	1.48413
CR_07380C_B	KSR1	3.27469	2.20675	1.48394
C5_01340W_A	HST3	5.70241	3.84754	1.48209
CR_09680C_A	RTA4	1.0711	0.722706	1.48207
CR_09680C_B	RTA4	1.0711	0.722706	1.48207
C6_02110W_B		1.76137	1.18867	1.4818
C2_04390W_A		3.23357	2.18224	1.48176
C4_05030C_A	SSK2	4.15162	2.80255	1.48137
C1_03780C_A	HMG1	10.4979	7.08678	1.48133
C1_04600C_A		6.47159	4.37048	1.48075
C4_06370C_A		1.66528	1.12497	1.48029
C7_01030C_A		2.87181	1.94053	1.47991
C7_01030C_B		2.87181	1.94053	1.47991
C6_01770W_A	RAD18	0.76553	0.517656	1.47884
C1_08040W_B		51.8154	35.0475	1.47843
C6_02480W_A		10.5727	7.15648	1.47736
C2_08630C_B		10.8863	7.37395	1.47632
C1_09250W_B	CRP1	39.5917	26.8184	1.47629
CR_02250C_A	CEX1	3.12567	2.11741	1.47618
C3_00890C_A		1.44844	0.981446	1.47582
C2_00070C_A	MPP10	3.32501	2.25319	1.47569
C2_00070C_B	MPP10	3.32501	2.25319	1.47569
CR_07860C_A	ASF1	6.33513	4.29332	1.47558
CR_07860C_B	ASF1	6.33513	4.29332	1.47558
C1_09660W_A	DOA1	13.5344	9.1771	1.47481
C1_04610W_A	ATP1	125.534	85.1209	1.47477
C2_04560W_A	KTR2	4.21827	2.86102	1.47439
C1_13400C_A	AGC1	6.31425	4.28293	1.47429
C1_03260W_B		1.46457	0.993763	1.47376
C1_08460C_B	UPC2	27.6796	18.7848	1.47351
C1_08820C_A		4.6829	3.17808	1.4735
CR_07720C_A	CDC45	3.17192	2.15271	1.47346
CR_04530W_A	FUM11	28.1908	19.143	1.47264
CR_05900W_A		1.36848	0.929785	1.47182
C2_06880C_B	PRB1	31.6513	21.5133	1.47124
C5_00140C_A		4.3529	2.95875	1.4712
C5_00140C_B		4.3529	2.95875	1.4712
C1_10070C_B	MNN23	9.92356	6.74555	1.47113
C1_00640C_A	RPO41	3.37091	2.29212	1.47065
C1_04540C_A	VPS16	3.08866	2.10072	1.47029
CR_02170W_B	MET2	22.4306	15.2568	1.4702
C1_08450C_A	CDC42	46.0515	31.3417	1.46934
C2_10240W_A	GPD1	82.977	56.5011	1.46859
C1_01790W_B	SWI4	4.62564	3.15281	1.46715
C2_05170W_A		20.4182	13.9228	1.46653
C4_04900W_A	RPL30	1123.85	766.657	1.46591
C6_03430C_B		3.2376	2.20872	1.46583
C7_02450W_A		10.971	7.4847	1.46579
C3_06030W_A	NOG1	5.95517	4.06325	1.46562
C3_06030W_B	NOG1	5.95517	4.06325	1.46562
C1_01200W_A	STB5	2.23658	1.527	1.46469
C6_01670W_A	MAE1	16.2579	11.1045	1.46408
C2_04300C_A		14.8501	10.1454	1.46373
CR_01710W_B		3.22967	2.20714	1.46328
C1_00800C_B	ERG2	19.2656	13.1668	1.46319
C1_00830W_B		3.54463	2.42295	1.46294
C1_09530W_B	RAM2	2.01062	1.37447	1.46284
C1_07190W_A	SOG2	2.25424	1.5411	1.46274
C1_12230W_B	SNT1	7.89321	5.39829	1.46217
C2_09530W_B	EAP1	2.64183	1.80708	1.46193
CR_00150C_A	POT1	4.86209	3.32727	1.46128
CR_00150C_B	POT1	4.86209	3.32727	1.46128
CR_03390C_A	YKU80	2.15983	1.47828	1.46105
CR_04600W_A		3.66578	2.50949	1.46076
C4_02080W_A		2.24962	1.54009	1.46071
C4_02080W_B		2.24962	1.54009	1.46071
C3_03630W_A	ECM18	0.753525	0.516012	1.46029
C1_10000C_B	CPP1	2.70719	1.85395	1.46023
C2_08180C_A		6.5649	4.49599	1.46017
CR_06680C_B		3.30837	2.26771	1.4589
C3_02900W_A		0.770703	0.528321	1.45878
C3_02990C_A		0.770703	0.528321	1.45878
C3_04020C_B	ZCF16	0.787319	0.539762	1.45864
C1_04300C_A	SSA2	67.8532	46.52	1.45858
C6_01950C_A		12.4966	8.56952	1.45827
CR_06120W_B	RPL7	18.6031	12.7596	1.45797
C3_04520C_A	ADE2	15.27	10.4762	1.4576
C3_04520C_B	ADE2	15.27	10.4762	1.4576
C4_05320W_B	LYS1	107.029	73.4299	1.45756
CR_03350C_A		1.16665	0.800457	1.45748
C5_05290C_A	MRP2	80.1393	54.9934	1.45725
C5_05290C_B	MRP2	80.1393	54.9934	1.45725
CR_07960C_B	TRK1	1.01281	0.695021	1.45724
C2_05950C_A	TES15	1.23145	0.845054	1.45724
C5_04540C_A		2.96457	2.03464	1.45705
CR_00630W_A		1.07666	0.739313	1.4563
CR_00630W_B		1.07666	0.739313	1.4563
C7_00240W_A		12.2499	8.41167	1.45629
C7_00240W_B		12.2499	8.41167	1.45629
C1_03350C_B	RLI1	10.8208	7.43062	1.45624
C5_04630W_A		91.613	62.9118	1.45621
CR_08210C_B	ACO1	31.5654	21.6868	1.45551
C7_02150C_A	ECM42	12.6086	8.66265	1.45551
C5_01890W_A		14.8847	10.2283	1.45524
CR_02380C_A		38.5463	26.4927	1.45498
C4_07050W_A	YDC1	3.34119	2.29671	1.45477
C5_03640W_A		5.2086	3.58082	1.45458
C5_03640W_B		5.2086	3.58082	1.45458
C5_03700C_A		5.2086	3.58082	1.45458
C5_03700C_B		5.2086	3.58082	1.45458
CR_10770W_A		1.81896	1.25054	1.45454
CR_10770W_B		1.81896	1.25054	1.45454
C2_05740W_A	SPO7	5.71214	3.92729	1.45448
CR_08540C_A	SSY5	2.30936	1.5882	1.45407
CR_08540C_B	SSY5	2.30936	1.5882	1.45407
C1_08350C_B		17375.8	11950	1.45405
C3_03560W_A		3.99672	2.74906	1.45385
C3_03560W_B		3.99672	2.74906	1.45385
C2_10830W_A		150.153	103.32	1.45328
C2_10830W_B		150.153	103.32	1.45328
C3_05670C_A		25.4601	17.5198	1.45322
C3_05670C_B		25.4601	17.5198	1.45322
C1_13370W_B		5.29178	3.64241	1.45282
C2_08080C_A	IFM3	1.74838	1.20373	1.45247
C2_08080C_B	IFM3	1.74838	1.20373	1.45247
C1_10690W_B		7.638	5.25936	1.45227
C3_01000W_B	BMS1	4.38064	3.0175	1.45174
C2_08320C_B		1.37093	0.944347	1.45172
C2_01040W_A		31.6528	21.8131	1.45109
C5_01960C_B		25.7773	17.7666	1.45089
C4_00370W_A	HOF1	5.31386	3.66268	1.45082
C3_02960C_B	KRE5	2.42154	1.66925	1.45068
C1_09690W_A	MLS1	73.9553	50.9842	1.45055
C2_05380W_A		14.5587	10.0389	1.45023
C4_07060W_B		4.06384	2.80269	1.44998
C4_00140C_A	HIS4	30.3472	20.9328	1.44975
C3_01830C_A	MNT2	3.38777	2.33739	1.44938
C1_07560W_A		2.6566	1.83293	1.44938
C2_03000C_A		3.86516	2.6674	1.44903
C2_10260C_B	CMK2	13.0046	8.97801	1.4485
C1_08330C_A	ADH2	6.44452	4.44933	1.44843
C3_01820W_A		5.72967	3.95613	1.4483
C1_03480C_B	AGE1	7.57185	5.23073	1.44757
CR_05560W_A		2.23947	1.54798	1.44671
CR_02980C_A	SRP40	1.81996	1.25807	1.44663
C6_00500C_B		5.6274	3.89101	1.44626
C5_00640C_B	SAM51	12.0647	8.34448	1.44582
C6_02760W_A		0.836747	0.578852	1.44553
C6_03750C_B	SBA1	22.9505	15.8775	1.44547
C2_06800C_B		1.11917	0.774299	1.4454
C5_03830C_A		8.25095	5.70895	1.44527
CR_02300C_B		2.24592	1.5544	1.44488
C1_00740C_B	SPE1	24.6656	17.0782	1.44427
C1_06080C_B	ARC35	27.1657	18.8156	1.44379
C5_00120W_A		23.5523	16.319	1.44324
C5_00120W_B		23.5523	16.319	1.44324
C4_00670W_A	TOK1	1.8056	1.25118	1.44312
C2_01690W_A		137.785	95.4805	1.44307
C2_08770C_A		26.865	18.6167	1.44306
C7_04240C_A		9.23465	6.40134	1.44261
C7_04240C_B		9.23465	6.40134	1.44261
C2_00160C_A	NAT2	34.9621	24.2372	1.4425
C3_00050C_A		11.2259	7.78265	1.44242
C1_04780C_A		2.90619	2.01483	1.4424
C4_01360W_A	PGA53	109.594	75.981	1.44238
CR_02110W_B	MCM6	4.68074	3.24557	1.4422
C2_07490W_A	HEM15	89.5176	62.1289	1.44084
C3_00790W_B		1.44033	0.999668	1.44081
C3_04690C_A		1.83508	1.27378	1.44067
C3_04690C_B		1.83508	1.27378	1.44067
C5_02690W_B		17.8173	12.3676	1.44064
C6_00660C_A		46.8254	32.511	1.44029
CR_02630C_A		3.97384	2.76028	1.43965
CR_02000C_A	HEM1	6.80922	4.72984	1.43963
C4_03940C_B	PYC2	24.6463	17.1313	1.43867
C2_00680C_A	SOD5	1.41454	0.983258	1.43863
C5_03150W_B		11.5708	8.04435	1.43838
C3_03650W_A	HBR3	5.32181	3.7014	1.43778
C3_03650W_B	HBR3	5.32181	3.7014	1.43778
CR_02060W_B		16.5031	11.4786	1.43773
C6_02410W_A		14.884	10.354	1.43751
C2_00690W_A		7.89379	5.49316	1.43702
C1_04560W_B		2.59204	1.80433	1.43656
C1_03260W_A		1.16878	0.813774	1.43625
CR_05160C_A		2.04969	1.42763	1.43572
CR_05160C_B		2.04969	1.42763	1.43572
CR_05990C_A	SFL1	4.0748	2.839	1.43529
CR_00880W_A		2.03011	1.4148	1.43491
CR_00880W_B		2.03011	1.4148	1.43491
C1_13530W_B		11.3604	7.9186	1.43465
C4_06770W_A		3.01644	2.10266	1.43458
C2_10340W_A	HEM4	8.19621	5.71457	1.43426
CR_04560C_B		2.22103	1.54907	1.43378
C3_01320C_A	SGA1	1.75938	1.22724	1.43361
C3_01320C_B	SGA1	1.75938	1.22724	1.43361
C1_06020W_A	RGD1	7.15692	4.99424	1.43304
C6_00020W_B		28.3399	19.7787	1.43285
C2_03940C_A	SCH9	6.99736	4.88366	1.43281
CR_03230W_A		9.20604	6.42769	1.43225
C2_02860W_B	SUR2	0.942518	0.658095	1.43219
C7_00220W_A		1.59118	1.11114	1.43203
C7_00220W_B		1.59118	1.11114	1.43203
C4_03690C_A		14.5695	10.1796	1.43124
C5_05140W_B		8.378	5.8545	1.43104
C1_11020W_B		1.78233	1.2455	1.43101
C3_03110W_A		1.29688	0.90656	1.43056
C3_03110W_B		1.29688	0.90656	1.43056
C4_05320W_A	LYS1	70.8239	49.5133	1.4304
C2_07950W_A	SEH1	7.09027	4.9575	1.43021
C5_05080W_A	GRF10	1.67406	1.17052	1.43019
C5_05080W_B	GRF10	1.67406	1.17052	1.43019
C1_11550W_B	GAR1	40.6333	28.4242	1.42953
C1_03760C_A	STR2	18.5163	12.9539	1.4294
C1_11070W_B	PET127	2.70195	1.89041	1.42929
C4_00750C_B		5.07177	3.54941	1.4289
CR_03520C_B		15.0749	10.5529	1.42851
C6_02210W_B		10.0584	7.04686	1.42736
C2_09100C_B		5.02403	3.51981	1.42736
C1_10190W_B		10.976	7.6918	1.42697
CR_08370W_B	GSH2	13.4867	9.45135	1.42695
C1_06690W_B	CYK3	7.5616	5.29957	1.42683
C4_03360C_A	VTC4	32.0118	22.4393	1.4266
CR_04130C_A	EAF7	5.30272	3.71846	1.42605
C1_01890C_A		6.43853	4.51546	1.42589
C7_03240W_A		6.99626	4.90767	1.42558
C6_03520C_A		2.12468	1.4906	1.42538
C4_05670W_A	YME1	47.645	33.428	1.4253
C2_00830C_A		8.00422	5.61602	1.42525
C1_13740W_A	KAR9	1.39452	0.978445	1.42524
CR_09930W_A		1.66656	1.16951	1.42502
CR_09930W_B		1.66656	1.16951	1.42502
C4_00040W_A	CNH1	4.62106	3.24466	1.42421
C2_07450C_A	RCL1	2.89889	2.03549	1.42417
C1_12030W_A	SER33	64.306	45.1549	1.42412
C1_12030W_B	SER33	64.306	45.1549	1.42412
C1_11470C_B	DPP1	6.05772	4.25499	1.42367
C1_06100C_B	MSI3	61.8329	43.4389	1.42345
C1_09090C_B	ARG81	1.28995	0.906289	1.42333
C4_06110C_B	TRP5	26.2288	18.4325	1.42296
CR_03950W_B		5.68482	3.9975	1.42209
CR_00480W_A	MRPL6	9.11726	6.41299	1.42169
CR_00480W_B	MRPL6	9.11726	6.41299	1.42169
C3_00580W_A	FLO9	2.15875	1.51878	1.42137
C1_06930W_A	PGA63	13.7736	9.6925	1.42106
C2_04340C_A		5.90674	4.15662	1.42104
C2_04340C_B		5.90674	4.15662	1.42104
C4_07060W_A		3.54547	2.49497	1.42104
C3_03010C_B	DTD2	24.7309	17.4042	1.42098
C1_05880W_B	PRN4	6.30347	4.43647	1.42083
C3_00500C_A		1.97963	1.39341	1.42071
C3_00500C_B		1.97963	1.39341	1.42071
C1_10670C_A	RPA190	4.63999	3.26917	1.41932
C3_07570C_A		3.68432	2.59597	1.41925
C3_07570C_B		3.68432	2.59597	1.41925
C6_03950C_A		8.1585	5.74914	1.41908
CR_01480W_B	PRS	2.61356	1.84288	1.4182
C3_06140W_A		5.64032	3.97734	1.41811
C3_06140W_B		5.64032	3.97734	1.41811
CR_02540W_A	CHO2	4.44474	3.13454	1.41799
C4_00450C_A	PGA10	21.2219	14.967	1.41791
C1_07420C_B	PEX3	2.69427	1.90037	1.41776
C5_01920C_B		2.4957	1.76115	1.41709
C1_13740W_B	KAR9	0.924509	0.652439	1.417
C7_03290C_A	RBR3	0.950279	0.670688	1.41687
C1_00730C_B	CMP1	8.22462	5.80559	1.41667
C3_06700C_B		90.5411	63.9171	1.41654
C3_06700C_A		90.541	63.9171	1.41654
CR_02670C_B		5.78653	4.08575	1.41627
C6_00380C_A		7.20929	5.09167	1.4159
C6_00380C_B		7.20929	5.09167	1.4159
C1_06620C_A		2.82268	1.99485	1.41498
C7_01970C_B	TOM40	29.95	21.1673	1.41492
C7_01970C_A	TOM40	29.9499	21.1673	1.41492
C3_03290C_A	NPR2	1.92389	1.35988	1.41475
C3_05080W_A		1.19585	0.845436	1.41448
C3_05080W_B		1.19585	0.845436	1.41448
C2_02390W_A		34.1283	24.1328	1.41419
C1_03390W_A	EHT1	16.1239	11.404	1.41388
C1_03980W_A	SPC19	7.70189	5.44755	1.41383
CR_08300C_A		12.6159	8.9234	1.4138
C1_08570C_A	PCL2	7.16817	5.07293	1.41302
C4_01740W_A	TIM12	47.4886	33.6094	1.41295
C4_01740W_B	TIM12	47.4886	33.6094	1.41295
C6_03720W_A	ALA1	14.0847	9.96885	1.41287
C5_04540C_B		3.30035	2.33625	1.41267
C5_00700C_A	SPE2	8.22271	5.82203	1.41235
C1_05940W_A	PHO87	19.3306	13.6976	1.41124
C1_04290C_B	ACS2	104.222	73.8828	1.41064
CR_02030C_A		1.1936	0.846387	1.41023
C7_02860C_A		6.69826	4.75094	1.40988
C4_03190W_B		2.98577	2.11799	1.40972
C1_11970C_A		1.95117	1.38417	1.40962
C1_11970C_B		1.95117	1.38417	1.40962
C1_04300C_B	SSA2	73.2167	51.9682	1.40888
C6_00320C_B	DNA2	0.810518	0.57532	1.40881
C5_04600C_B	GRR1	7.61301	5.40445	1.40866
C1_09370W_B	CEF1	3.46371	2.45901	1.40858
C1_11230W_A	FGR39	6.13737	4.35905	1.40796
C3_03070W_A		1.16661	0.828733	1.4077
C1_00750C_B	VPS27	6.00467	4.26573	1.40766
C6_00720C_B	COX15	21.615	15.3554	1.40765
C2_06210C_A	SER1	41.6586	29.5995	1.40741
C2_06210C_B	SER1	41.6586	29.5995	1.40741
C3_00060W_B	TLO7	10.8673	7.72602	1.40659
C5_02890W_A	YNK1	173.869	123.628	1.40639
C5_05390C_A	PGA4	46.8364	33.3049	1.40629
C2_01010W_A	HGT8	92.715	65.9412	1.40602
C6_02970C_A		2.30419	1.63906	1.40581
C3_03680W_A		3.85598	2.74298	1.40576
C2_03550C_A		7.50999	5.34238	1.40574
CR_03900W_A	HST7	3.24457	2.30811	1.40572
C3_02510C_B	SAP8	1.13608	0.808446	1.40526
C3_04380C_A		69.4074	49.3939	1.40518
C3_04380C_B		69.4074	49.3939	1.40518
C2_08570W_B	ANP1	6.60773	4.70407	1.40468
C1_11450C_B	SAM2	88.5533	63.0444	1.40462
CR_04240C_B		4.1836	2.9806	1.40361
CR_05770W_A		3.10087	2.20924	1.4036
C1_00930C_B	SIN3	10.654	7.59139	1.40344
C3_01760W_A	AFG3	8.41371	5.99599	1.40322
C7_01940C_A		6.72087	4.78983	1.40315
C1_08000W_B	NRP1	1.78	1.26871	1.403
C1_01880C_B	PTR3	1.33366	0.950592	1.40298
C3_05760W_A		8.45231	6.02645	1.40254
C3_05760W_B		8.45231	6.02645	1.40254
C3_06050C_A		11.7558	8.3828	1.40237
C3_06050C_B		11.7558	8.3828	1.40237
C1_01710W_A		3.10733	2.21592	1.40227
C1_02110C_B	HGT2	0.759159	0.54152	1.40191
C3_05220W_A	CDR1	6.90059	4.92381	1.40147
C4_06090C_B		1.95703	1.39667	1.40121
C4_04160W_B		49.5653	35.3788	1.40099
C6_03000C_A		2.39785	1.71204	1.40058
CR_10660W_A	CKA1	5.71952	4.08429	1.40037
CR_10660W_B	CKA1	5.71952	4.08429	1.40037
C5_02660C_B		30.2249	21.591	1.39988
C1_08410C_A	SAM4	39.1518	27.9703	1.39976
C4_03390W_B	CSH3	27.8375	19.8886	1.39967
C1_12610W_A		18.3011	13.0754	1.39966
C1_11320C_A		1617.14	1155.52	1.39949
C6_03460W_B		3.85756	2.75649	1.39944
C2_06200C_A		4.07122	2.90969	1.39919
C2_06220C_A	MEC3	7.16327	5.11996	1.39909
C1_09390W_A		0.84636	0.60499	1.39897
C6_04610C_A	NAG3	1.64716	1.17768	1.39865
C1_05930C_B		4.03852	2.8875	1.39862
C1_06440C_A		3.54138	2.53368	1.39772
C4_04590W_A	SCS7	32.2835	23.0991	1.39761
C4_04590W_B	SCS7	32.2835	23.0991	1.39761
C4_02050W_A	HGH1	8.91934	6.38211	1.39755
C4_02050W_B	HGH1	8.91934	6.38211	1.39755
C1_12210W_B	TRP3	9.39194	6.72031	1.39755
C6_02460C_B		12.9552	9.27409	1.39693
C1_03070C_B	ORC1	2.86014	2.0475	1.3969
C1_07000W_A	MEF2	0.964429	0.690428	1.39686
C2_01780W_A	MSB2	4.29481	3.07791	1.39537
C1_04370C_B		23.676	16.9759	1.39468
C1_02560W_A		16.1292	11.5703	1.39402
C1_02560W_B		16.1292	11.5703	1.39402
C1_02430C_B		5.97977	4.28995	1.3939
C1_02100W_B		1.47621	1.05941	1.39343
C1_13110C_A	CHS3	4.54612	3.26302	1.39322
C2_00760C_A		242.397	173.983	1.39322
C2_00760C_B		242.397	173.983	1.39322
C7_02690C_B		7.04724	5.05826	1.39321
C1_09200W_A	LYS142	3.20306	2.29933	1.39304
C2_00850W_A	MSF1	14.5049	10.4136	1.39288
CR_08590W_A		1.50454	1.08022	1.39281
CR_08590W_B		1.50454	1.08022	1.39281
C1_03770W_A	SKO1	2.04498	1.46851	1.39255
C1_10990C_B	RTG3	5.45559	3.91841	1.3923
C5_03260C_B		1.45095	1.04239	1.39194
C4_03440C_A	DOT4	3.51776	2.52738	1.39186
C4_03440C_B	DOT4	3.51776	2.52738	1.39186
C3_01660W_B		68.4702	49.1962	1.39178
C6_01560W_B		2.82173	2.02776	1.39155
CR_10780C_A	IAH1	6.39075	4.59375	1.39118
CR_10780C_B	IAH1	6.39075	4.59375	1.39118
C5_00940C_A	HAP5	3.60594	2.59288	1.39071
C1_14190C_A		12.3814	8.90354	1.39062
C1_14190C_B		12.3814	8.90354	1.39062
C6_00320C_A	DNA2	0.72089	0.518421	1.39055
C1_05110C_A	ARO4	80.628	57.9842	1.39052
C1_06040W_B	RTT101	1.13303	0.814829	1.39051
CR_04750W_A		81.4364	58.574	1.39031
CR_04750W_B		81.4364	58.574	1.39031
C5_00550C_B		30.5195	21.9526	1.39025
C3_02640C_A	ZCF1	4.11564	2.96049	1.39019
C1_02880C_A	MIA40	19.5388	14.0559	1.39007
C1_05780W_B		5.79051	4.16574	1.39003
C2_09280C_A		1.8527	1.33289	1.38999
C2_09280C_B		1.8527	1.33289	1.38999
C2_01070W_A		14.188	10.2129	1.38922
C2_10100W_A	CWC22	1.54086	1.10928	1.38907
C4_03360C_B	VTC4	19.9068	14.334	1.38878
CR_08160W_B	PTC5	7.00277	5.04307	1.38859
C7_00970C_A	YOX1	3.46819	2.49792	1.38843
C7_00970C_B	YOX1	3.46819	2.49792	1.38843
C7_01870W_A	MSK1	3.13485	2.25789	1.38839
C7_01870W_B	MSK1	3.13485	2.25789	1.38839
C2_07110C_A		1.60695	1.1577	1.38805
C1_06760C_A		2.18185	1.57195	1.38799
C2_10240W_B	GPD1	104.297	75.1557	1.38774
CR_02430C_A		11.018	7.94004	1.38766
C3_02140C_B		5.10358	3.68144	1.3863
C3_02440C_B	MED7	3.50844	2.53083	1.38628
C1_06180W_B	TLO34	40.8991	29.5129	1.3858
C2_03450W_A		9.76807	7.05088	1.38537
C3_07880C_A		5.92497	4.27805	1.38497
C3_07880C_B		5.92497	4.27805	1.38497
C4_03830W_A		1.48407	1.07163	1.38487
C2_02860W_A	SUR2	356.907	257.744	1.38473
C7_01750W_A		2.36241	1.70605	1.38473
C7_01750W_B		2.36241	1.70605	1.38473
CR_03780C_B		4.56009	3.29391	1.3844
C4_02870C_B	ZUO1	26.5405	19.1772	1.38396
C4_02020W_A	CAT2	5.03703	3.63986	1.38385
C4_02020W_B	CAT2	5.03703	3.63986	1.38385
C5_00750C_B		19.0677	13.7794	1.38378
C4_07090C_A	TRP4	15.3718	11.1088	1.38375
C1_10860C_B	ADA2	4.29247	3.10229	1.38364
C4_00700C_B		12.5456	9.06982	1.38322
C4_00460C_B		2.84447	2.05665	1.38306
C4_00680W_B		4.01078	2.90028	1.38289
C2_10740C_A		1.70299	1.23171	1.38262
C2_10740C_B		1.70299	1.23171	1.38262
C6_03120W_A	POL5	3.57005	2.58261	1.38234
C6_01460C_A		2.67603	1.93626	1.38206
C1_08560W_B	TCP1	16.355	11.8358	1.38182
C1_13950C_A		3.04701	2.20538	1.38163
C1_13950C_B		3.04701	2.20538	1.38163
C2_09460C_A		3.32098	2.40409	1.38139
C4_06600W_B	TOP2	3.72105	2.69389	1.38129
C2_01400C_A	ESC4	1.86767	1.35239	1.38101
C6_04490W_A	LIP4	2.18963	1.58611	1.3805
CR_05220C_A	GUT1	1.45216	1.05193	1.38048
CR_07000C_A	POL2	3.32179	2.40694	1.38009
C1_08170C_A	BUL1	9.57719	6.94055	1.37989
CR_00750C_A		3.34047	2.42088	1.37986
CR_00750C_B		3.34047	2.42088	1.37986
C3_01140W_A		10.1079	7.32619	1.37969
C2_03880C_A		342.242	248.072	1.37961
C1_10060C_A		5.27585	3.8255	1.37913
C1_00600W_B	APC1	1.51083	1.09563	1.37896
C5_02720W_A	PEP12	5.12045	3.71656	1.37774
C4_04180C_B		6.37293	4.62635	1.37753
C2_08730W_A	MFG1	2.85521	2.07306	1.3773
C1_06980C_A		2.142	1.55544	1.3771
C6_01760W_A	SEC12	6.94286	5.04167	1.3771
C1_08730W_B		11.9635	8.68811	1.377
C2_03410W_A		8.95642	6.50571	1.3767
C3_03500W_A	SKN2	2.44242	1.77433	1.37653
C1_12350W_A		1.82134	1.32321	1.37646
C3_00950C_A		4.528	3.28975	1.3764
C4_05070C_A	ARG8	13.2539	9.62982	1.37634
C4_01970W_A		15.9983	11.6252	1.37618
C4_01970W_B		15.9983	11.6252	1.37618
CR_01330W_A	CPA2	8.48316	6.16499	1.37602
C1_00450C_A		76.9736	55.943	1.37593
C1_00450C_B		76.9736	55.943	1.37593
C1_07830C_B		5.74718	4.17766	1.37569
C3_03140C_A	DAL4	5.20418	3.78333	1.37556
CR_07650W_A	GLC7	22.0819	16.0545	1.37543
C4_04390W_B		690.277	501.94	1.37522
C2_06760C_A		3.97767	2.89348	1.3747
C2_06760C_B		3.97767	2.89348	1.3747
C5_01400W_A	SEF2	1.99578	1.45184	1.37466
CR_05020W_A	LYP1	1.2424	0.903911	1.37448
CR_07530C_A	ECM22	2.569	1.86949	1.37417
C1_03360W_B		6.11323	4.44879	1.37413
C4_05570C_B	TUB4	2.53177	1.84245	1.37413
CR_10140W_A		19.5204	14.2071	1.374
CR_10140W_B		19.5204	14.2071	1.374
C7_00450C_A		4.50542	3.27926	1.37392
C7_00450C_B		4.50542	3.27926	1.37392
C6_01330C_A		4.2684	3.10684	1.37387
C2_06650C_B		3.0201	2.19846	1.37374
C2_00060C_A		15.7962	11.4991	1.37369
C2_00060C_B		15.7962	11.4991	1.37369
C1_09970C_B	PDC2	1.50639	1.09667	1.3736
C1_08670W_B	SWI6	3.95651	2.88112	1.37325
C2_09020W_A	CDC47	11.4469	8.33797	1.37287
CR_01230C_B	CDC27	1.62279	1.1822	1.37269
C6_03390W_A		26.2177	19.1003	1.37264
C6_03550C_A		3.8147	2.7809	1.37175
C4_01680W_B	TOA2	24.0487	17.5337	1.37157
C5_02350C_A		4.62166	3.37034	1.37127
C3_01940C_B		51.0027	37.1957	1.3712
C2_08920W_A		1.53096	1.11667	1.371
C2_04640C_A	SNU114	3.20242	2.33596	1.37092
C1_01910W_A		16.7786	12.2393	1.37087
C7_02920W_A		7.89182	5.75779	1.37063
C1_14350W_A		19.9579	14.5629	1.37046
C1_14350W_B		19.9579	14.5629	1.37046
C3_00250C_A	TIM44	21.8283	15.9312	1.37016
C3_00250C_B	TIM44	21.8283	15.9312	1.37016
C1_09450C_A	NUP188	4.77762	3.48713	1.37007
C1_02920W_B	CDC73	13.3872	9.77269	1.36986
C7_03120W_B	TIM54	11.6756	8.52481	1.3696
C1_11690W_A		1.95837	1.43043	1.36908
CR_03260W_A		17.083	12.4802	1.36881
C3_02720W_A		1.41392	1.03304	1.36869
C3_05420W_A		3.43422	2.51004	1.36819
C3_05420W_B		3.43422	2.51004	1.36819
C5_02360C_B		3.83034	2.79958	1.36818
C1_08590C_A	ERG1	269.095	196.714	1.36795
C2_02400W_A	ECM3	9.42539	6.89134	1.36772
C2_05810W_A		2.06519	1.51011	1.36757
C2_02980C_A	DLD1	27.8438	20.361	1.3675
C6_04520W_B	ILS1	27.0783	19.8027	1.36741
C2_10790C_A		5.46794	4.00246	1.36614
C2_10790C_B		5.46794	4.00246	1.36614
C1_09040C_B		4.4576	3.26356	1.36587
C6_02430W_A		2.18213	1.59796	1.36557
C2_07890W_A	PRS5	2.78505	2.03953	1.36553
CR_09990W_A		1.7465	1.27906	1.36546
CR_09990W_B		1.7465	1.27906	1.36546
C7_01220W_A	GCN3	14.7682	10.8179	1.36516
C7_01220W_B	GCN3	14.7682	10.8179	1.36516
CR_03380W_A	MTG1	2.13503	1.56439	1.36477
C1_08540C_B		9.7714	7.16229	1.36428
C6_00240C_A		2.19779	1.61104	1.3642
C1_07790C_A		3.99217	2.92681	1.364
C1_07790C_B		3.99217	2.92681	1.364
CR_07790C_B	YHB1	112.168	82.2417	1.36389
C4_06940C_B		5.94314	4.35773	1.36382
C1_08370W_A	SDS24	13.5528	9.93745	1.36381
CR_03850W_A	HGT3	1.16053	0.851031	1.36367
CR_07020W_A		26.205	19.2182	1.36355
CR_06440C_A	BCR1	2.79357	2.04931	1.36318
C1_03040W_B		4.94096	3.62508	1.36299
C1_09490C_A	GUA1	14.4102	10.5738	1.36283
C7_02340C_A		4.29499	3.15162	1.36278
C1_05270C_B		17.8026	13.0636	1.36277
CR_08110W_B		1.1285	0.828315	1.3624
C1_09170W_B	CTA8	1.48759	1.09311	1.36089
C7_01900W_A	NUC2	19.5195	14.3439	1.36082
C7_01900W_B	NUC2	19.5195	14.3439	1.36082
CR_05730C_A		4.06055	2.98428	1.36065
C2_00600C_A		25.0508	18.4127	1.36051
CR_07570W_B		13.9815	10.2779	1.36035
C1_03560C_B	SUA71	24.0456	17.6807	1.35999
CR_05010W_A		2.00268	1.47262	1.35995
C4_00450C_B	PGA10	11.3069	8.31576	1.3597
C5_04330W_B		326.194	239.926	1.35956
CR_04210C_B	QDR1	50.1022	36.856	1.35941
C4_00580W_A		45.073	33.1703	1.35884
C1_09380W_A	RIM20	7.65861	5.63621	1.35882
C2_00840W_A		8.30111	6.10944	1.35874
C6_02320C_B	IPL1	1.96227	1.44438	1.35856
C1_09950C_B		14.3981	10.5987	1.35848
C3_03440C_A		2.12161	1.56191	1.35834
CR_08940W_A		2.45268	1.80612	1.35798
CR_08940W_B		2.45268	1.80612	1.35798
C2_00580C_A	SMF3	26.104	19.225	1.35781
C2_00580C_B	SMF3	26.104	19.225	1.35781
C3_02120W_A		7.71243	5.6803	1.35775
C3_03480C_B	ALT1	13.0678	9.62497	1.3577
C4_02580W_B		1.28551	0.946842	1.35768
C1_02490C_B		3.21381	2.3675	1.35747
C1_10140C_B		1.45062	1.06882	1.35722
C3_07210W_A	MET8	7.79914	5.74659	1.35718
C3_07210W_B	MET8	7.79914	5.74659	1.35718
C2_02970C_B	ALD5	0.750766	0.553427	1.35658
C6_00900C_B		4.30806	3.17593	1.35647
CR_09120C_A	TUB1	31.9089	23.5332	1.35591
CR_09120C_B	TUB1	31.9088	23.5332	1.3559
C6_04580W_B	HXK1	5.03029	3.71079	1.35558
C5_01580C_B	CEF3	71.013	52.3998	1.35522
C5_01600C_A	SPB4	2.2619	1.66918	1.3551
C4_06440C_A		4.80033	3.54269	1.355
C4_06850C_B		12.4574	9.19556	1.35472
C7_03530C_A	ISY1	5.36177	3.95789	1.3547
C5_04700C_B	MES1	27.3423	20.1872	1.35443
CR_06490C_B	HSP60	20.9379	15.4659	1.35381
C3_07030C_A		1.91365	1.41392	1.35344
C3_07030C_B		1.91365	1.41392	1.35344
C2_02420C_A		15.4921	11.4475	1.35332
C1_02590C_A	SNZ1	62.9289	46.5151	1.35287
C7_03720C_A	HIS7	25.575	18.9067	1.3527
C7_03720C_B	HIS7	25.575	18.9067	1.3527
C2_01760C_A		1.19021	0.880005	1.35251
C3_07200C_A	ZFU2	1.66547	1.23155	1.35234
C3_07200C_B	ZFU2	1.66547	1.23155	1.35234
C1_10940C_A	ERP5	49.4241	36.5493	1.35226
C6_04280W_B		55.4396	41.0059	1.35199
CR_05660W_A	SDA1	2.83674	2.09846	1.35182
C1_01690C_B	LSC1	101.303	74.9484	1.35163
C1_04610W_B	ATP1	123.995	91.758	1.35133
C3_03150W_A		2.13044	1.57664	1.35125
C1_01220C_A		3.37687	2.50014	1.35067
C1_01220C_B		3.37687	2.50014	1.35067
C1_02970W_B		63.2026	46.804	1.35037
C1_07340W_A		11.4622	8.48864	1.3503
C1_04880C_A	MRPL37	41.4483	30.7029	1.34998
C1_06270W_A		2.15007	1.59288	1.3498
C2_03620W_A	IFK2	8.33001	6.1738	1.34925
C1_13060C_B		4.0502	3.00282	1.3488
C5_02910C_A	GYP8	2.35955	1.74947	1.34872
C2_08690C_A		2.0567	1.52594	1.34783
C2_08690C_B		2.0567	1.52594	1.34783
C7_00690W_A	NOP15	7.39467	5.48637	1.34783
C7_00690W_B	NOP15	7.39467	5.48637	1.34783
C7_02950C_A	DBF4	1.70159	1.26289	1.34738
C1_00390W_A	ENA2	1.18297	0.878062	1.34725
C1_00390W_B	ENA2	1.18297	0.878062	1.34725
C4_05040W_A		56.1732	41.6978	1.34715
C1_04890W_B	YBN5	40.5477	30.1035	1.34694
C1_09920W_A	VPS41	2.21767	1.6465	1.3469
C2_03760C_A		23.489	17.4394	1.34689
C5_02150C_B	ORC4	4.2604	3.16314	1.34689
C1_04760C_B	SYG1	10.7946	8.01613	1.3466
C4_00270W_A	ATP2	186.115	138.253	1.3462
CR_05690W_B	MCT1	1.58591	1.17808	1.34618
CR_00640W_A	ACC1	34.6362	25.7297	1.34616
CR_00640W_B	ACC1	34.6362	25.7297	1.34616
C6_00210W_A		12.1861	9.05263	1.34614
C1_09490C_B	GUA1	20.4138	15.165	1.34611
C1_01880C_A	PTR3	1.80439	1.34081	1.34574
C4_04320W_A	FRE10	64.2031	47.711	1.34566
C7_01180W_A	MDM12	2.35182	1.74781	1.34558
C7_01180W_B	MDM12	2.35182	1.74781	1.34558
CR_05380C_B	YCP4	36.7193	27.314	1.34434
CR_02160W_A	UGT51C1	1.82745	1.35947	1.34424
C7_00070C_A		17.9707	13.3716	1.34394
C7_00070C_B		17.9707	13.3716	1.34394
C1_03110W_A	RPL6	363.035	270.166	1.34375
C2_09890W_B	SMM1	1.06438	0.792153	1.34366
C3_01610W_B		50.6895	37.7281	1.34355
C1_06140C_A		1.34782	1.00341	1.34323
C1_06140C_B		1.34782	1.00341	1.34323
C4_03120C_A	BUB1	3.45656	2.57349	1.34314
C5_03040W_A		2.95838	2.20315	1.34279
C1_08590C_B	ERG1	267.149	198.961	1.34272
C6_03290W_A		13.6801	10.1913	1.34233
CR_01960C_B	MRS2	2.83822	2.11465	1.34217
C1_00990C_A	NMA111	2.10522	1.5686	1.3421
C1_00990C_B	NMA111	2.10522	1.5686	1.3421
C4_01910W_A		1.61534	1.20371	1.34197
C2_06960W_A	SPE3	27.2662	20.3201	1.34184
C2_06960W_B	SPE3	27.2662	20.3201	1.34184
C6_01750C_B		5.58433	4.16182	1.3418
C1_05200C_B		5.69348	4.24337	1.34173
C1_10260C_A	RPA34	3.91292	2.91661	1.3416
C1_10260C_B	RPA34	3.91292	2.91661	1.3416
CR_03830C_A	MCM2	2.89606	2.15867	1.34159
C5_01300C_A		2.01378	1.50168	1.34102
CR_08680C_A		1.28522	0.958419	1.34097
CR_08680C_B		1.28522	0.958419	1.34097
C1_04600C_B		6.74888	5.03421	1.34061
C1_13750C_A		1.79749	1.34092	1.34049
C1_13750C_B		1.79749	1.34092	1.34049
C6_02190C_A		14.5788	10.8758	1.34048
C1_13450W_A	HYR1	1.25758	0.938578	1.33988
C1_09640W_B	ADE12	94.9827	70.9039	1.3396
C4_02420C_B		5.40219	4.03373	1.33926
C3_00450C_A		20.4399	15.2636	1.33913
C3_00450C_B		20.4399	15.2636	1.33913
C3_05950W_A		0.903468	0.674832	1.3388
C3_05950W_B		0.903468	0.674832	1.3388
C2_07550W_A		48.229	36.0248	1.33877
C4_00050W_B		5.61265	4.19311	1.33854
C5_00730W_B	HYR3	7.23439	5.40504	1.33845
C6_00900C_A		2.82756	2.11271	1.33836
C2_00820W_A		2.00435	1.49766	1.33833
C1_02040C_B		4.65162	3.47592	1.33824
C1_09940W_B		56.8165	42.4586	1.33816
C1_04750W_A	IFE1	7.45533	5.57191	1.33802
C4_06760W_B	GUT2	24.9723	18.6641	1.33798
C2_10610W_B	GYP5	3.79049	2.83314	1.33791
C7_03280C_B		3.12479	2.33574	1.33781
C6_00270W_B		11.4098	8.52905	1.33775
C7_03330C_A	SHM1	27.4824	20.5438	1.33775
C2_00360C_A		35.14	26.2696	1.33767
C6_01790C_B	ZCF18	2.38285	1.78151	1.33754
C1_08330C_B	ADH2	5.61884	4.20087	1.33754
C4_04710W_A	GYP1	6.03465	4.51205	1.33745
C7_03260C_A		18.2565	13.6595	1.33654
C3_03030C_A	ECM14	7.71606	5.7732	1.33653
C1_04990C_A		5.09487	3.81218	1.33647
C1_01290C_B		1.62537	1.21631	1.33631
C6_03690W_B	ALS5	1.73337	1.29722	1.33623
C5_02900W_A		7.69536	5.75918	1.33619
C4_02960W_B		1.81758	1.36038	1.33608
CR_03360W_B		11.7921	8.826	1.33607
C2_04550C_A	NDH51	27.4769	20.5682	1.3359
C2_04550C_B	NDH51	27.4769	20.5682	1.3359
CR_09900C_A	DPB2	2.33567	1.74878	1.33559
CR_09900C_B	DPB2	2.33567	1.74878	1.33559
C1_08790W_B	TPO3	47.8606	35.8347	1.33559
CR_03140C_B	SYN8	5.86712	4.39347	1.33542
C7_01820C_A	VMA11	45.8372	34.3247	1.3354
C7_01820C_B	VMA11	45.8372	34.3247	1.3354
C1_08860C_B		2.57491	1.92936	1.33459
C6_01140C_A	ARC18	23.912	17.9171	1.33459
C2_05370C_A	RXT3	11.323	8.48556	1.33438
C5_02170C_A	GCD11	17.8743	13.3974	1.33416
C5_02170C_B	GCD11	17.8743	13.3974	1.33416
C2_09060C_B	ASN1	86.4641	64.8202	1.33391
C3_06400C_A		2.74485	2.05794	1.33379
C3_06400C_B		2.74485	2.05794	1.33379
C3_00820W_A	SCT1	11.5933	8.69353	1.33355
C1_03790C_A		23.6654	17.7471	1.33348
C4_06400C_B	VMA8	52.3537	39.2642	1.33337
C4_05220C_B		2.10635	1.57976	1.33334
C1_11160C_A		59.8329	44.8812	1.33314
CR_03470W_A		4.85842	3.64449	1.33309
C2_07270W_A		9.21901	6.91603	1.33299
C1_00840C_B	NRM1	2.67178	2.0044	1.33296
CR_07920W_A		3.19103	2.39401	1.33292
C1_02870W_A	YPT7	7.77325	5.83184	1.3329
CR_01690C_A	CDC60	24.5869	18.4486	1.33272
C3_04430W_A	RIP1	90.8276	68.1583	1.3326
C3_04430W_B	RIP1	90.8276	68.1583	1.3326
C1_11140W_B		7.08524	5.31747	1.33245
C2_08310W_A	TIM22	19.5846	14.6985	1.33242
C6_04500C_B	TSM1	3.88066	2.91269	1.33233
CR_00010C_A		3.63449	2.72844	1.33207
C1_02630C_B	EXG2	1.98075	1.4872	1.33187
C3_00620C_A		29.2772	21.9836	1.33177
C3_00620C_B		29.2772	21.9836	1.33177
C2_07660W_A	PDS5	3.52658	2.64874	1.33141
C4_07190W_A	SEC10	5.79281	4.35243	1.33094
C1_11310C_A	PSP1	9.68306	7.27789	1.33048
CR_08610W_A		78.8982	59.3092	1.33029
CR_08610W_B		78.8982	59.3092	1.33029
C3_01200W_B	UTP20	1.18641	0.891914	1.33018
C2_04830W_A		6.64098	4.99646	1.32914
C1_14440C_A	GDI1	19.0352	14.3254	1.32877
C1_14440C_B	GDI1	19.0352	14.3254	1.32877
C2_07860W_A		5.55377	4.17987	1.3287
C3_06100C_A	DED1	12.7832	9.62217	1.32852
C3_06100C_B	DED1	12.7832	9.62217	1.32852
C6_02920C_A	VPS51	4.98981	3.75678	1.32822
C1_06030C_B		2.97473	2.24011	1.32794
C2_00340C_A	ARO8	59.3156	44.6735	1.32776
C2_00340C_B	ARO8	59.3156	44.6735	1.32776
C5_03090W_B	VPS4	9.28265	6.99167	1.32767
C1_13010W_B		2.23073	1.6802	1.32766
C1_06410W_A		1.17073	0.88198	1.32739
C1_14110C_A	RPL4B	150.661	113.503	1.32737
C1_14110C_B	RPL4B	150.661	113.503	1.32737
CR_01290C_B	CWH43	11.7593	8.86006	1.32722
C2_07360W_B		1.58419	1.19364	1.32719
C4_06340W_B	AGO1	10.2099	7.69298	1.32717
C1_11550W_A	GAR1	45.9913	34.6574	1.32702
C1_07150W_B		37.818	28.499	1.32699
CR_10620C_A		1.62809	1.22746	1.32638
CR_10620C_B		1.62809	1.22746	1.32638
C7_03130C_B	DFR1	4.48569	3.38212	1.3263
C4_05070C_B	ARG8	16.39	12.36	1.32605
C5_04270C_B	SAH1	127.853	96.4173	1.32604
C2_10590W_A	GAL4	13.4494	10.1466	1.3255
C2_10590W_B	GAL4	13.4494	10.1466	1.3255
CR_03950W_A		7.9391	5.98992	1.32541
C4_06790W_B		3.78572	2.85717	1.32499
C1_07710C_B	ADE4	32.6725	24.6607	1.32488
C7_02170C_A		4.27959	3.23095	1.32456
C7_02170C_B		4.27959	3.23095	1.32456
C2_10270W_B	PUS7	3.23015	2.43876	1.32451
C2_08750W_B		2.2387	1.69057	1.32423
C1_10160W_A	MIR1	84.0973	63.5164	1.32403
C1_10690W_A		5.88784	4.44723	1.32394
C2_10340W_B	HEM4	10.1327	7.6538	1.32388
C7_02980C_A	SFI1	1.16174	0.877577	1.3238
CR_10290C_A		2.79813	2.11413	1.32353
CR_10290C_B		2.79813	2.11413	1.32353
C4_03600C_B		16.167	12.2161	1.32342
C1_10610W_A	FCY23	9.08938	6.87019	1.32302
C1_10610W_B	FCY23	9.08938	6.87019	1.32302
C1_08130C_A	TERT	1.13607	0.858825	1.32282
C2_06650C_A		2.18761	1.65407	1.32256
C4_06270C_A	ERG26	20.8949	15.7999	1.32247
C4_06270C_B	ERG26	20.8949	15.7999	1.32247
C7_02840C_A	ERG5	51.9247	39.2735	1.32213
C7_02840C_B	ERG5	51.9247	39.2735	1.32213
C3_05390C_A	GPI1	6.81763	5.15791	1.32178
C1_10120C_B		13.9277	10.5371	1.32178
C1_09080C_B	PGA6	29.1954	22.0883	1.32176
CR_08000C_B		16.2192	12.2732	1.32151
C1_00160C_A		30.6883	23.2236	1.32142
C1_00160C_B		30.6876	23.2236	1.32139
C3_02160C_B		5.63801	4.26704	1.32129
C2_08140C_A	PHM7	12.6719	9.59364	1.32087
C4_00890W_B	ARO1	26.3243	19.936	1.32044
CR_09740W_A		2.91845	2.21022	1.32043
CR_09740W_B		2.91845	2.21022	1.32043
C7_04180W_A	FAA2-3	0.703736	0.533025	1.32027
C7_04180W_B	FAA2-3	0.703736	0.533025	1.32027
C1_03210C_A	CDC12	29.259	22.1619	1.32024
C1_07890C_B	ADE5,7	42.8932	32.4922	1.32011
C2_03570C_A		3.86862	2.93086	1.31996
C1_10840C_A		37.4411	28.3666	1.3199
C7_01950W_B		4.48052	3.39494	1.31976
C2_08710W_B	PEX17	10.216	7.74106	1.31971
C1_02750C_B		6.72411	5.09553	1.31961
C2_09400C_A	ERG24	18.0627	13.6894	1.31947
C2_06190W_A	ILV1	28.2009	21.374	1.31941
C2_06190W_B	ILV1	28.2009	21.374	1.31941
C6_01620W_B		2.92406	2.21634	1.31932
C5_00260W_A		14.892	11.2877	1.31932
C5_00260W_B		14.892	11.2877	1.31932
C3_04290C_A	SNF5	7.06245	5.35397	1.31911
CR_10680W_B	RPO21	19.7807	14.9963	1.31904
CR_06290C_B		5.55921	4.21469	1.31901
C2_09750W_A	LEU42	16.1219	12.2241	1.31886
C3_03390C_A	YAH1	17.5672	13.3206	1.31879
C3_03390C_B	YAH1	17.5672	13.3206	1.31879
C4_06100W_B	CWH41	6.67867	5.06438	1.31875
CR_03370C_B	KTI12	2.30505	1.74795	1.31871
C4_01900C_B	MDH1-1	87.1596	66.1071	1.31846
CR_01090W_A		1.40553	1.06618	1.31829
CR_01090W_B		1.40553	1.06618	1.31829
C1_06600W_A		37.3138	28.3091	1.31808
CR_04740C_B	ADE6	13.7541	10.4361	1.31793
C2_05500W_A	ATP4	105.453	80.0152	1.31792
C2_05500W_B	ATP4	105.453	80.0152	1.31792
C6_03750C_A	SBA1	25.1328	19.0702	1.31791
CR_08990C_A		4.19111	3.18028	1.31784
CR_08990C_B		4.19111	3.18028	1.31784
CR_07360W_A	PIF1	1.5493	1.17584	1.31761
CR_05120W_A		7.24615	5.50077	1.3173
C6_03790C_B	HGT10	1.83233	1.39155	1.31676
C2_09160W_B		5.51686	4.19273	1.31582
CR_07050C_A	URA2	7.5916	5.7698	1.31575
C4_01300W_A		10.3376	7.85702	1.31571
C6_01030W_A	HAL22	14.4729	11.0002	1.3157
CR_03900W_B	HST7	3.03047	2.30348	1.31561
C6_03760C_B	SHM2	124.066	94.3047	1.31559
C1_10360C_A		6.60595	5.02144	1.31555
C1_09260C_A	PTC1	5.571	4.23475	1.31554
C4_06190C_A	MPH1	0.865344	0.657874	1.31536
C2_10550C_A	GCN1	7.34811	5.58676	1.31527
C2_10550C_B	GCN1	7.34811	5.58676	1.31527
C1_06090C_A		4.57549	3.47879	1.31525
C2_07470W_B	YCS4	4.26778	3.24485	1.31525
C2_02690W_A	SER2	11.7708	8.95013	1.31515
C2_02690W_B	SER2	11.7708	8.95013	1.31515
C1_06800W_B		5.04422	3.83566	1.31509
C1_05110C_B	ARO4	66.9212	50.9197	1.31425
C3_07220C_A	PRO2	20.3867	15.5156	1.31394
C3_07220C_B	PRO2	20.3867	15.5156	1.31394
C2_09760W_B		13.4995	10.2762	1.31366
CR_06430W_A		5.98828	4.55846	1.31366
CR_06430W_B		5.98828	4.55846	1.31366
C2_08760C_B	TIF4631	16.3085	12.415	1.31361
C2_01650W_A		0.772622	0.588167	1.31361
C1_06780W_A	NPR1	22.1508	16.8632	1.31355
C5_00030W_A		6.99319	5.32403	1.31351
C5_00030W_B		6.99319	5.32403	1.31351
C2_08750W_A		1.9882	1.51377	1.31341
CR_01390W_B	MGE1	20.0477	15.2655	1.31327
C5_02000C_A	ACH1	26.2177	19.9649	1.31319
C6_03480W_A	YMX6	1.98527	1.51217	1.31286
C1_05950C_B		21.5811	16.4397	1.31274
CR_04440C_B	RBR1	12.939	9.85967	1.31231
CR_07350W_B		5.32937	4.0613	1.31223
C4_05530W_B	FGR6-10	2.54875	1.94238	1.31218
C1_02490C_A		2.95395	2.25126	1.31213
C4_06090C_A		1.49478	1.13933	1.31198
C2_03770C_A	STE11	7.57104	5.77079	1.31196
C4_02900C_B	CRH11	15.6855	11.9562	1.31192
C3_03420C_B	NDE1	79.7288	60.7813	1.31173
C5_01440C_B		4.4985	3.43044	1.31135
C7_00990W_A	RPP0	267.885	204.289	1.31131
C7_00990W_B	RPP0	267.885	204.288	1.3113
C4_00780C_B		5.1641	3.93826	1.31126
C3_04830C_B	FAS2	58.5382	44.6479	1.31111
C3_04830C_A	FAS2	58.5379	44.6478	1.3111
C6_01690W_A	ACF2	2.11622	1.6145	1.31076
C2_07900W_A	GDH2	11.0747	8.45473	1.30988
C2_08570W_A	ANP1	4.42231	3.37623	1.30984
C5_02890W_B	YNK1	292.656	223.432	1.30982
C7_01860W_A		3.92214	2.99474	1.30968
C7_01860W_B		3.92214	2.99474	1.30968
C2_07380W_A	SSC1	47.1285	35.9864	1.30962
C1_13220C_A	AKR1	6.40344	4.88971	1.30958
C2_00650W_A		4.49547	3.43285	1.30954
C2_09430W_B	RPL3	219.506	167.627	1.30949
C1_10460W_A		5.79457	4.4269	1.30894
C4_06110C_A	TRP5	24.612	18.804	1.30886
C1_01860W_B		6.15761	4.7046	1.30885
C4_02610C_B	SUL2	2.48928	1.90224	1.3086
C7_01830W_A		6.94551	5.30799	1.3085
C7_01830W_B		6.94551	5.30799	1.3085
C6_00300C_B	STV1	8.56918	6.54907	1.30846
C5_02140C_A		23.2279	17.7569	1.3081
CR_03080C_B		7.61975	5.82521	1.30806
CR_05650W_A	BRF1	5.93004	4.53408	1.30788
C3_00730W_A		4.15754	3.17999	1.30741
C1_03650C_B	MRPL27	39.5543	30.261	1.3071
C2_03170W_A		6.75361	5.16705	1.30705
C2_03170W_B		6.75361	5.16705	1.30705
C5_02730C_B		6.90694	5.28472	1.30697
C1_14230C_A	IRR1	1.81983	1.39284	1.30656
C1_14230C_B	IRR1	1.81983	1.39284	1.30656
C6_01650C_A	FMP27	7.32081	5.60325	1.30653
C5_02570W_A	MNN13	0.94709	0.724921	1.30647
C6_02260C_B	SEC27	27.6687	21.1822	1.30622
C6_00870C_A	ILV5	167.761	128.445	1.30609
C2_00390C_A		15.6091	11.9514	1.30605
C2_00390C_B		15.6091	11.9514	1.30605
C2_10580W_A	UBC15	8.58045	6.56997	1.30601
C2_10580W_B	UBC15	8.58045	6.56997	1.30601
C2_07030C_B		11.2702	8.63149	1.3057
C6_00370C_B	NOP5	21.9039	16.7782	1.3055
C1_09710C_A		8.80183	6.74215	1.30549
C1_09710C_B		8.80183	6.74215	1.30549
C4_06760W_A	GUT2	23.2329	17.7967	1.30546
C4_03280W_A	MSN5	13.4965	10.3387	1.30543
C6_01080C_A		2.33483	1.78919	1.30497
C4_04100C_A	ECM1	13.3984	10.2678	1.3049
C1_14570C_A	FGR24	9.98865	7.65488	1.30487
C1_14570C_B	FGR24	9.98865	7.65488	1.30487
C1_12700W_B		1.21339	0.930185	1.30446
C5_00190C_B	FAS1	53.8173	41.2583	1.3044
C5_00190C_A	FAS1	53.8164	41.2582	1.30438
CR_02350C_A	GEF2	2.88786	2.21431	1.30418
C2_02920W_A		68.4813	52.5139	1.30406
C6_00470C_B	FET99	61.6874	47.3128	1.30382
CR_05800C_B		28.971	22.2203	1.30381
C7_01200C_A	DBP7	2.79443	2.14337	1.30375
C7_01200C_B	DBP7	2.79443	2.14337	1.30375
C6_03920W_A	SNF4	35.7167	27.3987	1.30359
C5_00040C_A		10.8997	8.36188	1.3035
C5_00040C_B		10.8997	8.36188	1.3035
C1_05160C_B		12.8914	9.89062	1.3034
CR_08620C_A		6.43508	4.93844	1.30306
CR_08620C_B		6.43508	4.93844	1.30306
C2_09820W_A		7.32174	5.61895	1.30304
C2_06720W_B	GRE2	6.08953	4.67447	1.30272
CR_01760C_A	FRS1	29.4508	22.6081	1.30267
C4_02460W_A		10.259	7.87555	1.30264
C5_03840W_A		2.86483	2.19965	1.3024
CR_02360W_A	IDP2	19.8808	15.2658	1.30231
C2_04230W_A	BAT21	93.6852	71.9377	1.30231
CR_08100C_B	RIO2	5.58592	4.28933	1.30228
CR_06540W_B	KIP1	1.39093	1.06807	1.30228
C3_07390C_A		25.5026	19.5855	1.30212
C3_07390C_B		25.5026	19.5855	1.30212
C1_10020W_A	SFU1	1.2791	0.982432	1.30198
C4_02060C_A	TFG1	8.23457	6.32615	1.30167
C4_04700W_B	SSZ1	21.9034	16.8275	1.30164
C7_01370W_A		0.790217	0.607186	1.30144
C7_01370W_B		0.790217	0.607186	1.30144
CR_09370W_A	ELF1	7.02452	5.39826	1.30126
CR_09370W_B	ELF1	7.02452	5.39826	1.30126
C3_02870C_B		2.05934	1.58264	1.30121
C1_04980C_B		7.78576	5.98615	1.30063
C5_04920C_B		4.74275	3.64656	1.30061
C4_03270W_B	RPF1	5.37858	4.13548	1.30059
C6_02420W_A		2.13074	1.63891	1.30009
[truncated: 8,746 more rows]

## Sheet: YNP_SCvsYNG_SC
Transcript	Gene Name	YNP_SC Average	YNG_SC Average	YNP_SC/YNG_SC
C5_02600W_B	PUT1	347.813	1.11847	310.973
C7_03560W_A		241.916	1.01961	237.262
C7_03560W_B		241.905	1.01961	237.252
C5_02600W_A	PUT1	128.218	0.770274	166.457
C5_04250W_B	MRV8	76.8631	0.586265	131.106
C7_03310W_A		775.602	6.76204	114.699
C7_03310W_B		775.601	6.76204	114.699
C1_07220W_A		197.446	1.8505	106.699
C1_07220W_B		197.446	1.8505	106.699
C1_01440C_B	POX18	69.1549	0.715245	96.687
C2_08260W_A		1433.78	17.474	82.0526
C7_00770W_A		36.9727	0.526542	70.2178
C7_00770W_B		36.9727	0.526542	70.2178
C5_04250W_A	MRV8	43.2511	0.831759	51.9996
C5_04880C_B	PUT2	122.716	2.39581	51.2212
C1_02110C_B	HGT2	34.8004	0.811242	42.8976
CR_07130C_A	ALK8	21.9338	0.515546	42.5449
C2_09880C_A		24.8662	0.613739	40.5159
C1_02110C_A	HGT2	63.1783	1.64322	38.4479
C1_08330C_B	ADH2	182.217	4.83467	37.6896
C5_04880C_A	PUT2	130.974	3.57597	36.6262
C2_05180W_A	WH11	96972.3	2667.02	36.3598
C2_05180W_B	WH11	96970.9	2667.02	36.3593
C4_02740W_A		49.3877	1.45483	33.9475
C1_00190C_A		17.6136	0.550188	32.0139
C1_00190C_B		17.6136	0.550188	32.0139
C2_01450C_A		18.2973	0.62844	29.1154
C2_01450C_B		18.2973	0.62844	29.1154
CR_06460W_B	GST3	15.4005	0.537778	28.6373
C1_01440C_A	POX18	19.7916	0.715245	27.6711
C1_10740C_B	ASR1	48.0962	1.74527	27.558
C3_03580C_A	GTT13	15.1248	0.565292	26.7558
C3_03580C_B	GTT13	15.1248	0.565292	26.7558
CR_03450W_A	HXT5	30.2075	1.16031	26.034
C1_04500W_A	ICL1	44.4229	1.77074	25.0872
C4_02740W_B		60.9572	2.44564	24.9248
C2_09880C_B		21.4883	0.873103	24.6114
C1_08330C_A	ADH2	200.312	8.18823	24.4634
CR_09920W_A		55.2878	2.28015	24.2475
CR_09920W_B		55.2878	2.28015	24.2475
C6_00480C_A	FET31	35.7541	1.52867	23.3891
C7_00660W_A	GAC1	18.5299	0.814784	22.7422
C7_00660W_B	GAC1	18.5299	0.814784	22.7422
C1_09150W_A	AOX2	44.0761	1.96685	22.4095
C1_05470W_B	MTM1	15.4895	0.738641	20.9703
C4_02750W_B	HIT1	16.9095	0.835027	20.2502
C2_05990C_A		10.0832	0.500808	20.1339
C1_10740C_A	ASR1	116.383	5.82141	19.9921
C6_01450C_A		27.2518	1.39025	19.6021
CR_07130C_B	ALK8	14.8598	0.760019	19.5519
C4_02500C_B	ADR1	13.2498	0.68348	19.3858
C4_06620C_A		14.29	0.750305	19.0455
C1_02270C_B		28.6236	1.50446	19.0258
C1_13380W_B		10.2877	0.542268	18.9716
C1_03870C_B		14.8719	0.790691	18.8088
C3_01060W_B		708.591	38.3816	18.4618
C3_01130C_A		15.1502	0.826043	18.3407
C1_08310W_A	OPY2	22.963	1.25543	18.291
C5_04840C_A		15.2037	0.836248	18.1809
C2_09310C_A		23.2366	1.32017	17.6012
CR_04440C_A	RBR1	86.6792	4.93129	17.5774
C1_01610C_B		12.1715	0.694066	17.5364
C1_06760C_B		11.9464	0.689438	17.3278
C4_06790W_A		14.8486	0.857571	17.3148
C3_07070C_A		24.6199	1.45827	16.8829
C3_07070C_B		24.6199	1.45827	16.8829
C1_03800W_A	RPP1	9.6932	0.583822	16.603
C3_00810C_B	FOX2	49.707	3.01844	16.4678
C6_03210C_B		8.90236	0.542256	16.4173
C3_06760W_A		23.5171	1.48746	15.8103
C3_06760W_B		23.5171	1.48746	15.8103
C1_06750W_A		12.5205	0.796955	15.7104
CR_08310C_A		16.2884	1.05044	15.5062
C2_02430W_B	UTP21	9.27314	0.598828	15.4855
C1_10450W_B	GLY1	115.134	7.5536	15.2423
CR_04820W_B		229.362	15.308	14.9832
CR_05660W_B	SDA1	16.3873	1.09698	14.9385
C7_02240W_B	FMP45	7.89335	0.528505	14.9352
C4_03820C_B	HRQ2	31.6881	2.13693	14.8288
C1_14020W_A		9.87163	0.674758	14.6299
C1_14020W_B		9.87163	0.674758	14.6299
CR_09700W_A		7.82022	0.534895	14.6201
CR_09700W_B		7.82022	0.534895	14.6201
C3_00050C_A		10.8826	0.748023	14.5485
CR_02920C_B	AQY1	118.246	8.19962	14.4209
C2_01750C_A		27.7241	1.92396	14.4099
C1_13100W_A		53.4861	3.71322	14.4042
C1_13100W_B		53.4861	3.71322	14.4042
CR_07250C_B		9.54692	0.671481	14.2177
C6_04310W_B	PEX11	18.0333	1.27154	14.1822
CR_04820W_A		282.319	19.9572	14.1462
C4_02720C_B		52.1098	3.70753	14.0551
C4_04140W_B		7.69358	0.556821	13.817
C5_01060C_A	BUD23	7.46541	0.541365	13.79
C5_01060C_B	BUD23	7.46541	0.541365	13.79
C4_03430W_A	MOH1	36.633	2.66163	13.7634
C1_09540W_A		13.2796	0.986066	13.4672
CR_06460W_A	GST3	20.6705	1.53861	13.4345
C2_06690C_A	PEX22	101.062	7.54269	13.3987
CR_01160W_A		8.02529	0.603795	13.2914
CR_01160W_B		8.02529	0.603795	13.2914
C1_01980W_A	HGT1	8.14608	0.615183	13.2417
C4_05130C_A	ALD6	8.22704	0.628722	13.0853
C3_04320W_B	VAM3	8.8716	0.679385	13.0583
C6_03560W_B	POX1	11.8211	0.910143	12.9882
C1_06230C_B	MDM34	11.0656	0.853118	12.9707
CR_08920W_A		39.6508	3.06076	12.9545
CR_08920W_B		39.6508	3.06076	12.9545
CR_03360W_B		29.4712	2.2925	12.8555
C1_03870C_A		18.1917	1.41914	12.8189
C1_06230C_A	MDM34	8.00661	0.624742	12.8159
C4_03820C_A	HRQ2	26.7329	2.09105	12.7844
C2_08700C_B		12.8317	1.00671	12.7462
C6_01160W_A	RCN1	9.56315	0.753601	12.6899
C1_10970W_B		18.9078	1.49446	12.6519
C1_05220C_B		7.00963	0.567653	12.3485
C3_02020W_B		8.03228	0.65251	12.3098
C6_01500C_B	TRY5	6.52553	0.538119	12.1266
C4_03310C_A		126.109	10.4494	12.0686
CR_09140C_B		49.4875	4.10343	12.06
CR_09140C_A		49.4875	4.10343	12.06
C7_03280C_A		32.4411	2.69653	12.0307
C1_04040C_A		15.6919	1.3069	12.007
C2_05840W_B		7.22431	0.601709	12.0063
C6_04400W_B		19.7867	1.65779	11.9355
C3_02070C_B		10.601	0.889762	11.9144
C5_02980C_A		23.694	1.99119	11.8994
C5_01600C_A	SPB4	9.05112	0.763788	11.8503
C1_13380W_A		6.36738	0.538715	11.8196
C7_03280C_B		33.1888	2.81269	11.7997
CR_00210W_A	ALK2	10.5877	0.907578	11.6659
CR_00210W_B	ALK2	10.5877	0.907578	11.6659
C1_09150W_B	AOX2	10.7243	0.92553	11.5872
C1_04720W_B		98.3884	8.65835	11.3634
C2_09630C_A		7.98857	0.707897	11.2849
C3_07980C_B		23.8854	2.12108	11.261
C4_02500C_A	ADR1	10.2582	0.913944	11.2241
CR_08670C_A		26.0096	2.32502	11.1869
CR_08670C_B		26.0096	2.32502	11.1869
C2_07900W_B	GDH2	128.231	11.5624	11.0903
C1_02450C_A		67.2052	6.10496	11.0083
C3_02630C_B		39.2046	3.58242	10.9436
C4_02660W_A		11.6414	1.06569	10.9238
C4_02640C_A	SEN2	21.6192	1.98351	10.8995
C3_01130C_B		19.1778	1.76348	10.875
CR_06590C_A	RGS2	16.3316	1.50962	10.8184
CR_06590C_B	RGS2	16.3316	1.50962	10.8184
C2_08480W_A	RRP8	31.4339	2.91237	10.7932
C3_00360W_A		32.6516	3.03445	10.7603
C3_00360W_B		32.6516	3.03445	10.7603
C4_02640C_B	SEN2	21.2907	1.98351	10.7338
C1_08770W_A		33.7176	3.16451	10.6549
C2_02580W_A		22.3139	2.10275	10.6118
C4_05400C_B		13.162	1.24964	10.5326
C1_05060W_B	REI1	35.2814	3.35313	10.5219
C2_01930C_A		48.1097	4.57635	10.5127
CR_10550W_A	DRS1	10.2078	0.972801	10.4932
CR_10550W_B	DRS1	10.2078	0.972801	10.4932
C2_04570W_A		32.8805	3.14974	10.4391
C4_03970W_A		163.971	15.708	10.4387
C4_03970W_B		163.971	15.708	10.4387
C4_01500W_A		11.0668	1.066	10.3816
C5_00450C_B	IFG3	98.5017	9.51349	10.3539
C5_00450C_A	IFG3	98.5014	9.51349	10.3539
C1_12600C_B	CHR1	14.5525	1.41395	10.2921
C3_02890C_B		6.57869	0.640098	10.2776
C3_03000W_B		6.57869	0.640098	10.2776
C6_01490C_A		26.5285	2.59806	10.2109
C6_01490C_B		26.5285	2.59806	10.2109
C2_05750W_A		32.1049	3.15719	10.1688
C2_09500W_A		6.12744	0.604766	10.1319
CR_09800C_A		15.372	1.52779	10.0615
CR_09800C_B		15.372	1.52779	10.0615
CR_01010W_A	TEN1	7.03648	0.699852	10.0542
CR_01010W_B	TEN1	7.03648	0.699852	10.0542
C2_07700C_B		13.4155	1.33431	10.0542
C2_08330W_A		24.7478	2.46931	10.0222
C7_04180W_A	FAA2-3	10.3453	1.03375	10.0075
C7_04180W_B	FAA2-3	10.3453	1.03375	10.0075
C4_05900C_A		7.61645	0.763416	9.9768
C5_03920C_A		43.0015	4.31131	9.97412
C2_06070W_B	FAA2-1	7.62655	0.764835	9.97151
CR_02980C_A	SRP40	6.71664	0.674813	9.95334
CR_05630W_B	DBP8	10.8414	1.09934	9.86174
CR_00290W_A		78.5745	7.99664	9.82593
CR_00290W_B		78.5745	7.99664	9.82593
C2_04120C_A		28.6102	2.93548	9.74634
C2_07960C_A	NSA1	16.1434	1.65967	9.72687
C1_06980C_B		6.94135	0.714204	9.71899
C3_02640C_B	ZCF1	26.215	2.69922	9.71208
C6_03790C_B	HGT10	10.0313	1.03385	9.70279
CR_06350C_A		129.91	13.4078	9.68914
CR_07200W_A		5.42807	0.562553	9.64901
CR_06650C_A		52.8295	5.59226	9.4469
CR_06650C_B		52.8295	5.59226	9.4469
C2_06720W_B	GRE2	26.0036	2.76214	9.41429
C4_03140C_A		10.2179	1.08832	9.38875
C7_03910W_A	OGG1	6.01842	0.641484	9.38202
C7_03910W_B	OGG1	6.01842	0.641484	9.38202
C5_01600C_B	SPB4	7.94394	0.848243	9.36517
C3_02040C_A		43.3882	4.64224	9.34638
C3_02040C_B		43.3882	4.64224	9.34638
CR_10650W_A	LTV1	9.82421	1.05279	9.33156
CR_10650W_B	LTV1	9.82421	1.05279	9.33156
C1_08770W_B		46.3511	4.97517	9.31648
C4_03270W_B	RPF1	23.2514	2.51428	9.24774
C3_03940C_B		159.717	17.3291	9.21669
C4_04950W_A		8.36495	0.907658	9.21597
C2_05840W_A		9.75518	1.06165	9.1887
C6_03640W_A	NOG2	19.3948	2.11156	9.18508
CR_07250C_A		8.01728	0.877643	9.13502
C1_08200W_B	NTG1	12.0301	1.32054	9.10995
C5_01250W_A	GPR1	6.87118	0.756264	9.08569
C3_01300C_A	NCE103	54.9683	6.05237	9.0821
C3_01300C_B	NCE103	54.9683	6.05237	9.0821
CR_02420W_B		29.636	3.27685	9.04404
C4_06990W_A		6.32523	0.699475	9.04282
C1_06740C_B	NOP6	47.9385	5.30157	9.04231
C3_04900W_A	NOP14	6.5795	0.733276	8.97275
C3_04900W_B	NOP14	6.5795	0.733276	8.97275
CR_04440C_B	RBR1	100.434	11.3005	8.88753
C1_09540W_B		16.7645	1.89135	8.86375
C1_07950C_A		17.8266	2.01322	8.85479
C4_04100C_A	ECM1	41.3925	4.70361	8.80015
C2_06630C_A		850.951	97.0156	8.77127
C2_04860W_B	PZF1	7.22609	0.828082	8.72629
C4_04470W_A	SAP10	18.7575	2.16021	8.68322
C3_07160W_A	PGA32	6.64155	0.765008	8.68167
C3_07160W_B	PGA32	6.64155	0.765008	8.68167
C5_04840C_B		5.98887	0.691385	8.66213
C7_03850W_A		14.3651	1.66612	8.62184
C7_03850W_B		14.3651	1.66612	8.62184
C2_06360C_A	MAK16	28.807	3.35624	8.58312
CR_03570C_B	YVH1	8.57068	1.00164	8.55665
CR_05170C_B	FDH1	50.4182	5.9206	8.51572
C4_06200W_A		140.379	16.5245	8.49524
CR_07170W_B		12.9679	1.52777	8.48808
C2_08330W_B		19.6332	2.32271	8.45272
C7_02230W_A		14.7488	1.7596	8.3819
CR_04710W_A		25.6005	3.05647	8.37586
CR_04750W_A		434.497	51.9353	8.36612
CR_04750W_B		434.497	51.9353	8.36612
C1_11420W_A	KRR1	32.6757	3.91248	8.35166
C6_01940W_B		722.597	86.8075	8.32413
C2_00030W_A	RRN3	4.93624	0.593098	8.32281
C2_00030W_B	RRN3	4.93624	0.593098	8.32281
C3_05160C_A		10.2517	1.2327	8.31649
C3_05160C_B		10.2517	1.2327	8.31649
C1_12570C_A		8.53019	1.02613	8.31301
C1_12570C_B		8.53019	1.02613	8.31301
CR_07200W_B		5.81971	0.700951	8.3026
C1_06760C_A		7.1788	0.869693	8.2544
C4_02790C_A	SAS10	20.979	2.54326	8.24885
CR_03550W_B	NCS2	7.02738	0.852551	8.24277
C2_02820C_A		13.8221	1.68528	8.20168
C1_04330W_B	RPN4	80.3619	9.84858	8.15974
C7_03540C_B	ENP2	9.47478	1.16292	8.14741
C1_05470W_A	MTM1	18.6141	2.28984	8.12897
C5_04190W_A	MRV2	13.4774	1.66042	8.11684
C5_03130W_A	SUT1	29.008	3.5739	8.11661
C1_00410C_A		28.432	3.50701	8.10717
C1_00410C_B		28.432	3.50701	8.10717
C5_04440C_A	SFC1	20.5393	2.54189	8.0803
CR_04710W_B		24.6898	3.05647	8.07787
C4_00740W_B		27.7225	3.4377	8.06425
C2_02510W_A	PRS1	17.025	2.11943	8.03284
C3_02650W_A		10.7614	1.3399	8.03145
C4_06990W_B		7.8531	0.977868	8.03083
C2_04860W_A	PZF1	9.52938	1.18876	8.01626
C1_04330W_A	RPN4	76.824	9.59978	8.00268
C2_00410C_B		7.13413	0.896276	7.95974
C2_07900W_A	GDH2	122.15	15.3759	7.94425
C2_05980C_A		8.55763	1.08092	7.91699
C2_07700C_A		10.5509	1.33431	7.90733
C1_07790C_A		13.3182	1.68919	7.88437
C1_07790C_B		13.3182	1.68919	7.88437
CR_04270C_A		4.16463	0.528395	7.88166
C3_07840C_A		7.21915	0.916132	7.88004
C3_07840C_B		7.21915	0.916132	7.88004
C1_01240W_A	IFD3	18.6651	2.37739	7.85106
C1_01240W_B	IFD3	18.6651	2.37739	7.85106
C1_03060C_B	TSR2	25.3467	3.23164	7.84327
C2_01930C_B		76.1309	9.71634	7.83534
C1_07080W_A		25.6493	3.28069	7.81824
C1_07080W_B		25.6493	3.28069	7.81824
C4_04470W_B	SAP10	16.6997	2.14529	7.78436
C6_03840C_B	SNQ2	8.33913	1.07261	7.77461
C1_05060W_A	REI1	31.4735	4.05544	7.7608
CR_04420C_A	RBR2	60.3158	7.79162	7.74112
C6_04330W_B	NOP8	8.68209	1.12244	7.73499
C1_09210C_B		30.0094	3.8954	7.7038
C2_09890W_A	SMM1	5.71357	0.745514	7.66393
CR_04800W_B	MNT4	5.2104	0.68084	7.6529
C6_01940W_A		634.649	83.0229	7.64427
CR_08990C_A		44.5675	5.84165	7.62926
CR_08990C_B		44.5675	5.84165	7.62926
C1_08900W_B		8.73822	1.14761	7.61428
C5_04940W_B		3.8935	0.511363	7.61396
C4_05110C_B	HAP41	15.3539	2.01738	7.61081
CR_05170C_A	FDH1	73.6172	9.67935	7.6056
C5_04960W_B		16.7364	2.20495	7.59038
C3_02020W_A		7.8879	1.04287	7.56366
C5_03130W_B	SUT1	19.8748	2.6328	7.54893
C5_01480W_A	FYV5	16.9406	2.24467	7.54705
CR_09100C_A		43.6166	5.7867	7.53737
CR_09100C_B		43.6166	5.7867	7.53737
C1_06810W_B	CAT1	81.0481	10.7616	7.5312
C2_01270W_B	CHA1	12.5309	1.66948	7.50587
CR_09610C_A		35.7601	4.77629	7.487
CR_09610C_B		35.7601	4.77629	7.487
C1_05080W_B	GPT1	8.37694	1.12418	7.45161
CR_10410C_A		14.3007	1.92531	7.42777
CR_10410C_B		14.3007	1.92531	7.42777
CR_08890C_A	ASR2	102.382	13.7934	7.42254
CR_08890C_B	ASR2	102.382	13.7934	7.42254
C2_05950C_A	TES15	9.21615	1.24256	7.41707
C7_03540C_A	ENP2	8.60335	1.16292	7.39806
C2_05150W_B	PEX2	12.7309	1.72368	7.3859
C1_05500W_A	RSM22	6.37418	0.86387	7.37863
C1_05500W_B	RSM22	6.37418	0.86387	7.37863
C6_03640W_B	NOG2	18.349	2.49192	7.36339
C2_07340W_A	NOC4	9.71951	1.32224	7.3508
C4_00830W_A	SPS20	23.459	3.19234	7.34851
C4_00830W_B	SPS20	23.459	3.19234	7.34851
C7_01430C_A		26.2237	3.56923	7.34715
C7_01430C_B		26.2237	3.56923	7.34715
C3_07300W_A	NOP13	24.6222	3.3566	7.33547
C3_07300W_B	NOP13	24.6222	3.3566	7.33547
C5_04910W_B		23.1705	3.16122	7.32961
C7_00510W_A	MAC1	4.19067	0.572112	7.32491
C7_00510W_B	MAC1	4.19067	0.572112	7.32491
CR_00050W_A	INO2	4.16162	0.568598	7.31908
CR_00050W_B	INO2	4.16162	0.568598	7.31908
C4_04530C_B	PHR1	7.96395	1.08952	7.30959
C1_06810W_A	CAT1	97.0176	13.2866	7.30194
C2_07450C_B	RCL1	14.2452	1.95436	7.28895
C4_02330C_A		13.7591	1.88864	7.28518
C2_09160W_A		10.3	1.41841	7.26169
C2_04830W_B		19.7748	2.72452	7.25809
C4_00640W_A		3.70281	0.513091	7.21667
C3_03370C_A		132.883	18.4229	7.21293
C3_07980C_A		31.2241	4.3414	7.19216
CR_08850W_A		8.83963	1.22981	7.1878
CR_08850W_B		8.83963	1.22981	7.1878
C2_03640W_B	UGA11	16.0813	2.24382	7.16692
CR_05520W_A	NOC2	12.8308	1.79083	7.16472
C2_05750W_B		30.6953	4.28425	7.16467
C2_01840C_B	RAD7	23.4546	3.27517	7.16133
C2_04670W_B		9.65265	1.34862	7.15741
C1_05050C_B	RRP6	17.5293	2.46023	7.12505
CR_10690W_A	POP3	9.93744	1.39765	7.1101
CR_10690W_B	POP3	9.93744	1.39765	7.1101
C2_06220C_A	MEC3	8.55097	1.20315	7.10718
C2_06850W_A		14.8288	2.08675	7.10614
C7_01760C_A	ISU1	127.089	17.8902	7.10387
C7_01760C_B	ISU1	127.089	17.8902	7.10387
C1_12630C_A		15.9987	2.25481	7.09535
CR_10240W_A	UTP5	17.0661	2.40536	7.095
CR_10240W_B	UTP5	17.0661	2.40536	7.095
C2_04570W_B		24.4876	3.45719	7.0831
C5_01560C_B		37.1697	5.25153	7.07787
C1_04390C_A	NOP4	33.6812	4.76599	7.06699
C7_03170W_B	IFA21	6.49525	0.92194	7.04519
C6_03220W_A		9.66352	1.37436	7.03128
C6_03220W_B		9.66352	1.37436	7.03128
CR_09070C_B		69.0237	9.82242	7.02716
CR_09070C_A		69.0237	9.82242	7.02716
C6_02290C_B		7.29455	1.04225	6.99887
C6_03880W_A		8.03303	1.14964	6.98744
C3_00750W_A	LYS144	9.22368	1.32449	6.96396
CR_02720C_B	RPC31	18.6607	2.68063	6.96132
C2_00680C_B	SOD5	3.76968	0.541621	6.95998
C3_02610C_A	GLX3	234.881	33.8318	6.94261
C1_10520W_A		3.93057	0.566888	6.93359
C7_03740C_A		7.87833	1.13971	6.91255
C7_03740C_B		7.87833	1.13971	6.91255
C1_03830C_B		13.1037	1.90104	6.89291
C3_06160C_A		13.8379	2.00813	6.89095
C3_06160C_B		13.8379	2.00813	6.89095
C3_06380W_A	NSA2	13.8379	2.00813	6.89095
C3_06380W_B	NSA2	13.8379	2.00813	6.89095
CR_08500W_A		14.1718	2.05731	6.88855
CR_08500W_B		14.1718	2.05731	6.88855
C5_02590C_B		7.16278	1.04005	6.88697
C6_02200C_A		34.1454	4.96346	6.87936
C2_05080C_A		8.56257	1.24778	6.86225
C2_05080C_B		8.56257	1.24778	6.86225
C3_06720W_A	PRP5	7.00779	1.02378	6.84498
C3_06720W_B	PRP5	7.00779	1.02378	6.84498
C2_09810C_A		7.84396	1.14921	6.82553
C4_06210C_B		26.7625	3.92377	6.82059
C2_04560W_B	KTR2	5.51659	0.808998	6.81904
C1_11570W_B		7.69945	1.13215	6.80073
C5_01240W_B	AUR1	15.5194	2.28401	6.7948
C7_03530C_B	ISY1	22.1623	3.26637	6.78497
C1_09040C_A		12.9837	1.91535	6.77874
C3_04170W_A		9.31931	1.37547	6.77537
C5_03890C_B		13.4672	1.98795	6.77442
C4_06450W_B		22.3644	3.32947	6.71711
C2_04280W_A		6.57278	0.979461	6.71061
C1_04040C_B		14.0488	2.09363	6.71028
C1_07640C_A		3.93044	0.58634	6.70335
CR_02280W_A	PGA23	12.0892	1.80858	6.68438
C2_01330C_A	SIR2	5.03381	0.753637	6.67935
C2_04480W_B		9.92596	1.48924	6.66511
C5_02000C_B	ACH1	193.413	29.1619	6.63241
C1_05330C_A		10.0735	1.52082	6.62375
C2_10120W_A		13.671	2.06664	6.61506
C5_03060C_B	TNA1	19.0468	2.88014	6.61317
C1_07960W_A		14.074	2.12984	6.60799
C1_08040W_A		443.972	67.2663	6.60022
CR_00900W_A	TRM1	5.76797	0.873926	6.60007
CR_00900W_B	TRM1	5.76797	0.873926	6.60007
C1_13820C_A		5.46593	0.83168	6.57216
C1_13820C_B		5.46593	0.83168	6.57216
C4_02660W_B		14.7698	2.24931	6.56639
C2_10230W_A		12.7204	1.93759	6.5651
C1_05440C_A		13.504	2.05925	6.55774
C2_04830W_A		17.5579	2.68261	6.54507
C7_03760W_A		17.7941	2.72034	6.54113
C7_03760W_B		17.7941	2.72034	6.54113
C1_01980W_B	HGT1	6.14729	0.940553	6.53582
C6_03880W_B		7.5024	1.14964	6.52587
C6_02440C_B	PRP45	15.6508	2.40118	6.51795
CR_00200W_A	PCK1	158.633	24.3545	6.5135
CR_00200W_B	PCK1	158.633	24.3545	6.5135
C1_04940C_A		4.17548	0.641533	6.5086
C3_03210W_A		6.76136	1.04085	6.49598
C3_03210W_B		6.76136	1.04085	6.49598
C6_02420W_A		6.64136	1.02412	6.48492
C6_03930W_B	OPT8	6.24722	0.964587	6.47657
C4_00940W_B		5.10366	0.789427	6.46502
CR_07170W_A		7.97171	1.23383	6.46096
CR_10420W_A		11.1034	1.72446	6.4388
CR_10420W_B		11.1034	1.72446	6.4388
C6_03840C_A	SNQ2	6.71785	1.04348	6.43792
C2_02430W_A	UTP21	10.6901	1.66054	6.43774
C1_09330W_A		15.5923	2.42331	6.43432
CR_05660W_A	SDA1	15.7846	2.45664	6.42529
C5_01250W_B	GPR1	9.83999	1.53196	6.42312
C2_09380W_A	RRP15	35.874	5.58705	6.42092
C2_09380W_B	RRP15	35.874	5.58705	6.42092
C2_02570W_B		3.42763	0.534386	6.41414
C2_00150W_A	LEU5	6.0909	0.953632	6.38705
C6_04160C_B	SPB1	22.8391	3.57866	6.38202
C3_01560W_B		13.3742	2.09802	6.37465
C4_03750C_A		7.8375	1.23328	6.35498
C5_03630C_A		21.8115	3.4401	6.34037
C5_05060C_A		19.586	3.09698	6.32424
C1_09170W_A	CTA8	6.87781	1.08856	6.31828
CR_00220W_A		10.558	1.67304	6.31063
CR_00220W_B		10.558	1.67304	6.31063
C4_03620C_B	CDR3	4.77526	0.758382	6.29664
C4_05700W_A	ZCF5	3.94228	0.630113	6.25646
C3_02630C_A		39.0725	6.24875	6.25285
C2_04080W_A		34.9234	5.58636	6.25156
C2_04080W_B		34.9234	5.58636	6.25156
C4_05900C_B		7.20042	1.15282	6.24593
C4_03830W_A		4.26372	0.683204	6.24077
C4_02790C_B	SAS10	21.0009	3.36571	6.23967
CR_07750C_B		14.2124	2.28014	6.23314
C1_06740C_A	NOP6	30.2115	4.85121	6.22763
C1_11000C_A		99.9984	16.0855	6.2167
C1_11000C_B		99.9984	16.0855	6.2167
C1_05090W_A	TRY2	11.7459	1.89126	6.21061
C6_00490W_A		5.6121	0.903638	6.21056
C4_01930C_A		8.00902	1.29443	6.18732
C3_02390W_B		6.30959	1.02044	6.18319
C1_12600C_A	CHR1	11.804	1.91351	6.16875
CR_09110C_A		27.7099	4.49214	6.16853
CR_09110C_B		27.7099	4.49214	6.16853
C2_05320W_B	CDC7	3.19336	0.517713	6.1682
C1_10450W_A	GLY1	94.3621	15.3002	6.16738
C7_01680C_A		11.4917	1.86411	6.16471
C7_01680C_B		11.4917	1.86411	6.16471
C6_02230W_A		15.7929	2.56596	6.15478
C6_02230W_B		15.7929	2.56596	6.15478
C4_03430W_B	MOH1	39.9863	6.50446	6.14751
CR_07620W_A	AAT21	98.0331	15.9581	6.14316
CR_07620W_B	AAT21	98.0331	15.9581	6.14316
C3_01460C_A	FOX3	51.0992	8.32224	6.14007
C3_01460C_B	FOX3	51.0992	8.32224	6.14007
C3_03710W_B	CCC1	30.8407	5.02367	6.13908
C2_04750W_B		5.07889	0.827653	6.13651
C1_12100C_B	PXA2	7.61182	1.24231	6.12713
C3_01000W_B	BMS1	19.5371	3.19406	6.1167
C2_06680W_A	FRP3	96.8708	15.8573	6.10891
C2_10810W_A		13.5787	2.22496	6.1029
C2_10810W_B		13.5787	2.22496	6.1029
C4_02830C_A	HCA4	17.2416	2.83534	6.08097
C4_02830C_B	HCA4	17.2416	2.83534	6.08097
C3_05540C_A		28.69	4.71804	6.08091
C3_05540C_B		28.69	4.71804	6.08091
CR_04420C_B	RBR2	65.0034	10.7195	6.06402
C5_04030W_B		19.7399	3.26243	6.05069
C5_00890C_B	GIT2	3.56045	0.58854	6.04964
C1_02990C_A	XOG1	14.6177	2.4206	6.03885
CR_08830W_A		641.646	106.271	6.03785
CR_08830W_B		641.646	106.271	6.03785
C1_10020W_A	SFU1	4.09241	0.678616	6.03052
C6_02440C_A	PRP45	13.4064	2.2247	6.02615
C5_02540C_A	SPR28	3.36912	0.559201	6.02488
C3_02640C_A	ZCF1	31.1413	5.16891	6.02473
C6_03170C_B	MDR1	3.16456	0.526471	6.01089
C4_05330C_B		20.6119	3.43902	5.99352
C2_06690C_B	PEX22	81.2392	13.5816	5.98157
C5_02060W_A		3.44246	0.577085	5.96526
CR_00460C_A		36.8106	6.17668	5.95962
CR_00460C_B		36.8106	6.17668	5.95962
CR_04410W_B		3.2529	0.548373	5.93192
C2_00410C_A		7.34976	1.23928	5.93066
C2_03790C_A	ASR3	810.212	136.792	5.92295
C4_03270W_A	RPF1	43.1596	7.28951	5.92078
C4_02260C_A		12.1442	2.05208	5.91798
C4_02260C_B		12.1442	2.05208	5.91798
C1_04710C_A		28.7578	4.86293	5.91368
CR_03550W_A	NCS2	13.5735	2.29941	5.90301
C2_02600C_B	FGR22	10.0333	1.70353	5.88971
C1_01630W_B		125.794	21.4139	5.87443
C1_07030C_A	RBT4	7.24849	1.23522	5.86817
C1_10950C_B		20.2159	3.44594	5.86658
C5_04790C_A		7.9986	1.36344	5.8665
C1_12440W_B		6.84978	1.16778	5.86562
C1_10970W_A		16.9093	2.89323	5.84441
CR_03380W_B	MTG1	7.16026	1.22836	5.8291
C4_00290C_B		2.96317	0.509099	5.82043
C1_05230W_A		14.7184	2.5317	5.81363
C3_04250W_A	WSC1	15.7286	2.71191	5.79982
C2_08830W_B		14.9535	2.57904	5.7981
C1_07980C_A		11.757	2.02945	5.79321
C1_03910C_A		7.87761	1.36033	5.79096
CR_00180C_A	CHT1	4.98841	0.862657	5.78261
CR_00180C_B	CHT1	4.98841	0.862657	5.78261
C6_03170C_A	MDR1	4.08174	0.705962	5.78181
C1_02190W_A	ABP140	5.9172	1.02361	5.78073
C1_02190W_B	ABP140	5.9172	1.02361	5.78073
C1_13520C_A	MCU1	11.6754	2.02223	5.77353
C1_01610C_A		29.5354	5.1185	5.77031
C6_02350C_A		7.15056	1.24064	5.76362
CR_03940W_A		21.7961	3.78635	5.7565
C6_00860W_B	GPX1	6.79032	1.1826	5.74186
CR_07110C_A		3.34067	0.58238	5.73624
C7_02070W_A	GRX1	13.6084	2.37437	5.73135
C7_02070W_B	GRX1	13.6084	2.37437	5.73135
C1_09390W_A		5.79435	1.01497	5.70889
C5_04960W_A		12.4044	2.1739	5.70605
C1_03060C_A	TSR2	32.5748	5.71651	5.69838
C1_09210C_A		30.1791	5.30283	5.69112
C2_06360C_B	MAK16	31.8244	5.59701	5.68596
CR_03580C_A		3.32527	0.585535	5.67902
C1_13880C_A		11.5395	2.03333	5.6752
C1_13880C_B		11.5395	2.03333	5.6752
CR_02420W_A		31.1359	5.48738	5.67409
CR_01410C_A		9.89649	1.74558	5.66947
CR_01410C_B		9.89649	1.74558	5.66947
C1_11240C_A	CHO1	44.1641	7.80259	5.66019
CR_08470W_A		6.10908	1.08157	5.64836
CR_08470W_B		6.10908	1.08157	5.64836
C2_05090W_A	MAK5	14.7327	2.60852	5.64793
C2_06870C_B	PST1	47.5001	8.41517	5.64458
C6_02970C_B		11.1644	1.98118	5.63525
C4_06370C_A		7.47284	1.32662	5.63298
C1_11200W_A		22.6662	4.02661	5.62909
C4_06310C_B	PGA41	3.17941	0.565628	5.62103
C2_09610W_B		4.51836	0.80444	5.61678
C3_03700C_A		11.1239	1.98179	5.61303
C2_09220W_B	DDR48	464.365	82.7632	5.61076
C4_05010W_A		6.10844	1.08962	5.60605
C3_03650W_A	HBR3	20.3997	3.64759	5.59266
C3_03650W_B	HBR3	20.3997	3.64759	5.59266
C1_13370W_A		9.71031	1.73935	5.58272
C2_06660W_A		7.40954	1.32994	5.57132
C1_11200W_B		24.4699	4.39274	5.57054
C2_05620W_A	KTI11	121.633	21.9057	5.55257
C2_05620W_B	KTI11	121.633	21.9057	5.55257
C7_02360W_A		3.10435	0.559883	5.54464
C4_05650W_B		23.7709	4.29108	5.53962
C2_08180C_B		30.3569	5.48854	5.53096
CR_03200C_B		3.57021	0.646952	5.51851
C3_01140W_B		13.5414	2.45425	5.51755
C3_06940W_A		24.6285	4.47108	5.5084
C3_06940W_B		24.6285	4.47108	5.5084
C1_10020W_B	SFU1	4.29752	0.782548	5.49169
C2_10230W_B		9.07943	1.65332	5.49163
CR_03560W_A		6.715	1.22389	5.4866
C1_07670W_B	ZCF4	3.72753	0.679708	5.48402
C1_01380C_B	TRM2	3.82239	0.697164	5.48276
C2_05230C_A	RPF2	41.8541	7.63866	5.47924
C2_09660W_A		45.7987	8.36419	5.47557
C3_06030W_A	NOG1	22.5013	4.11594	5.46688
C3_06030W_B	NOG1	22.5011	4.11594	5.46682
C4_00490W_B		3.27992	0.602283	5.44581
C2_07300C_B	RPA12	63.5887	11.7264	5.4227
CR_06350C_B		17.5917	3.25	5.41284
C2_06000W_B	LAS1	4.41986	0.817243	5.40826
C1_01280C_B	MED22	11.7144	2.16734	5.40497
C3_02610C_B	GLX3	490.256	90.9779	5.38873
C1_05640C_B	FAL1	14.8855	2.76687	5.37993
C6_00070C_A	PGA25	10.2282	1.90475	5.36982
C6_00070C_B	PGA25	10.2282	1.90475	5.36982
C5_03750W_A	FAV2	13.9321	2.60432	5.34963
C3_00370C_A	BUD21	20.3037	3.80676	5.33358
C3_00370C_B	BUD21	20.3037	3.80676	5.33358
C4_05700W_B	ZCF5	3.28564	0.616491	5.32958
C4_01930C_B		15.9353	2.99067	5.32834
C1_04500W_B	ICL1	17.0982	3.21314	5.32133
C2_05040C_A		22.4988	4.23061	5.31811
C2_02630W_A		5.27635	0.99339	5.31145
C2_02630W_B		5.27635	0.99339	5.31145
C2_10740C_A		6.23087	1.17389	5.30786
C2_10740C_B		6.23087	1.17389	5.30786
C4_02800W_A	RPC53	7.02649	1.32538	5.3015
C2_05510C_A		6.21941	1.17349	5.29994
C2_05510C_B		6.21941	1.17349	5.29994
C5_04470C_A		74.0014	13.9843	5.29174
C5_04470C_B		74.0014	13.9843	5.29174
C2_02520W_A		6.82861	1.29196	5.28545
C3_07760C_A		9.21607	1.74498	5.28147
C3_07760C_B		9.21607	1.74498	5.28147
C7_04140C_A		27.4315	5.19611	5.27924
C7_04140C_B		27.4315	5.19611	5.27924
C4_06040W_A		5.24547	0.994461	5.27468
C2_07920W_A		9.50219	1.80414	5.26688
C2_09070C_A		20.4476	3.88766	5.25961
C6_02080W_A		58.423	11.117	5.2553
C6_02080W_B		58.423	11.117	5.2553
C1_01380C_A	TRM2	7.6624	1.46327	5.2365
CR_07270C_B	HGT16	4.44868	0.849723	5.23544
C3_04840C_A		6.6319	1.26681	5.23512
C3_04840C_B		6.6319	1.26681	5.23512
C3_05980C_A	FAA2	5.74141	1.09685	5.23447
C3_05980C_B	FAA2	5.74141	1.09685	5.23447
C4_02360W_A	AMS1	45.4949	8.71053	5.22298
C7_02210W_B		3.34837	0.641533	5.21933
C6_00480C_B	FET31	27.6881	5.31188	5.21249
C1_07950C_B		15.2688	2.93212	5.20743
C2_06660W_B		9.94453	1.91006	5.20641
C5_01430C_B		6.88383	1.32321	5.20237
C7_03700C_A	ENP1	11.1419	2.14208	5.20146
C7_03700C_B	ENP1	11.1419	2.14208	5.20146
C7_01200C_A	DBP7	11.397	2.19774	5.18575
C7_01200C_B	DBP7	11.397	2.19774	5.18575
C3_05220W_A	CDR1	44.0311	8.4924	5.18476
C3_03690W_A		9.03461	1.74485	5.17788
C7_03880C_A		8.01518	1.54952	5.17268
C7_03880C_B		8.01518	1.54952	5.17268
C3_03370C_B		169.975	33.0569	5.14188
CR_02780W_B		14.8308	2.88556	5.13966
C4_02360W_B	AMS1	30.8438	6.00666	5.13493
CR_10170C_A		12.4326	2.43154	5.11305
CR_10170C_B		12.4326	2.43154	5.11305
C1_00020C_A		474.688	92.8901	5.11021
CR_08490W_A	TSR1	12.1687	2.38151	5.10966
CR_08490W_B	TSR1	12.1687	2.38151	5.10966
C6_00150W_A	ARD	113.882	22.3134	5.10375
C2_08180C_A		19.265	3.77787	5.09944
C1_10550C_B	GCA2	5.49376	1.07771	5.09762
C4_00810C_A		2.61615	0.513524	5.0945
CR_09060W_A		17.2653	3.39338	5.08794
CR_09060W_B		17.2653	3.39338	5.08794
C3_02910W_A		6.02836	1.18518	5.08647
C3_02980C_A		6.02836	1.18518	5.08647
C2_07020C_B		4.33934	0.853278	5.08549
C1_04390C_B	NOP4	28.8773	5.68927	5.07574
C1_11420W_B	KRR1	25.6116	5.04964	5.07197
C1_09160W_A	AOX1	4.91865	0.971155	5.06474
CR_08940W_A		8.69643	1.71975	5.0568
CR_08940W_B		8.69643	1.71975	5.0568
C1_01160C_B		14.1527	2.79896	5.05642
C1_13730C_A	DIM1	6.93548	1.37384	5.04826
C1_13730C_B	DIM1	6.93548	1.37384	5.04826
C3_01000W_A	BMS1	14.6329	2.89932	5.047
C1_07670W_A	ZCF4	6.52962	1.29434	5.04475
C2_00070C_A	MPP10	14.6916	2.91756	5.03558
C2_00070C_B	MPP10	14.6916	2.91756	5.03558
C2_05090W_B	MAK5	12.069	2.39683	5.03539
C1_08890C_A		20.42	4.06098	5.02835
CR_03370C_A	KTI12	13.7783	2.74204	5.02483
C6_04240W_B		10.1578	2.02227	5.02295
C1_00900W_B	RRS1	50.221	9.99902	5.0226
C2_10650W_A		1587.23	316.064	5.02186
C2_10650W_B		1587.23	316.064	5.02186
C1_07800W_A	MTO1	2.61363	0.520594	5.02047
C5_04120C_A		7.05801	1.41035	5.00444
CR_10860C_B	CTA26	25.462	5.08919	5.00316
C5_01900C_B		450.997	90.2263	4.99851
C6_04240W_A		19.212	3.84861	4.99193
C1_05080W_A	GPT1	3.09706	0.620762	4.98912
C3_02130W_A	UTP4	12.757	2.55759	4.98792
CR_00150C_A	POT1	31.6233	6.34416	4.98464
CR_00150C_B	POT1	31.6233	6.34416	4.98464
CR_08580C_A		4.70407	0.944794	4.97895
CR_08580C_B		4.70407	0.944794	4.97895
C1_02470W_A		32.4733	6.52734	4.97497
C2_02110C_A		15.8993	3.19777	4.972
CR_02000C_A	HEM1	11.5556	2.3253	4.96951
C6_02640C_A		10.383	2.09028	4.96727
C6_04490W_A	LIP4	6.8425	1.37756	4.96712
C1_09040C_B		9.51768	1.91939	4.95869
C6_01890C_A		6.83612	1.37957	4.95526
C3_01960C_B	POX1-3	41.5422	8.39015	4.95131
C1_11690W_A		6.38934	1.29276	4.9424
C1_01220C_A		13.2505	2.68443	4.93606
C1_01220C_B		13.2505	2.68443	4.93606
C1_02450C_B		55.6674	11.2914	4.93005
C6_00690W_B		3.46219	0.702781	4.92642
C4_07170C_B		57.875	11.7483	4.92626
C4_04250W_B		2.97189	0.603909	4.9211
C2_05830C_B		3.20256	0.650846	4.92061
C1_09050W_B	HST1	6.50696	1.32249	4.92025
C1_05010C_B		39.1661	7.9609	4.91981
C2_02650C_A		4.62407	0.941909	4.90926
C2_02650C_B		4.62407	0.941909	4.90926
C3_00930W_A	ATO2	59.9056	12.2065	4.9077
C1_00570C_A		5.32466	1.08499	4.90755
CR_09850C_A	FGR46	9.22019	1.88221	4.89859
CR_09850C_B	FGR46	9.22019	1.88221	4.89859
C4_03030C_A	NAN1	7.63887	1.56275	4.88809
C2_04120C_B		14.5084	2.96884	4.88688
CR_05620C_B	MTG2	5.22639	1.07064	4.88155
C2_06710W_B		5.15374	1.05699	4.87586
C6_04160C_A	SPB1	19.8762	4.07675	4.8755
C1_10310W_B		5.19596	1.06576	4.87538
C1_09120W_A	IPT1	3.35152	0.688448	4.86822
C4_00790C_A	MLH1	2.4873	0.511842	4.85951
C5_02550C_B	UTP13	9.90916	2.04376	4.84849
C1_09110W_A		3.53182	0.728895	4.84545
C2_10730W_A		3.13082	0.646302	4.84421
C2_10730W_B		3.13082	0.646302	4.84421
C1_03800W_B	RPP1	6.5418	1.35059	4.84365
C7_02240W_A	FMP45	4.02894	0.831889	4.84312
C5_02650C_A	IFH1	27.356	5.64946	4.84223
C1_04460C_A		21.0533	4.35066	4.83909
C1_04460C_B		21.0533	4.35066	4.83909
C3_01960C_A	POX1-3	40.748	8.44486	4.82519
C3_07910W_A		3.78962	0.785409	4.82502
C3_07910W_B		3.78962	0.785409	4.82502
C6_03210C_A		3.75065	0.779558	4.81124
CR_02550C_A		14.6334	3.0416	4.81109
C2_07340W_B	NOC4	11.5893	2.41078	4.8073
C1_12670C_A		3.07986	0.642216	4.79567
C7_04190C_A	UTP18	11.3708	2.37144	4.79486
C7_04190C_B	UTP18	11.3708	2.37144	4.79486
C5_04440C_B	SFC1	13.9777	2.9239	4.78049
C1_01450W_B	ABC1	28.7435	6.01279	4.7804
CR_10440W_A		4.53174	0.948272	4.77895
CR_10440W_B		4.53174	0.948272	4.77895
C2_09220W_A	DDR48	432.461	90.5752	4.77461
C5_05430W_A	PEX4	19.2163	4.02912	4.76935
C1_00400W_A	SVF1	79.1646	16.6464	4.75565
C1_00400W_B	SVF1	79.1646	16.6464	4.75565
C2_08550C_B	MSU1	3.04726	0.640965	4.75418
CR_06720W_B	NMD3	11.5742	2.43532	4.75266
C1_08310W_B	OPY2	23.6582	4.98126	4.74943
C7_00880C_A		5.91672	1.24601	4.74852
C7_00880C_B		5.91672	1.24601	4.74852
C4_06790W_B		15.2658	3.21989	4.7411
C7_00690W_A	NOP15	22.7883	4.81118	4.73653
C7_00690W_B	NOP15	22.7883	4.81118	4.73653
C6_01040C_B		5.40741	1.14318	4.73017
C3_07880C_A		6.57784	1.3907	4.72986
C3_07880C_B		6.57784	1.3907	4.72986
C7_00530C_A	PSF3	20.8904	4.42306	4.72306
C7_00530C_B	PSF3	20.8904	4.42306	4.72306
C4_05400C_A		11.773	2.49596	4.71681
C6_02360W_B	NIP7	26.5271	5.62542	4.71559
CR_10470C_A		14.9759	3.19031	4.69416
CR_10470C_B		14.9759	3.19031	4.69416
C7_02960C_B		3.60365	0.768203	4.691
C1_01150C_B		5.58382	1.19067	4.68966
C2_09070C_B		18.0453	3.84813	4.68936
C1_08290C_B	DIP2	9.45967	2.02018	4.68258
C1_09120W_B	IPT1	2.65435	0.567069	4.68082
CR_09730C_A	SSF1	11.3185	2.4183	4.68034
CR_09730C_B	SSF1	11.3185	2.4183	4.68034
C3_01200W_A	UTP20	3.68854	0.788242	4.67945
C1_02170C_A	GAL102	7.4544	1.59408	4.67631
C1_02170C_B	GAL102	7.4544	1.59408	4.67631
C6_03560W_A	POX1	7.67618	1.64425	4.66851
CR_07240C_B	CLG1	65.2184	13.9744	4.66698
C1_01780C_B	HOL4	4.40971	0.945767	4.66258
CR_10260W_A		9.32969	2.00253	4.65895
CR_10260W_B		9.32969	2.00253	4.65895
C3_02420C_B		2.44048	0.523928	4.65805
C3_01200W_B	UTP20	3.20987	0.689473	4.65554
C6_00520W_A		24.1807	5.20783	4.64314
CR_09150W_A		10.0638	2.16901	4.63982
CR_09150W_B		10.0638	2.16901	4.63982
C1_03810C_B	ELA1	4.08277	0.880511	4.63681
C2_03070C_A	SMP3	2.77961	0.600012	4.63258
C2_03320W_B	CHK1	3.30074	0.713869	4.62373
C1_07990C_B		14.2759	3.0877	4.62348
C3_06370C_A		17.5019	3.78646	4.62223
C3_06370C_B		17.5019	3.78646	4.62223
CR_09740W_A		7.21648	1.56259	4.6183
CR_09740W_B		7.21648	1.56259	4.6183
C2_00090W_A		4.87593	1.05644	4.61544
C7_00330C_A		4.09579	0.887409	4.61544
C7_00330C_B		4.09579	0.887409	4.61544
C3_02350W_B		23.1842	5.02817	4.61086
C4_00690C_A		5.47972	1.18895	4.60888
C1_03660W_A		334.895	72.6729	4.60825
C1_08870C_B	JIP5	15.7766	3.42689	4.60378
C2_03220C_A	STP4	41.0695	8.92107	4.60365
C1_05050C_A	RRP6	13.2057	2.87192	4.5982
C5_00700C_B	SPE2	29.3962	6.39386	4.59757
C7_01210C_A		17.0466	3.70992	4.59486
C7_01210C_B		17.0466	3.70992	4.59486
C4_06720W_B	NOP1	43.9976	9.59168	4.58707
C2_08480W_B	RRP8	27.5725	6.01657	4.58277
CR_07030C_A		10.8621	2.37295	4.57746
C6_01040C_A		4.01706	0.878072	4.57486
CR_10180W_A		6.65801	1.45642	4.57151
CR_10180W_B		6.65801	1.45642	4.57151
CR_00800C_A	PWP2	7.34273	1.60832	4.56546
CR_00800C_B	PWP2	7.34273	1.60832	4.56546
C2_08510W_A		9.52942	2.08752	4.56495
CR_04860C_A		4.86634	1.06691	4.56117
C5_04570C_A	URA7	26.3311	5.77315	4.56096
C7_02220C_A		9.51561	2.08979	4.55339
C1_10880W_B		13.8505	3.0452	4.54829
C3_06520C_A		10.8629	2.38914	4.54676
C3_06520C_B		10.8629	2.38914	4.54676
C6_02950C_B		3.95164	0.869662	4.54388
CR_01710W_B		11.6681	2.57102	4.53831
C5_04320C_B		8.11473	1.78849	4.5372
C1_10030W_B	DBP3	12.7103	2.802	4.53615
C4_01500W_B		7.91703	1.74591	4.53461
C1_00790W_B		5.26687	1.16177	4.53349
C2_09660W_B		41.9875	9.26555	4.53158
C4_05130C_B	ALD6	7.50784	1.65862	4.52655
C1_13470W_A	KNS1	6.93748	1.53428	4.52166
C5_04370C_A	PGA37	2.56504	0.567653	4.51868
C7_02420C_B		3.37397	0.74669	4.51857
C4_01420W_B		2.86909	0.635678	4.51344
C3_03490W_A	RSN1	11.1873	2.47984	4.5113
C3_03490W_B	RSN1	11.1873	2.47984	4.5113
C4_07020C_A		6.63457	1.47499	4.49805
C4_03620C_A	CDR3	9.45274	2.10186	4.49733
C4_04010W_B		2.45709	0.546345	4.49732
C7_01360C_A		7.4382	1.65562	4.49269
C7_01360C_B		7.4382	1.65562	4.49269
C3_05750C_A		9.87237	2.19855	4.4904
C3_05750C_B		9.87237	2.19855	4.4904
C4_03420C_B		7.36733	1.64247	4.48552
C1_13740W_B	KAR9	3.5731	0.797506	4.48034
C2_01660C_A		51.9085	11.5876	4.47968
C2_01660C_B		51.9085	11.5876	4.47968
C6_02270C_A	ALG11	5.63241	1.25847	4.47561
C6_02110W_B		3.09	0.690494	4.47505
CR_10340W_A	PTP3	20.3519	4.54887	4.47406
CR_10340W_B	PTP3	20.3519	4.54887	4.47406
CR_06970C_A		13.1206	2.93323	4.47311
C1_08040W_B		175.271	39.254	4.46504
C1_03830C_A		12.4986	2.80149	4.46143
C2_03110W_A		2.43619	0.546601	4.45697
CR_08100C_A	RIO2	19.0324	4.27373	4.45334
C4_04140W_A		12.9473	2.90756	4.45298
C1_01470W_A		22.7732	5.12551	4.44312
C3_05140C_A		7.32667	1.65308	4.43213
C3_05140C_B		7.32667	1.65308	4.43213
C2_09130C_B	IFF6	3.24655	0.734498	4.42009
C3_04230W_A		4.28146	0.968797	4.41936
C2_02510W_B	PRS1	18.6764	4.22852	4.41677
C4_04100C_B	ECM1	32.99	7.47737	4.41198
CR_03650W_B	SGD1	9.8449	2.23179	4.41121
C2_09810C_B		10.5757	2.40094	4.40482
C1_13480W_A	HSP70	184.339	41.9067	4.39881
C6_02910W_A	POP4	7.21846	1.64328	4.39271
C1_11020W_A		3.94272	0.899634	4.38258
C2_09990C_B	YOR1	14.1678	3.23402	4.38085
CR_09680C_A	RTA4	2.69713	0.616205	4.377
CR_09680C_B	RTA4	2.69713	0.616205	4.377
C2_06070W_A	FAA2-1	6.52301	1.49099	4.37494
CR_09710W_A	PCD1	17.916	4.09842	4.37146
CR_09710W_B	PCD1	17.916	4.09842	4.37146
CR_07950W_B	IMP4	18.5876	4.25662	4.36675
C2_05160C_A		19.756	4.53016	4.361
C5_02540C_B	SPR28	2.4375	0.559201	4.35889
C1_12750C_B		3.80471	0.873966	4.35338
C3_06680C_A		16.4562	3.79537	4.33586
C3_06680C_B		16.4562	3.79537	4.33586
C2_01890W_B	CTF1	4.45683	1.0287	4.33248
C3_06450W_A	GLG2	8.93907	2.06363	4.33173
C3_06450W_B	GLG2	8.93907	2.06363	4.33173
C3_07630C_A		13.1312	3.03175	4.33122
C3_07630C_B		13.1312	3.03175	4.33122
C2_04100W_A		11.6387	2.6878	4.33019
C5_02410C_A		10.1863	2.35309	4.3289
C3_02550C_A	DCG1	11.1762	2.58201	4.32849
C3_03290C_A	NPR2	2.76975	0.640132	4.32684
C5_04180W_B		6.12244	1.42012	4.31122
C1_02800W_A		9.36025	2.17191	4.30968
C1_02800W_B		9.36025	2.17191	4.30968
C6_04530C_A		4.5452	1.05468	4.30955
C7_03730C_A		6.84853	1.59144	4.30335
C6_04190C_A		27.3286	6.35663	4.29923
CR_09470W_A	AXL1	3.16205	0.73595	4.29656
C6_04260C_B		9.23796	2.15062	4.2955
C5_01710C_A		2.13944	0.5005	4.2746
C2_01720C_B		27.5902	6.46042	4.27065
C5_00620W_A		11.4231	2.67587	4.26895
C1_06510C_A		10.9377	2.56319	4.2672
C7_00160C_A		45.6477	10.7095	4.26234
C7_00160C_B		45.6477	10.7095	4.26234
C2_07020C_A		4.47787	1.05067	4.26192
C4_03890W_A	PTP2	3.04983	0.71639	4.25722
C4_02800W_B	RPC53	5.74676	1.35409	4.24399
C2_00600C_B		28.0929	6.62804	4.2385
C1_04530C_A		7.05736	1.6656	4.23713
C1_12910W_A		3243.94	766.005	4.23489
C1_12910W_B		3243.94	766.005	4.23489
C1_05440C_B		10.5443	2.49041	4.23395
C1_02940C_B		24.3871	5.7664	4.22917
C3_05920W_A	MRR1	3.62769	0.857827	4.22893
C3_05920W_B	MRR1	3.62769	0.857827	4.22893
C1_02830W_A		5.35329	1.26657	4.22662
C2_00760C_A		580.971	137.685	4.21955
C2_00760C_B		580.971	137.685	4.21955
C4_07040W_A		2.52054	0.597383	4.21931
CR_06120W_B	RPL7	31.4033	7.44415	4.21852
C4_02490W_A	ZCF15	3.28959	0.780266	4.21599
C1_03230C_A	ARX1	15.729	3.73664	4.2094
C1_03230C_B	ARX1	15.729	3.73664	4.2094
C6_01170W_A	CIC1	12.6633	3.01039	4.20654
C5_04850W_A		3.29242	0.783008	4.20483
C4_05440C_A		15.0844	3.59511	4.19579
C5_02520W_B		25.3244	6.03786	4.19426
C3_05060W_A		3.66139	0.873275	4.1927
C3_05060W_B		3.66139	0.873275	4.1927
C4_04520W_A		13.2409	3.16447	4.18425
C4_04520W_B		13.2409	3.16447	4.18425
C6_04330W_A	NOP8	6.7911	1.62357	4.18283
C5_00910C_A	TRX2	15.431	3.69751	4.17336
C5_00910C_B	TRX2	15.431	3.69751	4.17336
C2_00810C_B		7.9706	1.91008	4.17291
C4_00860C_A		70.0066	16.7793	4.17219
C2_10590W_A	GAL4	42.9232	10.2905	4.17116
C2_10590W_B	GAL4	42.9232	10.2905	4.17116
C1_12680W_A		19.2831	4.6277	4.16689
C1_00540C_A		4.36503	1.0477	4.16631
C1_00540C_B		4.36503	1.0477	4.16631
C5_02120C_A	RIX7	4.68595	1.12532	4.16411
C2_02300W_A		11.9297	2.86496	4.16401
C4_06540W_B	MNN4	11.7222	2.81683	4.16151
C4_05310W_B		5.42231	1.30366	4.15929
C4_03930C_A		56.1061	13.4901	4.15905
C1_03820W_B	PDR16	9.67741	2.32727	4.15827
C2_05970C_A	TES1	2.79321	0.672754	4.1519
C4_01470W_B		2.47718	0.597032	4.14916
C1_12790C_B	FEN1	40.3985	9.73664	4.14912
CR_07950W_A	IMP4	19.6883	4.74809	4.14658
C1_09310C_A		4.6009	1.11044	4.14331
C2_09990C_A	YOR1	7.53146	1.81889	4.14069
C3_07660W_A		3.97415	0.960799	4.1363
C3_07660W_B		3.97415	0.960799	4.1363
C4_00720W_A	CSP2	2.70437	0.653889	4.13583
C3_03500W_B	SKN2	4.58635	1.10963	4.13324
C2_06870C_A	PST1	66.7865	16.1605	4.1327
CR_06030C_B		2.33765	0.566223	4.12848
C2_10090C_B		4.41202	1.06879	4.12804
C2_10270W_A	PUS7	12.3015	2.98052	4.1273
C1_10580C_A		61.3952	14.8796	4.12613
C1_10580C_B		61.3952	14.8796	4.12613
C2_02960C_B		2.9275	0.710067	4.12285
C1_13410W_A	COX19	82.001	19.9295	4.11456
C2_04700C_A		3.32952	0.809866	4.1112
C6_02970C_A		11.8028	2.87484	4.10557
C1_04850C_A		231.145	56.3668	4.10073
C4_07220C_A		5.535	1.35014	4.09959
C5_05340W_B		32.7251	7.99705	4.09215
C4_02920W_B		13.6929	3.34689	4.09122
C2_04180C_A		3.80898	0.932008	4.08685
C6_00590W_A	SLY41	8.53868	2.09233	4.08095
C1_04350C_B		2.53726	0.621936	4.07962
CR_09880W_A	DEF1	24.2193	5.93947	4.0777
C3_06950W_A		3.25024	0.797148	4.07734
C3_06950W_B		3.25024	0.797148	4.07734
CR_06980W_A		13.2077	3.24017	4.07622
C2_00660C_A	SOD4	16.2757	3.99334	4.07572
C2_00660C_B	SOD4	16.2757	3.99334	4.07572
C1_05650W_B		13.6122	3.34207	4.07299
C1_11690W_B		9.2724	2.27827	4.06993
C5_00860W_B	IMP2	18.0622	4.43859	4.06935
C2_03320W_A	CHK1	3.1811	0.78221	4.0668
C1_10030W_A	DBP3	13.6203	3.3524	4.06285
C4_00750C_B		13.777	3.39198	4.06164
C2_04190C_B	UGA1	3.98482	0.981119	4.06151
C1_00990C_A	NMA111	5.47545	1.34856	4.06023
C1_00990C_B	NMA111	5.47545	1.34856	4.06023
C3_05800W_A		5.02985	1.2393	4.05862
C3_05800W_B		5.02985	1.2393	4.05862
CR_04170W_B		16.9034	4.17238	4.05125
C2_06720W_A	GRE2	25.5643	6.31037	4.05116
C2_05120C_A		8.39836	2.07972	4.03822
C2_05120C_B		8.39836	2.07972	4.03822
CR_02160W_B	UGT51C1	6.20561	1.5373	4.03668
C1_01150C_A		6.50048	1.61082	4.03552
C5_01430C_A		6.78814	1.68318	4.03293
C2_01420C_B		3.2267	0.800746	4.02962
CR_02360W_B	IDP2	34.5696	8.58437	4.02704
C5_04030W_A		43.1294	10.7177	4.02414
C7_02340C_B		11.3094	2.81061	4.02384
CR_04170W_A		14.3165	3.55964	4.0219
C4_07120C_A	MSH2	5.99885	1.49164	4.02166
C5_02080C_B	HSP12	466.19	116.101	4.01539
C5_02110W_B		466.19	116.101	4.01539
C3_04070C_A	CDR11	8.74334	2.17878	4.01295
C3_04070C_B	CDR11	8.74334	2.17878	4.01295
C6_03380W_B		70.5203	17.5869	4.00981
C1_09180W_A	LYS143	2.00721	0.500989	4.0065
C1_08290C_A	DIP2	7.93729	1.98211	4.00447
C4_07220C_B		4.53729	1.13336	4.0034
C6_02360W_A	NIP7	39.7664	9.93647	4.00206
C4_05980C_A		3.84681	0.9616	4.00042
C5_00310C_A		54.0357	13.5204	3.99662
C5_00310C_B		54.0357	13.5204	3.99662
CR_02890C_B		6.25865	1.5674	3.99301
C6_01710C_A	PTK2	8.79974	2.20519	3.99047
C2_03500W_A		14.6549	3.67493	3.98782
C3_07750W_A	UTP9	31.4642	7.89228	3.9867
C3_07750W_B	UTP9	31.4642	7.89228	3.9867
C5_01070C_A		10.3318	2.59159	3.98666
C5_01070C_B		10.3318	2.59159	3.98666
C3_00100W_A		5.96828	1.4972	3.9863
C3_00100W_B		5.96828	1.4972	3.9863
CR_09520C_A		6.13077	1.53842	3.98509
CR_09520C_B		6.13077	1.53842	3.98509
C1_09170W_B	CTA8	7.26265	1.82438	3.98089
C2_05160C_B		16.436	4.13307	3.9767
C2_06850W_B		22.6658	5.7008	3.9759
C6_04050W_A		2.12972	0.536238	3.97158
C1_10340W_A		4.68461	1.17961	3.97131
C1_04020C_A	CSH1	57.5723	14.5058	3.96891
C2_07580W_A		3.0502	0.769043	3.96622
C6_04430W_B	CST5	2.68148	0.676812	3.96194
C2_03220C_B	STP4	22.28	5.62431	3.96138
CR_10770W_A		7.01147	1.77134	3.95828
CR_10770W_B		7.01147	1.77134	3.95828
C7_02090C_B		12.1993	3.08248	3.95762
C7_02160W_B		2.17527	0.550521	3.9513
C1_03290W_A	NGG1	6.24652	1.58208	3.9483
C1_12800W_B		9.15875	2.31978	3.94812
C2_07690W_A		2.51149	0.63616	3.94789
C2_09320C_B	PES1	39.7209	10.072	3.9437
CR_00170W_A	ZCF38	4.68027	1.18806	3.9394
CR_00170W_B	ZCF38	4.68027	1.18806	3.9394
C4_04010W_A		2.15134	0.546345	3.93769
C2_01050W_A		60.9318	15.4797	3.93624
CR_03840C_B		3.19659	0.812777	3.93292
C6_00600C_B	YHM2	57.2912	14.5721	3.93156
C1_13370W_B		6.78575	1.72642	3.93054
C2_05490W_A		3.96361	1.00842	3.93051
C2_05490W_B		3.96361	1.00842	3.93051
C2_04820W_B		16.8362	4.28372	3.93029
C1_13750C_A		6.76281	1.72127	3.92897
C1_13750C_B		6.76281	1.72127	3.92897
C5_03690W_A		4.07775	1.03842	3.92686
C3_07100C_A		4.28437	1.0914	3.92556
C3_07100C_B		4.28437	1.0914	3.92556
C1_09770W_A		86.0146	21.9795	3.91339
C1_09770W_B		86.0146	21.9795	3.91339
C7_03210W_B		4.2686	1.09154	3.91062
C6_02370C_B		15.6868	4.01191	3.91006
CR_09040W_A		11.8271	3.02898	3.90465
CR_09040W_B		11.8271	3.02898	3.90465
C4_02750W_A	HIT1	9.43052	2.41608	3.90323
C3_02840W_A		3.51694	0.901381	3.90172
C3_02840W_B		3.51694	0.901381	3.90172
C1_04060W_A	IFI3	3.28289	0.842392	3.8971
C6_02200C_B		31.5107	8.08668	3.89662
C2_07240C_B		2.36828	0.608243	3.89364
C5_01450W_A	PRC2	10.2101	2.62265	3.89306
C1_14340C_A	RIM101	18.5878	4.77756	3.89066
C1_14340C_B	RIM101	18.5878	4.77756	3.89066
C1_06540C_A		12.4699	3.20742	3.88784
C4_05270C_A	RAD59	11.3248	2.91566	3.88412
CR_02160W_A	UGT51C1	4.79017	1.23332	3.88396
C1_07170C_B	ZCF23	3.74419	0.964468	3.88213
C3_01310W_A		3.57872	0.922242	3.88045
C3_01310W_B		3.57872	0.922242	3.88045
C1_12460C_A		8.83313	2.2766	3.87996
C1_12460C_B		8.83313	2.2766	3.87996
C3_04930C_A	HGT4	4.35506	1.12312	3.87763
C3_04930C_B	HGT4	4.35506	1.12312	3.87763
C2_09160W_B		8.81899	2.2746	3.87716
C5_02350C_A		8.24111	2.12908	3.87074
C6_01170W_B	CIC1	9.45785	2.44447	3.86909
C5_03310C_B	PCL1	9.12537	2.36048	3.8659
C1_06610C_A	HAK1	12.2435	3.16826	3.86442
C1_08870C_A	JIP5	11.8431	3.06893	3.85904
C2_01230W_B		8.99054	2.33284	3.85391
C7_03590C_A		9.68385	2.52217	3.83948
C7_03590C_B		9.68385	2.52217	3.83948
C4_01450W_A	PWP1	18.0119	4.70207	3.83064
C5_02220C_A		44.5546	11.6334	3.8299
C5_02220C_B		44.5546	11.6334	3.8299
C2_05380W_A		17.4856	4.56724	3.82849
C3_01430W_A		11.5339	3.01732	3.82256
CR_07310W_A		4.06044	1.0629	3.82015
C5_05370C_B	PRP22	3.07646	0.805362	3.81997
C2_02390W_B		25.7402	6.74339	3.81711
C3_04330C_A		307.465	80.6157	3.81396
C3_04330C_B		307.465	80.6157	3.81396
C6_03930W_A	OPT8	3.39247	0.890466	3.80977
C4_02720C_A		33.2762	8.73509	3.80948
C1_03040W_A		11.0513	2.90455	3.80483
CR_10160W_A	FAA4	134.639	35.4367	3.79944
C2_04210W_B	STE4	3.39552	0.893693	3.79942
CR_10160W_B	FAA4	134.632	35.4367	3.79923
C5_01170W_A		8.26186	2.17511	3.79837
C1_01920W_A	ROA1	2.9712	0.783594	3.79176
CR_04460C_A		5.50151	1.4512	3.79101
C2_07960C_B	NSA1	10.4678	2.76148	3.79065
C1_13250W_A		89.9643	23.7473	3.7884
CR_09290W_A	THI13	5.81295	1.53449	3.78818
CR_09290W_B	THI13	5.81295	1.53449	3.78818
C5_01480W_B	FYV5	18.5887	4.90776	3.78762
C1_03170C_B		2.14243	0.565646	3.78758
C3_05220W_B	CDR1	23.957	6.32517	3.78757
CR_04630C_A	DIT2	3.47692	0.918466	3.78557
C1_09500W_B		4.66406	1.23282	3.78324
C3_07800C_A		6.49237	1.71659	3.78214
C3_07800C_B		6.49237	1.71659	3.78214
C1_11370C_B		7.28464	1.9265	3.78127
C7_04320W_A		11.7762	3.1164	3.77879
C7_04320W_B		11.7762	3.1164	3.77879
CR_02330C_B	KAR4	3.94942	1.04621	3.77498
C2_10100W_A	CWC22	3.85878	1.02231	3.77456
C2_04480W_A		18.033	4.78013	3.77249
C4_02530W_A	ARG83	2.03489	0.540349	3.76588
CR_07730W_A	HGT14	6.39623	1.70022	3.76201
C7_01030C_A		8.77969	2.33422	3.76128
C7_01030C_B		8.77969	2.33422	3.76128
CR_00710C_A		4.21232	1.12004	3.76085
CR_00710C_B		4.21232	1.12004	3.76085
C5_02550C_A	UTP13	8.08606	2.15143	3.75846
CR_07220C_A		2.09949	0.558889	3.75654
CR_09470W_B	AXL1	3.3642	0.896308	3.7534
C6_00950C_B	TOP1	17.1506	4.56978	3.75306
CR_03650W_A	SGD1	6.24212	1.66673	3.74514
CR_01630C_B		3.23399	0.863904	3.74345
C2_09360W_A		2.34316	0.626955	3.73737
C1_04630C_A		6.33639	1.69569	3.73676
C2_08640C_B	PST2	36.9386	9.88602	3.73645
C1_02470W_B		20.5477	5.5006	3.73553
C4_01550C_B	CPA1	16.5735	4.43832	3.73418
C4_05800C_B		57.9992	15.5476	3.73044
C1_08810C_A	MSS116	16.6902	4.48209	3.72374
C7_01620C_A	KCH1	2.26509	0.608498	3.72242
C7_01620C_B	KCH1	2.26509	0.608498	3.72242
CR_05610C_A	SRR1	9.15959	2.46094	3.72199
C1_02090C_B		6.35931	1.70959	3.7198
C1_09340C_A		8.47227	2.27883	3.71781
C1_02440C_B		11.7618	3.16764	3.71312
C1_13200C_A	REX3	3.13111	0.843431	3.71234
C4_01130C_B		9.71932	2.61922	3.71077
C2_01190C_A		8.05994	2.17205	3.71075
C5_00680W_A	RMT2	6.54505	1.76609	3.70596
C1_03270W_A		11.2545	3.03907	3.70326
C1_03270W_B		11.2545	3.03907	3.70326
C3_06730W_A		17.8278	4.81482	3.70269
C3_06730W_B		17.8278	4.81482	3.70269
C1_05740C_B		5.99042	1.61806	3.70222
C7_03930C_A	MAM33	77.9612	21.071	3.69992
C7_03930C_B	MAM33	77.9612	21.071	3.69992
C4_06190C_A	MPH1	2.80909	0.759263	3.69976
C5_04910W_A		13.168	3.56816	3.69041
C4_07120C_B	MSH2	5.68222	1.53975	3.69035
CR_08690C_A	ECI1	22.2861	6.04037	3.68952
CR_08690C_B	ECI1	22.2861	6.04037	3.68952
C1_10950C_A		8.6604	2.35002	3.68524
C1_00560W_A	CNS1	10.5832	2.8737	3.68279
C1_00560W_B	CNS1	10.5832	2.8737	3.68279
CR_10620C_A		6.63124	1.801	3.68197
CR_10620C_B		6.63124	1.801	3.68197
C1_03950C_A		10.2316	2.78064	3.6796
C3_02390W_A		13.6099	3.70011	3.67824
C1_03040W_B		12.7688	3.47724	3.67212
CR_01780W_B		3.94624	1.07496	3.67107
C1_05340C_A	ZCF2	4.67715	1.27473	3.66914
C6_02770W_B	MRT4	36.8843	10.0579	3.66722
C2_02900W_B		22.1943	6.05742	3.66398
C1_09910C_A		16.3937	4.476	3.66257
C3_04940W_A		12.0948	3.30243	3.6624
C3_04940W_B		12.0948	3.30243	3.6624
C3_04210W_B		3.70755	1.01259	3.66146
C3_02560W_A	DDC1	6.81114	1.86047	3.66098
C1_11610C_A		13.9322	3.80735	3.65928
C3_06530W_A		10.7888	2.95423	3.65199
C3_06530W_B		10.7888	2.95423	3.65199
C1_05340C_B	ZCF2	3.17347	0.869664	3.64908
C6_02660C_A		2.58608	0.708754	3.64877
CR_10310W_A		2.28483	0.626386	3.64764
CR_10310W_B		2.28483	0.626386	3.64764
C1_02530C_A	DIP5	19.3462	5.30387	3.64757
C1_02530C_B	DIP5	19.3462	5.30387	3.64757
C2_02550C_B		2.41429	0.662394	3.64478
C3_02580C_A		5.44289	1.49416	3.64277
CR_03560W_B		5.99444	1.64586	3.64214
C1_00010W_B		12.5216	3.43808	3.64203
C1_10640C_A	PEA2	8.14054	2.23831	3.63691
C4_02340W_B		476.392	130.992	3.6368
C6_02350C_B		8.34352	2.29426	3.63668
C3_04510W_A		230.805	63.5329	3.63285
C3_04510W_B		230.805	63.5329	3.63285
C2_07040W_B		7.91447	2.17974	3.63093
C1_09840C_A		22.3591	6.15944	3.63006
C6_00260W_B		7.63468	2.10353	3.62947
CR_05520W_B	NOC2	17.1178	4.71823	3.62802
C1_09240C_B		2.2342	0.617314	3.61923
C2_08510W_B		8.92619	2.46905	3.61523
C2_03000C_A		8.72653	2.41405	3.61489
CR_03360W_A		19.8471	5.49139	3.61423
CR_00680W_A	BUD22	10.4365	2.88794	3.61381
CR_00680W_B	BUD22	10.4365	2.88794	3.61381
CR_03800C_B	PPH3	6.96697	1.93304	3.60415
C4_02670W_B		6.08584	1.68959	3.60195
C2_09250W_A		12.0944	3.35823	3.60143
C2_09250W_B		12.0944	3.35823	3.60143
C3_02670W_A		7.08936	1.9691	3.6003
C3_02670W_B		7.08936	1.9691	3.6003
C1_06130C_A	HAC1	75.9991	21.1345	3.59597
C1_06130C_B	HAC1	75.9991	21.1345	3.59597
CR_10750C_A		39.1005	10.8784	3.59432
CR_10750C_B		39.1005	10.8784	3.59432
C1_03320C_A	EHD3	6.8334	1.90159	3.59351
C1_03320C_B	EHD3	6.8334	1.90159	3.59351
C1_02310C_A		30.4188	8.46538	3.59332
C3_03700C_B		7.11879	1.98179	3.59209
CR_00670C_A		4.76131	1.32651	3.58934
CR_00670C_B		4.76131	1.32651	3.58934
C5_05330C_A	RER2	14.4779	4.03437	3.58865
C5_05330C_B	RER2	14.4779	4.03437	3.58865
C4_03870C_B		4.38027	1.22103	3.58737
CR_07750C_A		12.2001	3.40334	3.58475
C3_00750W_B	LYS144	5.71678	1.59484	3.58455
C6_00080C_A		10.7155	2.99079	3.58283
C6_00080C_B		10.7155	2.99079	3.58283
C2_01180W_B	COX17	560.387	156.446	3.58199
CR_09020C_A	CHS2	10.1111	2.82415	3.58024
CR_09020C_B	CHS2	10.1111	2.82415	3.58024
C3_02130W_B	UTP4	10.4575	2.92177	3.57917
C1_12070C_B		2.49161	0.696408	3.57781
C4_02540W_B	RGT1	2.91957	0.816099	3.57747
C3_05910W_A	ZCF35	2.0393	0.570161	3.57671
C3_05910W_B	ZCF35	2.0393	0.570161	3.57671
C1_04470C_B		14.1071	3.94467	3.57625
C2_09320C_A	PES1	39.1561	10.9517	3.57535
CR_09090C_A		7.68979	2.15351	3.57081
CR_09090C_B		7.68979	2.15351	3.57081
C2_08710W_B	PEX17	20.4958	5.74152	3.56974
C4_07210W_B		5.9033	1.65795	3.5606
C2_06780C_A		5.04697	1.41757	3.5603
C2_06780C_B		5.04697	1.41757	3.5603
CR_02520W_A	RPC19	63.0706	17.739	3.55547
CR_02520W_B	RPC19	63.0706	17.739	3.55547
C2_09510C_B		10.4263	2.93386	3.55379
C2_01840C_A	RAD7	14.1227	3.97622	3.5518
CR_04160C_A		9.53465	2.68828	3.54674
CR_04160C_B		9.53465	2.68828	3.54674
C5_03690W_B		6.26999	1.76815	3.54608
CR_01700C_A		4.25941	1.20197	3.54369
C4_05230C_A		5.32762	1.50457	3.54096
CR_10810C_A		12.9455	3.65833	3.53864
CR_10810C_B		12.9455	3.65833	3.53864
C4_04160W_B		136.961	38.7263	3.53665
C5_02150C_A	ORC4	6.4634	1.82828	3.53524
C6_04530C_B		4.72166	1.3363	3.53339
CR_01780W_A		2.30349	0.651924	3.53337
C1_00900W_A	RRS1	44.4469	12.5894	3.53049
C1_12200W_A	MCD4	5.58457	1.58226	3.52948
C1_12930C_B		2.03329	0.576415	3.52748
C1_04130W_A	ERB1	8.81215	2.49953	3.52552
C2_01330C_B	SIR2	4.8593	1.37858	3.52486
C1_07490C_A		2.04321	0.580268	3.52115
C3_02870C_A		2.41151	0.685137	3.51975
CR_03390C_B	YKU80	3.51342	0.998764	3.51777
C5_04180W_A		5.10064	1.4517	3.51357
C6_04410C_B		11.8466	3.37588	3.50918
C2_09150W_A	MIT1	30.0082	8.554	3.50809
C1_05010C_A		34.6585	9.88232	3.50712
C6_01890C_B		5.44135	1.55212	3.50576
CR_02530W_B	DBP2	19.7333	5.6289	3.50572
C1_10960W_A		10.897	3.11234	3.50123
C3_03300C_B		8.11895	2.31957	3.50019
CR_03320C_B		17.8193	5.09145	3.49985
C6_03440W_B		2.95984	0.845939	3.49888
C2_06460W_B	RTA3	6.97316	1.99309	3.49867
C1_03200C_B	ARO80	3.13631	0.89643	3.49866
C1_09970C_B	PDC2	3.95147	1.12983	3.49742
C4_01260W_B	RLM1	6.48525	1.85489	3.4963
C3_00560C_A	SOF1	18.0976	5.1773	3.49556
C3_00560C_B	SOF1	18.0976	5.1773	3.49556
C1_01450W_A	ABC1	23.2678	6.65883	3.49429
C1_01160C_A		18.5264	5.30662	3.49119
C4_06040W_B		4.20914	1.20585	3.49061
C4_01560C_B		2.54419	0.730269	3.4839
CR_06020W_A		5.43207	1.56312	3.47514
C1_09160W_B	AOX1	5.61927	1.61759	3.47386
CR_05640C_B		12.8094	3.68741	3.47382
CR_03100W_A	SMC5	3.63739	1.04716	3.47358
CR_04860C_B		2.84654	0.820481	3.46936
C3_00300W_A		6.57706	1.89683	3.46739
C3_00300W_B		6.57706	1.89683	3.46739
C1_14080W_A		5.88207	1.69721	3.46572
C1_14080W_B		5.88207	1.69721	3.46572
C2_07040W_A		12.2144	3.52504	3.46504
C1_01630W_A		115.988	33.5039	3.46194
C4_01130C_A		18.4116	5.32195	3.45956
C4_00510C_A	RLP24	44.9996	13.0496	3.44834
C4_00510C_B	RLP24	44.9996	13.0496	3.44834
C3_02790W_B		46.7031	13.5484	3.44712
C3_05860C_A		11.8615	3.44167	3.44644
C3_05860C_B		11.8615	3.44167	3.44644
C1_09370W_B	CEF1	8.19101	2.37807	3.44439
CR_06040W_B		22.3524	6.49249	3.4428
CR_01800C_B	HST2	5.3768	1.5637	3.43852
C1_13470W_B	KNS1	5.27516	1.53428	3.43821
C3_05080W_A		6.61419	1.92481	3.43628
C3_05080W_B		6.61419	1.92481	3.43628
C6_03260W_B		34.2171	9.96361	3.43421
CR_01270C_A	FTH2	8.503	2.47628	3.43378
C2_09150W_B	MIT1	26.0102	7.58061	3.43115
C2_07670C_A	GLE1	10.7758	3.14143	3.43021
CR_02550C_B		10.1996	2.97575	3.42758
C6_04410C_A		8.32189	2.42937	3.42554
CR_09460C_A		720.665	210.464	3.42418
CR_09460C_B		720.665	210.464	3.42418
C2_08600W_A	GTR1	9.9052	2.8957	3.42065
C1_00360W_A	CDC13	1.91713	0.560646	3.41951
C1_00360W_B	CDC13	1.91713	0.560646	3.41951
CR_03950W_B		14.736	4.30998	3.41905
C4_02490W_B	ZCF15	3.06098	0.895315	3.41888
C5_03750W_B	FAV2	13.2964	3.89319	3.41531
C1_13390W_A		2.70639	0.792663	3.4143
C2_03640W_A	UGA11	4.72856	1.38584	3.41205
C2_01700C_B	HAP42	3.0763	0.9038	3.40374
C4_05420C_B	TSC2	2.30007	0.676065	3.40214
CR_01710W_A		7.2059	2.11967	3.39954
C3_00950C_A		8.63902	2.54182	3.39875
C6_02430W_B		8.25688	2.42978	3.39821
C4_07020C_B		1.84124	0.541852	3.39804
C3_03630W_A	ECM18	2.39863	0.706161	3.39672
C6_01520W_A		2.30777	0.680066	3.39345
C4_04730W_B	BAS1	5.32635	1.56985	3.39291
C1_05380C_A		3.48909	1.02867	3.39184
C1_12140W_A		32.5528	9.59843	3.39147
C1_12140W_B		32.5528	9.59843	3.39147
C5_04080C_B		17.7075	5.22323	3.39014
C4_02170C_A		2.81725	0.83175	3.38713
C3_07600W_A		16.7335	4.94133	3.38643
C3_07600W_B		16.7335	4.94133	3.38643
C6_00150W_B	ARD	94.2922	27.8641	3.384
CR_01030W_A	DAL81	2.80571	0.8298	3.3812
CR_01030W_B	DAL81	2.80571	0.8298	3.3812
C4_03830W_B		3.87789	1.14702	3.38086
C7_03400C_A		8.85717	2.62278	3.37701
CR_03890W_A	WOR3	1.71979	0.50942	3.37596
C3_03530W_A		8.19407	2.42824	3.37449
C3_03530W_B		8.19407	2.42824	3.37449
C7_04120W_A		8.47342	2.51154	3.3738
C7_04120W_B		8.47342	2.51154	3.3738
C1_09400C_B	FTH1	3.75885	1.11482	3.37172
C1_06440C_B		6.028	1.79036	3.36692
C1_04930C_A		6.8399	2.0328	3.36476
C1_04930C_B		6.8399	2.0328	3.36476
C7_00570W_A	RPA135	8.86433	2.63464	3.36454
C7_00570W_B	RPA135	8.86433	2.63464	3.36454
CR_10740W_A	CSM1	16.5705	4.92824	3.36235
CR_10740W_B	CSM1	16.5705	4.92824	3.36235
CR_09410W_A		6.7313	2.00404	3.35886
C1_10480W_A	DJP1	17.2085	5.12392	3.35846
C7_02360W_B		1.8798	0.559883	3.3575
CR_06680C_A		10.3776	3.09167	3.35662
C1_10140C_B		8.62674	2.57011	3.35657
C3_03760W_A		8.48816	2.52933	3.35589
C3_03760W_B		8.48816	2.52933	3.35589
C1_07490C_B		2.18757	0.652046	3.35493
C2_04820W_A		16.2586	4.84827	3.35348
C2_01240C_A		3.30769	0.98675	3.3521
C2_05970C_B	TES1	4.88874	1.46114	3.34584
C1_06920C_B		3.67869	1.09967	3.34526
C3_07200C_A	ZFU2	4.52426	1.35251	3.3451
C3_07200C_B	ZFU2	4.52426	1.35251	3.3451
C2_00150W_B	LEU5	6.97252	2.08748	3.34016
C5_01930W_A		5.98848	1.79702	3.33245
CR_02030C_A		3.34893	1.00691	3.32597
C3_00780W_B	HOS2	6.22146	1.87066	3.32581
CR_09480W_A		9.83967	2.96267	3.32121
CR_09480W_B		9.83967	2.96267	3.32121
C1_03140W_A		20.8087	6.26579	3.321
CR_10510W_A		2.70526	0.814637	3.32081
CR_10510W_B		2.70526	0.814637	3.32081
CR_06720W_A	NMD3	12.0759	3.63835	3.31907
C6_02090C_A		1.87451	0.564932	3.31811
C1_09430W_A		2.67345	0.806715	3.314
C4_01450W_B	PWP1	20.7732	6.27031	3.31295
C5_01450W_B	PRC2	13.5794	4.10163	3.31074
C5_01710C_B		2.0615	0.623099	3.30846
C4_04450C_A	ATG1	5.10389	1.54347	3.30676
CR_00040C_B		16.003	4.83956	3.30671
C1_07000W_B	MEF2	3.55402	1.07527	3.30523
C2_01050W_B		89.1205	26.9661	3.30491
C6_03670C_A		30.2028	9.14305	3.30336
C6_03670C_B		30.2028	9.14305	3.30336
C3_04020C_B	ZCF16	1.89085	0.572468	3.30298
CR_09990W_A		5.0446	1.52775	3.30197
CR_09990W_B		5.0446	1.52775	3.30197
C1_03990W_B		29.3407	8.8908	3.30012
C2_05830C_A		3.29868	1.00093	3.29563
C1_03260W_B		2.48062	0.752711	3.29558
C2_01240C_B		2.36393	0.717884	3.29292
CR_02910W_B		6.04003	1.83693	3.28811
C4_05010W_B		6.6572	2.02463	3.28811
C6_03150C_B		4.97419	1.51315	3.2873
C3_01420C_A		213.913	65.0798	3.28694
C3_01420C_B		213.913	65.0798	3.28694
C7_04160W_A		2.63963	0.803562	3.28491
C7_04160W_B		2.63963	0.803562	3.28491
C1_09310C_B		5.63974	1.71839	3.28199
C1_11370C_A		5.26008	1.60274	3.28193
C2_08530C_B		2.21701	0.675522	3.28193
CR_01200W_A	OYE22	6.40158	1.95101	3.28116
CR_01200W_B	OYE22	6.40158	1.95101	3.28116
C3_05410W_A		12.1751	3.71383	3.27831
C3_05410W_B		12.1751	3.71383	3.27831
C7_00560C_A	THG1	6.86193	2.09353	3.27768
C7_00560C_B	THG1	6.86193	2.09353	3.27768
CR_06230W_B		5.22054	1.59422	3.27468
C3_03820C_A		9.05815	2.76825	3.27216
C1_01130W_B		8.73223	2.66894	3.2718
C6_00230W_A		2.69233	0.823074	3.27107
C6_00230W_B		2.69233	0.823074	3.27107
C2_08690C_A		5.26633	1.61035	3.27029
C2_08690C_B		5.26633	1.61035	3.27029
C4_03440C_A	DOT4	7.33383	2.24317	3.26939
C4_03440C_B	DOT4	7.33383	2.24317	3.26939
C2_02820C_B		8.43189	2.58148	3.2663
C4_06820C_A	CZF1	4.41962	1.35433	3.26333
C4_01420W_A		1.81592	0.556572	3.26269
C1_00640C_B	RPO41	4.62408	1.41784	3.26135
C4_05800C_A		70.8167	21.7441	3.25682
C5_05260W_B	PSY4	11.5674	3.5534	3.25531
C1_09510W_A	YTM1	6.51023	2.00002	3.25508
C2_06000W_A	LAS1	4.56273	1.40213	3.25414
C1_03660W_B		280.511	86.2621	3.25184
CR_03130W_A		29.6467	9.1203	3.25063
C3_03710W_A	CCC1	28.8371	8.87154	3.25052
C3_00810C_A	FOX2	9.69999	2.98644	3.24802
C2_09180W_B		8.02397	2.47475	3.24234
C5_03920C_B		26.7221	8.24363	3.24155
C1_02580W_A	HNM4	1.98926	0.614114	3.23924
CR_06820W_A		29.3764	9.07091	3.23853
C1_12790C_A	FEN1	32.6873	10.0988	3.23674
C1_05330C_B		12.2789	3.7942	3.23622
C1_04570C_A	CHL4	2.051	0.633922	3.23541
C4_07230C_B	VID21	3.60021	1.11315	3.23426
C1_05520W_A		6.48793	2.00724	3.23226
C2_10280C_B	SPT23	52.455	16.2345	3.23108
C5_01740C_A	MTLA1	38.3256	11.8681	3.22931
C2_02910W_A		273.703	84.7984	3.22769
C2_02910W_B		273.703	84.7984	3.22769
C5_02000C_A	ACH1	97.4937	30.2165	3.2265
C1_08580C_B	VCX1	21.3313	6.6196	3.22245
CR_06730W_A	APG7	5.51121	1.7103	3.22237
CR_06730W_B	APG7	5.51121	1.7103	3.22237
C1_00370W_A		64.4098	19.9986	3.22072
C1_00370W_B		64.4098	19.9986	3.22072
C4_00880W_A		6.0052	1.86701	3.21649
CR_05130C_B		19.5218	6.06998	3.21612
CR_10230W_A		21.3984	6.65359	3.21606
CR_10230W_B		21.3983	6.65359	3.21605
C4_06560W_A	PGA15	7.25105	2.25541	3.21496
C4_06560W_B	PGA15	7.25105	2.25541	3.21496
C6_02290C_A		4.94542	1.53846	3.21452
C1_11240C_B	CHO1	66.6359	20.7622	3.20948
CR_07730W_B	HGT14	4.80142	1.49634	3.20877
C1_13330C_B		22.2463	6.9346	3.20802
C4_07010C_A		24.7254	7.7119	3.20613
C4_07010C_B		24.7254	7.7119	3.20613
C5_05070W_B		6.7191	2.09635	3.20514
C2_07360W_A		4.03378	1.25866	3.20482
C3_01790C_B		2.08619	0.651147	3.20387
C3_04020C_A	ZCF16	2.84365	0.887661	3.20353
CR_08680C_A		2.87478	0.897643	3.20258
CR_08680C_B		2.87478	0.897643	3.20258
C3_02100W_A	STE50	3.62097	1.13161	3.19985
C4_02010C_A	HSX11	4.25646	1.33093	3.19811
C4_02010C_B	HSX11	4.25646	1.33093	3.19811
CR_09760W_A	MED21	9.03348	2.82491	3.19779
CR_09760W_B	MED21	9.03348	2.82491	3.19779
C3_01800C_A		9.31513	2.91403	3.19665
C2_06800C_B		13.8513	4.33587	3.19458
C4_04580W_A	ZDS1	7.46722	2.338	3.19385
C5_05430W_B	PEX4	14.8576	4.65206	3.19378
C6_03630W_B	PAD1	11.7563	3.68108	3.1937
C6_03830W_A	SAL6	19.1931	6.01551	3.19061
C4_06050W_B	MED3	6.52168	2.04531	3.1886
C1_10800C_A	ALP1	7.37994	2.31786	3.18395
C2_00170C_A		8.16639	2.5657	3.18291
C1_12100C_A	PXA2	9.02767	2.83644	3.18275
C1_03350C_B	RLI1	22.3921	7.04025	3.18058
C2_01870C_A		3.25201	1.02351	3.17731
C4_02070W_A	PHO114	4.0237	1.26794	3.17342
C4_02070W_B	PHO114	4.0237	1.26794	3.17342
C1_12750C_A		3.92733	1.23777	3.1729
C7_03130C_B	DFR1	7.52551	2.37317	3.17108
C2_00330C_A	HIR1	6.31706	1.9945	3.16725
C7_04060W_A		1.78643	0.564303	3.16574
C7_04060W_B		1.78643	0.564303	3.16574
C4_05060W_B	CDL1	2.5283	0.79955	3.16215
C1_08890C_B		20.8716	6.60245	3.16119
C3_02870C_B		4.33775	1.37238	3.16074
CR_02710W_A	RRP9	8.24838	2.6104	3.15982
C3_01150C_A		13.2975	4.20965	3.15882
C2_00130W_B		14.2999	4.52764	3.15836
C6_03260W_A		48.7859	15.4539	3.15686
C2_07450C_A	RCL1	8.21959	2.60425	3.15622
C6_01010W_B	KAR5	6.29148	1.9937	3.15568
C6_01090C_A		3.04142	0.963854	3.15548
C3_00310C_A		52.8588	16.7606	3.15375
C3_00310C_B		52.8588	16.7606	3.15375
CR_07700W_B		4.29156	1.36167	3.15169
C1_00390W_A	ENA2	3.7665	1.19514	3.1515
C1_00390W_B	ENA2	3.7665	1.19514	3.1515
C2_01070W_B		19.7963	6.29343	3.14555
C2_08550C_A	MSU1	2.53831	0.80699	3.1454
C3_04560W_A	MAK21	14.3914	4.5761	3.1449
C3_04560W_B	MAK21	14.3914	4.5761	3.1449
C4_04080C_B	PGA31	2.00871	0.638952	3.14376
C1_02990C_B	XOG1	7.21637	2.29551	3.14368
C1_05620C_B	STE3	2.11257	0.67311	3.13852
CR_08660W_A	PRP8	4.99997	1.59391	3.13692
CR_08660W_B	PRP8	4.99997	1.59391	3.13692
C7_02040C_B	CUP9	54.4212	17.3493	3.1368
C2_00820W_A		3.69116	1.17682	3.13656
CR_04540C_B	RPR2	29.9985	9.58023	3.13129
C1_11380W_A	NEP1	17.7686	5.6755	3.13075
C3_07550C_A		6.22607	1.98937	3.12967
C3_07550C_B		6.22607	1.98937	3.12967
C1_09340C_B		6.73429	2.15282	3.12812
C2_04470W_A	ADH3	1.95074	0.623617	3.12811
C3_06080W_A	REV3	3.3298	1.0646	3.12774
C3_06080W_B	REV3	3.3298	1.0646	3.12774
C4_04180C_B		10.7827	3.44756	3.12762
CR_01580C_A	DOT6	7.19101	2.30077	3.12547
CR_07360W_A	PIF1	4.52368	1.44837	3.12329
C1_11870W_B	MUP1	15.0168	4.80839	3.12303
C2_02540W_A		11.4834	3.67837	3.12187
CR_02530W_A	DBP2	28.3933	9.09915	3.12044
CR_00930W_A	ATO10	38.74	12.4443	3.11307
CR_00930W_B	ATO10	38.74	12.4443	3.11307
C2_07180W_B		2.54636	0.81881	3.10984
CR_10660W_A	CKA1	13.9923	4.5114	3.10155
CR_10660W_B	CKA1	13.9923	4.5114	3.10155
C1_02700C_B		3708.38	1195.91	3.10087
C3_02220W_A	CAP1	18.8511	6.08174	3.09962
CR_05860W_B		34.1024	11.0143	3.0962
C1_12810W_B		15.0127	4.84886	3.09612
C5_01270W_A	SGE1	10.9696	3.54374	3.09549
CR_06310W_A		3.44769	1.11569	3.0902
C1_05480C_A		2.72079	0.880706	3.08933
C1_05480C_B		2.72079	0.880706	3.08933
C1_12310C_A	CSI2	14.9473	4.84687	3.08391
C4_06780C_B	OYE32	8.73982	2.83635	3.08137
CR_06230W_A		3.65114	1.185	3.08114
C2_05170W_B		23.0876	7.49408	3.08078
C6_01070C_B	CIP1	8.10612	2.63465	3.07673
C1_03790C_B		64.0329	20.8251	3.0748
C5_03250W_B	RMS1	3.91011	1.27232	3.07322
CR_05650W_B	BRF1	7.27622	2.36801	3.07271
C2_10090C_A		2.82932	0.921169	3.07145
C6_03110C_A		2.66484	0.868763	3.06739
C6_03380W_A		51.1445	16.6807	3.06608
C3_06640W_A		2.68471	0.87568	3.06586
C3_06640W_B		2.68471	0.87568	3.06586
C2_04530W_B	MED8	5.52143	1.802	3.06406
C2_07820C_A	PHO86	14.6279	4.77777	3.06165
C7_00810W_A		18.3558	5.99577	3.06145
C7_00810W_B		18.3558	5.99577	3.06145
C1_11480W_A	PHO84	2.28124	0.745293	3.06086
C6_02250W_B		3.34598	1.0936	3.0596
C3_02340W_B		4.51394	1.4762	3.0578
CR_06450W_B		3.4575	1.13084	3.05746
C1_05710C_A	UGA4	1.66207	0.543759	3.05663
C2_07110C_B		3.79737	1.24403	3.05247
C7_03400C_B		7.21227	2.36345	3.05158
C2_01190C_B		10.1681	3.33322	3.05053
C3_02270W_A		186.239	61.0722	3.04949
C3_02270W_B		186.239	61.0722	3.04949
C2_03150C_A		4.49739	1.47533	3.0484
C2_00800C_B	PGA27	2.21624	0.727111	3.048
C5_04900C_B		18.2349	5.99371	3.04234
C4_07100C_B		4.03281	1.32572	3.04198
C1_10060C_A		20.4409	6.72244	3.0407
C1_12310C_B	CSI2	12.6762	4.16918	3.04045
C3_06060W_A	ELP3	8.39191	2.76011	3.04042
C3_06060W_B	ELP3	8.39191	2.76011	3.04042
C2_09510C_A		7.017	2.30873	3.03934
C7_03570W_A	ARG4	30.785	10.1304	3.03888
C7_03570W_B	ARG4	30.785	10.1304	3.03888
C3_07830W_A	FBP1	58.1376	19.1448	3.03673
C3_07830W_B	FBP1	58.1376	19.1448	3.03673
C3_00330W_A	UTP8	11.6125	3.82467	3.03622
C3_00330W_B	UTP8	11.6125	3.82467	3.03622
C2_04180C_B		3.79403	1.25015	3.03487
C1_07170C_A	ZCF23	2.92375	0.964468	3.03146
C4_06530C_A	XUT1	4.09736	1.35196	3.03068
C7_03170W_A	IFA21	4.60866	1.521	3.03002
C1_10670C_B	RPA190	8.28283	2.73571	3.02766
C7_02990W_B	BCK1	2.2549	0.745416	3.02503
C7_00800C_A	YAE1	15.5889	5.15379	3.02475
C7_00800C_B	YAE1	15.5889	5.15379	3.02475
C5_01130W_B	CYC3	12.3076	4.06912	3.02464
C7_00460W_A		4.40936	1.45861	3.02298
C7_00460W_B		4.40936	1.45861	3.02298
CR_07910C_B		6.93247	2.29346	3.02271
CR_03980W_A		14.7095	4.86746	3.02201
C6_03230W_A	ARG3	34.0001	11.2572	3.02029
C5_01640W_B	MAS2	8.95123	2.96798	3.01594
CR_10290C_A		6.40466	2.12378	3.01568
CR_10290C_B		6.40466	2.12378	3.01568
C2_02780C_A	BUB2	2.24813	0.745507	3.01557
C6_02640C_B		9.4781	3.14344	3.0152
C1_05020C_A	ARG2	6.46104	2.14463	3.01266
C1_01810C_A	UGA2	20.9344	6.95572	3.00966
C1_01810C_B	UGA2	20.9344	6.95572	3.00966
C1_07030C_B	RBT4	9.57524	3.18381	3.00748
C1_04630C_B		5.4383	1.80913	3.00604
C1_12710C_B		6.77154	2.25309	3.00545
C2_10000C_B		2.49783	0.831851	3.00274
CR_03080C_B		13.8053	4.60612	2.99716
C1_12680W_B		20.4923	6.84051	2.99573
C5_01680C_B	CCN1	7.80549	2.60578	2.99545
C7_00850W_A		4.30621	1.43832	2.99393
C7_00850W_B		4.30621	1.43832	2.99393
C5_00920W_A		15.8131	5.28282	2.99331
C5_00920W_B		15.8131	5.28282	2.99331
C3_02790W_A		39.8748	13.3275	2.99191
CR_03940W_B		7.09818	2.37676	2.9865
CR_08200C_B		5.56609	1.86397	2.98615
C2_10140W_A		2.49105	0.835732	2.98068
C4_05230C_B		2.661	0.892849	2.98034
C2_05260W_B	BUD14	8.92485	2.9955	2.97942
C7_02280W_A		1.52043	0.510887	2.97607
C7_02280W_B		1.52043	0.510887	2.97607
CR_07030C_B		11.9158	4.00658	2.97406
C2_02780C_B	BUB2	3.94477	1.32689	2.97295
C4_04000W_A	MET4	11.9666	4.0252	2.97293
C4_04000W_B	MET4	11.9666	4.0252	2.97293
CR_05430W_B	CSP1	2.21745	0.74591	2.97281
C2_03670W_A	SAP99	3.20271	1.07877	2.96884
C6_04430W_A	CST5	2.02461	0.682895	2.96475
C2_10610W_A	GYP5	9.51495	3.2096	2.96453
CR_01950W_A		14.9039	5.03489	2.96012
C4_05080C_A		4.29397	1.45099	2.95933
C4_00100C_A		7.92145	2.67697	2.95911
C1_13740W_A	KAR9	4.06602	1.37468	2.9578
C3_05700W_A	CHS4	42.8922	14.5018	2.95772
CR_10630W_A		3.92975	1.32881	2.95735
CR_10630W_B		3.92975	1.32881	2.95735
C5_02650C_B	IFH1	26.7529	9.04855	2.9566
CR_02280W_B	PGA23	9.92621	3.3577	2.95625
C3_00030C_A		6.77065	2.29116	2.95512
C1_08140W_A		8.3517	2.82687	2.9544
C6_03110C_B		3.63222	1.22943	2.95438
C3_00400C_A		4.34056	1.47001	2.95275
C3_00400C_B		4.34056	1.47001	2.95275
C6_03200W_B		21.7766	7.37803	2.95154
C4_01670C_A		14.9605	5.06913	2.95129
C3_00390W_A		2.01137	0.681612	2.9509
C3_00390W_B		2.01137	0.681612	2.9509
CR_06680C_B		6.83192	2.31596	2.94992
C6_00920W_A		86.8522	29.4493	2.94921
C1_06010W_B	CHS7	17.1	5.79849	2.94904
C1_12820C_B		23.35	7.92144	2.9477
C3_02820C_A		10.6927	3.62827	2.94704
C3_05940C_A		6.43022	2.18215	2.94673
C3_05940C_B		6.43022	2.18215	2.94673
C1_06800W_A		12.0559	4.09361	2.94505
C2_04450W_B		2.80603	0.95323	2.9437
C3_01710C_A	PPT1	4.36888	1.48438	2.94324
C1_11070W_A	PET127	4.40998	1.49884	2.94227
C2_09700W_A	YEA4	2.25762	0.767781	2.94045
CR_07920W_B		6.12351	2.08265	2.94025
CR_09900C_A	DPB2	6.15839	2.09463	2.94008
CR_09900C_B	DPB2	6.15839	2.09463	2.94008
C1_02850W_B		6.60356	2.25066	2.93405
C4_06210C_A		20.6967	7.05507	2.9336
C1_11610C_B		13.5511	4.62221	2.93175
C4_04270W_A		5.26843	1.79717	2.93151
C4_04270W_B		5.26843	1.79717	2.93151
C2_06830C_B	FHL1	4.01565	1.36995	2.93123
C6_03830W_B	SAL6	15.1081	5.1557	2.93036
C1_14160W_A		4.30756	1.47137	2.92757
C1_14160W_B		4.30756	1.47137	2.92757
C3_03450C_B	BMT7	2.28842	0.782819	2.92331
C6_02670C_A	WSC2	14.8744	5.08971	2.92244
C7_00080C_A	SAC7	6.45162	2.20853	2.92123
C7_00080C_B	SAC7	6.45162	2.20853	2.92123
C5_02080C_A	HSP12	477.469	163.53	2.91976
C5_02110W_A		477.469	163.53	2.91976
C6_04440C_A		3.22599	1.10538	2.91845
C3_06260C_A		4.186	1.43452	2.91805
C3_06260C_B		4.186	1.43452	2.91805
C6_03000C_A		1.9417	0.665431	2.91796
C2_05570C_B		13.8734	4.75667	2.91661
C1_13940W_B	SIM1	287.612	98.7996	2.91106
C1_13940W_A	SIM1	287.612	98.7996	2.91106
C3_02570W_B		2.48781	0.85507	2.90949
C2_03400C_B	DFG16	5.48065	1.88422	2.90871
C1_13540W_A	GUP1	6.47797	2.22796	2.90758
C3_04370C_A		4.06513	1.39916	2.90541
C3_04370C_B		4.06513	1.39916	2.90541
C1_05700W_A	AUT7	196.941	67.8094	2.90433
C1_05700W_B	AUT7	196.941	67.8094	2.90433
C1_03920C_A		1.70914	0.588542	2.90402
CR_02850C_B	GZF3	16.9108	5.82471	2.90328
C4_04450C_B	ATG1	4.47955	1.54347	2.90226
C1_04310C_A	GIG1	2.15625	0.743059	2.90186
C4_04810C_A		10.2057	3.51831	2.90074
C2_03200W_A	PRP3	4.69357	1.61831	2.90029
C2_03200W_B	PRP3	4.69357	1.61831	2.90029
C5_02070C_A		18.2323	6.28979	2.89871
C1_00640C_A	RPO41	7.57437	2.61533	2.89615
C2_09570C_B		4.18248	1.44527	2.89391
C4_03680C_B		2.97567	1.02931	2.89095
C2_06680W_B	FRP3	101.147	35.0028	2.88967
C2_08240W_B	ORF298	9.76051	3.38082	2.88702
C1_05360C_A		10.7605	3.73125	2.88388
C2_04640C_A	SNU114	2.73251	0.947529	2.88383
C1_04560W_A		4.93364	1.71114	2.88324
CR_09570W_A		11.0219	3.82323	2.88287
CR_09570W_B		11.0219	3.82323	2.88287
C6_03020W_A	PEP3	5.48408	1.90351	2.88104
C1_09520C_B		9.24833	3.2117	2.87957
C1_05650W_A		8.74511	3.0389	2.87772
CR_04290W_A	HAP31	69.2627	24.0808	2.87627
CR_04290W_B	HAP31	69.2627	24.0808	2.87627
C2_01070W_A		21.4346	7.46683	2.87063
C3_02350W_A		16.1974	5.64273	2.8705
C6_03420W_A		2.36913	0.825395	2.8703
C2_02120W_B		20.6895	7.21245	2.86858
C1_10910C_A		7.50244	2.61786	2.86586
C1_11160C_A		128.743	44.9282	2.86554
CR_04270C_B		7.36747	2.57215	2.86432
C1_09910C_B		14.0834	4.91793	2.86368
C6_01710C_B	PTK2	8.50101	2.9687	2.86354
C3_05630W_A	GTT1	1.66045	0.579928	2.8632
C3_05630W_B	GTT1	1.66045	0.579928	2.8632
C1_01850C_A		23.1503	8.08857	2.8621
C2_05360C_A	BIO32	6.51649	2.27778	2.86089
C2_05360C_B	BIO32	6.51649	2.27778	2.86089
C6_01070C_A	CIP1	17.0554	5.96159	2.86088
C5_04100W_A	CDS1	40.3441	14.1153	2.85819
C5_01390C_B	SNM1	11.5657	4.04716	2.85773
C2_00720C_B	FGR15	4.17996	1.46296	2.8572
C5_00700C_A	SPE2	21.2418	7.43469	2.85713
C4_02590C_B		4.18249	1.46397	2.85695
CR_10000C_A		25.3968	8.8912	2.8564
CR_10000C_B		25.3968	8.8912	2.8564
C7_01330C_A	GCN2	3.23196	1.13216	2.85468
C7_01330C_B	GCN2	3.23196	1.13216	2.85468
C2_07230C_A	ZCF10	1.85808	0.651275	2.85299
C2_03570C_A		12.1264	4.25457	2.85021
C6_01960W_B		6.79518	2.38461	2.8496
C2_02540W_B		8.13319	2.85489	2.84886
C1_09320C_B		3.2756	1.15044	2.84725
C1_00550W_A	CIS2	5.34368	1.87752	2.84613
C1_09060C_A		20.039	7.04322	2.84515
C1_09060C_B		20.039	7.04322	2.84515
CR_07960C_A	TRK1	3.70567	1.30265	2.84472
C2_04410W_A		3.54321	1.24556	2.84466
C6_03790C_A	HGT10	7.93579	2.79174	2.8426
C2_08200W_A		18.5111	6.51247	2.84241
CR_03340C_A		2.23343	0.786047	2.84135
C4_04850C_A	CSR1	2.05114	0.722264	2.83988
C4_02340W_A		590.936	208.089	2.83982
CR_10070C_A	ZCF39	40.9896	14.4451	2.83761
CR_10070C_B	ZCF39	40.9896	14.4451	2.83761
C1_12630C_B		9.59727	3.38247	2.83736
C7_03270W_B		19.7872	6.97524	2.83678
C4_05330C_A		6.70842	2.36579	2.8356
C4_02630C_B	HFL2	52.6882	18.5968	2.83318
C6_03540W_A		6.07305	2.14548	2.83063
C6_02150C_A		2.66283	0.940887	2.83013
C1_11510C_B		8.93392	3.15672	2.83013
CR_03310C_A		21.6011	7.63502	2.82921
C4_05600W_B	GYP2	4.67962	1.65467	2.82813
C3_02540C_B	OXR1	19.6939	6.96373	2.82807
C1_04470C_A		4.77282	1.68799	2.82752
CR_00420W_A		1.77668	0.629078	2.82425
CR_00420W_B		1.77668	0.629078	2.82425
C4_02330C_B		24.9332	8.83323	2.82266
C1_13250W_B		93.209	33.0224	2.8226
C3_07080W_A	RRD1	6.33476	2.24525	2.8214
C3_07080W_B	RRD1	6.33476	2.24525	2.8214
CR_08420W_A		12.4984	4.43108	2.82063
CR_08420W_B		12.4984	4.43108	2.82063
CR_02360W_A	IDP2	47.4571	16.8257	2.8205
C5_05470W_B	EST1	10.071	3.5735	2.81826
C7_03680W_B		6.9723	2.47453	2.81763
C1_02440C_A		11.1313	3.95177	2.81678
CR_06320C_A		6.88575	2.44618	2.8149
C5_00140C_A		13.9709	4.96359	2.81468
C5_00140C_B		13.9709	4.96359	2.81468
C6_01590W_A		14.3681	5.10895	2.81233
CR_04560C_B		7.75826	2.76171	2.80922
C5_03670C_A		9.27995	3.30366	2.809
C5_03670C_B		9.27995	3.30366	2.809
C1_05280W_B		5.11962	1.82283	2.80862
CR_05040W_A		13.0018	4.63	2.80817
CR_05040W_B		13.0018	4.63	2.80817
C3_01220W_B		8.52781	3.03734	2.80765
C4_04190C_A		1.71871	0.612404	2.8065
C1_10260C_A	RPA34	11.7984	4.20617	2.80502
C1_10260C_B	RPA34	11.7984	4.20617	2.80502
CR_05620C_A	MTG2	5.03695	1.79629	2.80409
C1_05640C_A	FAL1	8.76317	3.12725	2.8022
C5_01300C_A		3.96756	1.41608	2.80179
C4_00090W_B	PHR3	9.56679	3.41575	2.80079
C2_00950C_B	RFC5	18.4977	6.608	2.79929
C1_04020C_B	CSH1	43.0859	15.3949	2.79871
CR_01000C_A	SLN1	6.16004	2.20132	2.79834
CR_01000C_B	SLN1	6.16004	2.20132	2.79834
C6_00890W_B		9.56465	3.41854	2.79788
C3_04100W_B		7.98576	2.85556	2.79656
C5_04080C_A		22.8791	8.18369	2.7957
C2_03600W_B	BMT8	4.34785	1.55555	2.79506
C3_06880W_A		5.41725	1.9384	2.79471
C3_06880W_B		5.41725	1.9384	2.79471
C2_02240C_B	HEX3	5.65206	2.0229	2.79404
CR_03570C_A	YVH1	8.04666	2.88077	2.79323
C2_08670C_A	UTP15	13.0281	4.66683	2.79163
C2_08670C_B	UTP15	13.0281	4.66683	2.79163
C1_03150C_A		19.4969	6.98417	2.79158
C6_02430W_A		5.61696	2.01465	2.78806
C4_02540W_A	RGT1	2.74497	0.985243	2.78609
C1_09370W_A	CEF1	7.42115	2.66403	2.78568
C2_00620C_A		2.93057	1.05292	2.78328
C2_00620C_B		2.93057	1.05292	2.78328
CR_05610C_B	SRR1	11.156	4.01138	2.78108
C1_06620C_B		2.19047	0.787812	2.78044
C3_03110W_A		3.11227	1.12074	2.77699
C3_03110W_B		3.11227	1.12074	2.77699
C1_13480W_B	HSP70	202.116	72.8214	2.7755
C3_01820W_B		8.70113	3.1362	2.77442
C5_05010W_A		20.565	7.41385	2.77386
C4_03330W_A	IPK1	4.00342	1.44351	2.77339
C5_02010C_B		5.64649	2.03726	2.77161
C4_04250W_A		3.08911	1.11466	2.77135
C2_03500W_B		13.3952	4.83667	2.76951
C5_03040W_B		7.33662	2.6499	2.76863
C1_12850W_B	BLP1	4880.7	1763.5	2.76762
C1_01890C_A		12.3085	4.44936	2.76636
C1_04280C_A		4.88219	1.76526	2.76571
C6_01770W_B	RAD18	3.07336	1.11131	2.76552
CR_05260C_B	KCS1	6.28764	2.27655	2.76192
C5_01840C_A	TAC1	3.56735	1.29168	2.7618
C5_02670W_A	BUR2	3.17024	1.1486	2.76011
C1_06540C_B		11.9139	4.31831	2.75893
C4_03170W_B		6.43809	2.33451	2.75779
C3_02540C_A	OXR1	18.2553	6.62666	2.75482
C7_02500C_A	DPP3	5.94308	2.15912	2.75254
C1_09970C_A	PDC2	3.94226	1.434	2.74915
C1_05420W_B		23.1506	8.42109	2.74912
C1_05880W_A	PRN4	13.9418	5.07174	2.74892
C2_02710C_A		25.6518	9.33167	2.7489
C2_02710C_B		25.6518	9.33167	2.7489
CR_09370W_A	ELF1	12.4958	4.5465	2.74844
CR_09370W_B	ELF1	12.4958	4.5465	2.74844
C1_07830C_A		5.77821	2.1027	2.74799
C1_04070C_B	BET4	6.63967	2.41892	2.74489
C5_01700W_B		35.3148	12.8676	2.74448
C6_03520C_A		4.77118	1.73865	2.74419
C7_02220C_B		7.84869	2.86105	2.74328
C2_08830W_A		14.4595	5.27149	2.74295
CR_04850C_B		8.88856	3.24432	2.73973
C2_07500C_B	MED4	11.3082	4.12788	2.73948
C4_07140W_A		30.9265	11.2907	2.73912
C4_07140W_B		30.9265	11.2907	2.73912
C2_00290W_A		5.95492	2.17449	2.73854
C2_00290W_B		5.95492	2.17449	2.73854
C6_04580W_A	HXK1	10.2693	3.75034	2.73822
C5_01350W_B		5.19948	1.89898	2.73804
C2_06600W_A		23.8638	8.71569	2.73803
C1_00310W_A		11.4826	4.19444	2.73757
C1_00310W_B		11.4826	4.19444	2.73757
C4_00060W_A		2.36732	0.864756	2.73755
CR_09600C_A	YKE2	201.451	73.6553	2.73505
CR_09600C_B	YKE2	201.451	73.6553	2.73505
CR_05630W_A	DBP8	5.22812	1.91163	2.7349
C3_00890C_A		3.25755	1.19175	2.73343
C2_05570C_A		15.6005	5.708	2.73309
C4_05560C_A	ARO9	3.04644	1.11498	2.73227
CR_02590C_A		1.74147	0.637444	2.73195
CR_02590C_B		1.74147	0.637444	2.73195
C1_10880W_A		11.9872	4.39223	2.72919
C2_08730W_B	MFG1	5.08179	1.86226	2.72883
C5_02120C_B	RIX7	4.69024	1.71936	2.7279
C7_02520W_B		3.40826	1.24968	2.72731
C1_09510W_B	YTM1	6.45254	2.36674	2.72634
CR_05550C_A		5.17851	1.89988	2.72571
CR_05550C_B		5.17851	1.89988	2.72571
CR_06640C_A		10.1015	3.71047	2.72243
C1_06250W_A		3.20242	1.17699	2.72086
CR_10390W_A		14.9423	5.49341	2.72004
CR_10390W_B		14.9423	5.49341	2.72004
C1_11010C_B		9.47293	3.48354	2.71934
C1_08810C_B	MSS116	12.0958	4.44966	2.71837
C2_00280C_B		11.3095	4.16575	2.71487
C4_07130W_B		2.57234	0.947848	2.71388
C2_02010C_A	CHT4	4.8132	1.77435	2.71266
C6_02420W_B		4.01231	1.4793	2.7123
C7_03730C_B		4.31221	1.59144	2.70963
C4_06890W_A	ARR3	7.09944	2.62257	2.70705
C5_01890W_B		33.9318	12.5393	2.70603
C3_07620C_A	RIT1	6.01151	2.22158	2.70596
C3_07620C_B	RIT1	6.01151	2.22158	2.70596
C7_02460C_A		11.2274	4.14993	2.70544
C7_02460C_B		11.2274	4.14993	2.70544
C6_00920W_B		120.116	44.4629	2.70148
C5_03950W_B		4.80265	1.77807	2.70104
CR_05140W_B		11.8455	4.38645	2.70047
C1_10350C_A		6.70183	2.48202	2.70015
C2_02420C_B		11.0606	4.09686	2.69977
CR_06560C_B		36.1833	13.4042	2.69941
C6_03440W_A		1.53924	0.570286	2.69907
CR_10640W_A		4.00061	1.4823	2.69892
CR_10640W_B		4.00061	1.4823	2.69892
C1_11070W_B	PET127	5.56775	2.06331	2.69846
C5_03010W_B		8.83199	3.27533	2.69652
CR_01580C_B	DOT6	8.11855	3.01132	2.69601
C7_02540W_B		3.81312	1.41449	2.69575
C3_05950W_A		1.80354	0.669077	2.69557
C3_05950W_B		1.80354	0.669077	2.69557
C1_07680W_B	HAP2	11.0603	4.11071	2.69061
C1_07010W_B		4.12769	1.53439	2.69012
C4_00600C_B	MUC1	5.23432	1.94578	2.69009
C4_07050W_B	YDC1	9.21368	3.42557	2.68968
C1_08900W_A		7.67454	2.85506	2.68804
C7_03300C_B	LIP8	4.84721	1.80409	2.68679
C5_05370C_A	PRP22	2.35027	0.874892	2.68636
C4_00100C_B		11.1554	4.15276	2.68627
C1_10210C_A	CLA4	4.96937	1.85032	2.68568
C1_05600W_A	GSL1	1.56634	0.583218	2.68568
C5_04010C_B		4.7608	1.77277	2.68551
C6_01460C_A		11.5888	4.31649	2.68478
C7_01180W_A	MDM12	4.45457	1.65942	2.68442
C7_01180W_B	MDM12	4.45457	1.65942	2.68442
C4_03750C_B		6.46331	2.40908	2.6829
CR_06510W_B		24.2895	9.05383	2.68279
C1_03330C_B		5.72752	2.13528	2.68233
C2_07090C_A	OLE2	5.29729	1.97532	2.68173
C1_05870W_B	PRN3	7.56346	2.82242	2.67978
C1_11160C_B		169.62	63.316	2.67895
CR_03350C_B		10.1768	3.80116	2.6773
C2_07350W_A	MCM3	9.72025	3.63369	2.67503
C2_06240W_A	SMD2	43.3465	16.2099	2.67408
C4_06480C_A	CEK1	23.1476	8.65757	2.67368
CR_05460W_B		19.8915	7.44751	2.6709
CR_01050C_A		18.7008	7.00321	2.67031
CR_01050C_B		18.7008	7.00321	2.67031
CR_02700W_A		38.3796	14.3829	2.66841
CR_02700W_B		38.3796	14.3829	2.66841
CR_03000C_B		61.2492	22.9609	2.66755
C4_06320C_A		1.93361	0.72496	2.66719
CR_03010C_A	ERV1	15.9467	5.9865	2.66378
C1_00880W_B		2.38164	0.894548	2.6624
C2_08530C_A		2.62313	0.985659	2.6613
C2_07430C_A		13.2801	4.99613	2.65807
C2_03880C_A		414.535	155.969	2.65779
C1_04620W_B		7.97427	3.0019	2.6564
C1_00200C_A		19.3473	7.28788	2.65472
C1_00200C_B		19.3473	7.28788	2.65472
C6_04310W_A	PEX11	60.2744	22.7098	2.65411
CR_09420C_A	BGL22	2.98515	1.12547	2.65236
CR_09420C_B	BGL22	2.98515	1.12547	2.65236
C2_04640C_B	SNU114	3.59518	1.35568	2.65193
C2_04770W_A		13.4725	5.08183	2.65111
C2_08920W_B		8.14484	3.0735	2.65002
C1_03240W_A		87.8092	33.1354	2.65002
C5_01180W_B	PUS4	20.4889	7.73338	2.6494
C1_07910C_B	MRPL3	18.1005	6.83301	2.64899
C2_06250C_A	CDC46	4.88779	1.84602	2.64775
C4_00800W_A		4.84307	1.82989	2.64665
C6_02270C_B	ALG11	8.6003	3.25032	2.64599
C1_01340C_B		10.2012	3.85653	2.64518
C5_05060C_B		13.7573	5.20201	2.64462
C1_05380C_B		2.77009	1.04855	2.64182
C4_00130W_A	RBT5	7.18982	2.7217	2.64166
C1_05840W_B	PRN1	3.30427	1.25123	2.64081
CR_09230C_A		8.07326	3.05783	2.64019
CR_09230C_B		8.07326	3.05783	2.64019
C1_02180W_B	GAL7	9.45004	3.58216	2.63809
C1_12280C_A		9.37446	3.5597	2.6335
C3_00780W_A	HOS2	7.10792	2.70094	2.63164
C4_01290W_A		25.2251	9.588	2.63091
[truncated: 9,210 more rows]

## Sheet: YGP_SCvsYNG_SC
Transcript	Gene name	YGP_SC Average	YNG_SC Average	YGP_SC/YNG_SC
C5_02600W_B	PUT1	315.465	1.11847	282.051
C5_02600W_A	PUT1	114.996	0.770274	149.292
C7_03560W_A		89.1787	1.01961	87.4632
C7_03560W_B		89.1777	1.01961	87.4623
C7_03310W_A		525.31	6.76204	77.6851
C7_03310W_B		525.295	6.76204	77.6829
C5_04880C_B	PUT2	139.967	2.39581	58.4215
C1_02110C_B	HGT2	40.2617	0.811242	49.6297
C2_08260W_A		824.733	17.474	47.1978
C1_01440C_B	POX18	33.0896	0.715245	46.2633
C5_04880C_A	PUT2	152.055	3.57597	42.5214
C4_03820C_A	HRQ2	82.1278	2.09105	39.2758
C1_07220W_A		71.5936	1.8505	38.6887
C1_07220W_B		71.5934	1.8505	38.6886
CR_03450W_A	HXT5	38.8929	1.16031	33.5195
C4_03820C_B	HRQ2	70.5653	2.13693	33.0218
C1_02110C_A	HGT2	52.5874	1.64322	32.0026
C6_00480C_A	FET31	47.2686	1.52867	30.9215
C1_06870C_A		1907.93	63.2853	30.1481
C1_06870C_B		1907.93	63.2853	30.1481
CR_09920W_A		65.0531	2.28015	28.5302
CR_09920W_B		65.0521	2.28015	28.5298
CR_01340W_A		18.089	0.700246	25.8323
CR_06310W_A		27.1313	1.11569	24.318
C1_10740C_B	ASR1	42.0197	1.74527	24.0763
C7_00770W_A		12.2367	0.526542	23.2396
C7_00770W_B		12.2367	0.526542	23.2396
C3_02660W_A		24.7033	1.08683	22.7297
C6_02950C_B		18.3345	0.869662	21.0823
C4_05130C_A	ALD6	13.081	0.628722	20.8057
C1_08330C_B	ADH2	98.3497	4.83467	20.3426
C1_08770W_A		61.2051	3.16451	19.3411
C1_03000W_A	HOL1	12.8019	0.668906	19.1385
C7_00660W_A	GAC1	14.8332	0.814784	18.2051
C7_00660W_B	GAC1	14.8332	0.814784	18.2051
C2_05180W_A	WH11	45518.8	2667.02	17.0673
C2_05180W_B	WH11	45518.5	2667.02	17.0672
C1_08330C_A	ADH2	126.536	8.18823	15.4534
CR_09700W_A		8.18255	0.534895	15.2975
CR_09700W_B		8.18255	0.534895	15.2975
CR_06350C_B		48.8899	3.25	15.0431
C1_04500W_A	ICL1	26.361	1.77074	14.887
C3_00810C_B	FOX2	43.1709	3.01844	14.3024
C2_08700C_B		14.0749	1.00671	13.9811
C5_04250W_B	MRV8	8.1415	0.586265	13.8871
C6_04310W_B	PEX11	17.2652	1.27154	13.5782
C4_02740W_A		19.5789	1.45483	13.4579
C6_04400W_B		22.1807	1.65779	13.3796
C1_01610C_B		9.27209	0.694066	13.3591
C6_01500C_B	TRY5	7.15056	0.538119	13.2881
C1_05080W_A	GPT1	8.04248	0.620762	12.9558
CR_07130C_B	ALK8	9.82543	0.760019	12.9279
C6_01490C_A		33.2924	2.59806	12.8143
C6_01490C_B		33.2924	2.59806	12.8143
C5_00450C_B	IFG3	119.655	9.51349	12.5774
C5_00450C_A	IFG3	119.655	9.51349	12.5773
C2_02580W_A		26.4247	2.10275	12.5667
C2_03640W_B	UGA11	28.1598	2.24382	12.55
CR_07130C_A	ALK8	6.46943	0.515546	12.5487
C1_00190C_A		6.86888	0.550188	12.4846
C1_00190C_B		6.86888	0.550188	12.4846
C4_03620C_B	CDR3	9.44758	0.758382	12.4576
C3_07070C_A		18.1004	1.45827	12.4122
C3_07070C_B		18.1004	1.45827	12.4122
C1_08770W_B		61.1005	4.97517	12.2811
C7_02240W_B	FMP45	6.48899	0.528505	12.278
C1_10740C_A	ASR1	70.4039	5.82141	12.094
C2_01270W_A	CHA1	23.9375	1.98935	12.0328
C3_03580C_A	GTT13	6.71523	0.565292	11.8792
C3_03580C_B	GTT13	6.71523	0.565292	11.8792
C1_05470W_B	MTM1	8.63851	0.738641	11.6951
C1_06750W_A		9.25857	0.796955	11.6174
CR_02920C_B	AQY1	94.0644	8.19962	11.4718
C2_03640W_A	UGA11	15.5481	1.38584	11.2192
CR_06310W_B		18.6431	1.70121	10.9588
C3_01130C_A		9.0382	0.826043	10.9416
C4_04140W_B		6.08509	0.556821	10.9283
CR_04440C_A	RBR1	53.8304	4.93129	10.9161
C5_01250W_A	GPR1	8.21687	0.756264	10.8651
C1_02270C_B		15.9307	1.50446	10.589
C7_00110W_A	SOD3	16.1955	1.53008	10.5848
C7_00110W_B	SOD3	16.1955	1.53008	10.5848
C6_01450C_A		14.5742	1.39025	10.4832
C2_09880C_A		6.42253	0.613739	10.4646
C1_08310W_A	OPY2	13.0795	1.25543	10.4184
C7_02240W_A	FMP45	8.53282	0.831889	10.2572
C6_02450W_B		54.2371	5.30025	10.233
C2_01270W_B	CHA1	16.9504	1.66948	10.1531
C1_06810W_B	CAT1	108.115	10.7616	10.0463
C1_04500W_B	ICL1	31.7917	3.21314	9.8943
C1_05220C_B		5.56043	0.567653	9.79548
C4_02740W_B		23.5683	2.44564	9.63687
C4_06790W_A		8.19779	0.857571	9.55932
C7_02920W_A		41.6731	4.38803	9.49698
C1_01440C_A	POX18	6.78717	0.715245	9.48929
C4_02500C_B	ADR1	6.47232	0.68348	9.46966
C2_07900W_B	GDH2	108.09	11.5624	9.34834
C2_01450C_A		5.79878	0.62844	9.22726
C2_01450C_B		5.79878	0.62844	9.22726
C4_05900C_A		7.02884	0.763416	9.20708
C1_09540W_A		8.88822	0.986066	9.01382
CR_10650W_A	LTV1	9.41086	1.05279	8.93894
CR_10650W_B	LTV1	9.41086	1.05279	8.93894
C1_10450W_B	GLY1	67.3368	7.5536	8.91452
C1_11470C_A	DPP1	7.20235	0.80796	8.91424
C3_07980C_B		18.8727	2.12108	8.89773
C5_03130W_B	SUT1	23.4148	2.6328	8.89352
C2_09880C_B		7.62368	0.873103	8.7317
CR_10550W_A	DRS1	8.46156	0.972801	8.69814
CR_10550W_B	DRS1	8.46156	0.972801	8.69814
C5_01060C_A	BUD23	4.70167	0.541365	8.68485
C5_01060C_B	BUD23	4.70167	0.541365	8.68485
C2_05990C_A		4.34214	0.500808	8.67027
C2_00550W_B		9.25025	1.06977	8.64696
C1_03000W_B	HOL1	10.3479	1.20348	8.59833
C1_01980W_A	HGT1	5.27351	0.615183	8.57226
C3_02660W_B		32.9616	3.85659	8.54682
CR_00200W_B	PCK1	207.674	24.3545	8.52713
CR_00200W_A	PCK1	207.671	24.3545	8.527
C4_06620C_A		6.38713	0.750305	8.51272
C1_04720W_B		73.2352	8.65835	8.45833
C2_01750C_A		16.0497	1.92396	8.34203
C2_02510W_A	PRS1	17.4383	2.11943	8.22786
C3_07160W_A	PGA32	6.28937	0.765008	8.22131
C3_07160W_B	PGA32	6.28937	0.765008	8.22131
CR_06460W_B	GST3	4.41689	0.537778	8.21322
C1_06230C_A	MDM34	5.07678	0.624742	8.12621
C1_06810W_A	CAT1	107.815	13.2866	8.11458
C4_02750W_B	HIT1	6.70141	0.835027	8.02538
C4_02040W_A		23.2499	2.91722	7.96989
C4_02040W_B		23.2499	2.91722	7.96989
C5_02980C_A		15.7324	1.99119	7.901
CR_01160W_A		4.73196	0.603795	7.83703
CR_01160W_B		4.73196	0.603795	7.83703
C1_13380W_B		4.2479	0.542268	7.83359
C4_02330C_A		14.7612	1.88864	7.81576
C3_02630C_B		27.9399	3.58242	7.79917
C4_04250W_B		4.70327	0.603909	7.78805
C3_02020W_B		5.07965	0.65251	7.78479
C3_02890C_B		4.96185	0.640098	7.7517
C3_03000W_B		4.96185	0.640098	7.7517
C2_09310C_A		10.2123	1.32017	7.73559
C5_04840C_A		6.44948	0.836248	7.7124
C3_06760W_A		11.4649	1.48746	7.70771
C3_06760W_B		11.4649	1.48746	7.70771
C2_06690C_A	PEX22	57.949	7.54269	7.68281
CR_06590C_A	RGS2	11.57	1.50962	7.66417
CR_06590C_B	RGS2	11.57	1.50962	7.66417
C2_06630C_A		739.14	97.0156	7.61877
C2_00030W_A	RRN3	4.51473	0.593098	7.61212
C2_00030W_B	RRN3	4.51473	0.593098	7.61212
CR_02980C_A	SRP40	5.10222	0.674813	7.56094
C1_06760C_B		5.19559	0.689438	7.53599
C7_03280C_B		21.1869	2.81269	7.53263
C1_06230C_B	MDM34	6.40874	0.853118	7.51213
C7_04180W_A	FAA2-3	7.75742	1.03375	7.50412
C7_04180W_B	FAA2-3	7.75742	1.03375	7.50412
C3_04320W_B	VAM3	5.09264	0.679385	7.49595
C4_03970W_A		115.638	15.708	7.36176
C4_03970W_B		115.638	15.708	7.36176
C3_00050C_A		5.49049	0.748023	7.34
C4_04470W_B	SAP10	15.6859	2.14529	7.31183
C4_02660W_A		7.65413	1.06569	7.18231
C1_03870C_B		5.63424	0.790691	7.12571
C1_02200C_B		6.5467	0.920756	7.11013
C2_07700C_B		9.48268	1.33431	7.10678
C5_01480W_A	FYV5	15.939	2.24467	7.10084
C1_13100W_A		25.9858	3.71322	6.99818
C1_13100W_B		25.9858	3.71322	6.99818
CR_00180C_A	CHT1	6.03326	0.862657	6.9938
CR_00180C_B	CHT1	6.03326	0.862657	6.9938
C2_04190C_B	UGA1	6.83643	0.981119	6.96799
C1_05080W_B	GPT1	7.81307	1.12418	6.95002
CR_09140C_A		28.5152	4.10343	6.94912
CR_09140C_B		28.5152	4.10343	6.94912
CR_02280W_A	PGA23	12.4144	1.80858	6.8642
C6_03560W_B	POX1	6.24582	0.910143	6.86246
C4_04530C_B	PHR1	7.45735	1.08952	6.84462
C2_05320W_B	CDC7	3.54106	0.517713	6.83982
C7_03740C_A		7.78032	1.13971	6.82657
C7_03740C_B		7.78032	1.13971	6.82657
C3_02850C_A		10.3136	1.53188	6.73267
C6_03360C_B		28.608	4.25319	6.72625
C3_00360W_A		20.382	3.03445	6.71686
C3_00360W_B		20.382	3.03445	6.71686
CR_03550W_B	NCS2	5.67319	0.852551	6.65437
C7_02920W_B		35.1832	5.31095	6.62466
CR_00290W_A		52.9038	7.99664	6.61575
CR_00290W_B		52.9038	7.99664	6.61575
C4_07020C_B		3.55561	0.541852	6.56195
C3_02650W_A		8.76746	1.3399	6.54335
C1_11240C_A	CHO1	50.3876	7.80259	6.4578
C3_03490W_A	RSN1	16.0008	2.47984	6.45235
C3_03490W_B	RSN1	16.0008	2.47984	6.45235
CR_05660W_B	SDA1	7.0664	1.09698	6.44168
C7_03280C_A		17.341	2.69653	6.43087
C2_09810C_A		7.31782	1.14921	6.36771
C2_07900W_A	GDH2	97.6773	15.3759	6.35262
CR_03320C_A		10.0347	1.5891	6.31471
C4_02720C_B		23.2787	3.70753	6.27875
CR_08850W_A		7.6638	1.22981	6.23169
CR_08850W_B		7.6638	1.22981	6.23169
C3_02640C_B	ZCF1	16.7082	2.69922	6.19003
C3_02610C_A	GLX3	208.982	33.8318	6.17709
C5_03920C_A		26.5868	4.31131	6.16675
C2_02570W_B		3.29474	0.534386	6.16547
CR_08670C_A		14.3302	2.32502	6.16349
CR_08670C_B		14.3302	2.32502	6.16349
C2_04280W_A		6.01624	0.979461	6.1424
C3_03370C_A		113.099	18.4229	6.13906
C4_02500C_A	ADR1	5.57464	0.913944	6.09954
C2_09630C_A		4.31103	0.707897	6.08991
C1_07030C_A	RBT4	7.46854	1.23522	6.04632
C6_00600C_B	YHM2	88.0328	14.5721	6.04118
C6_03210C_A		4.69764	0.779558	6.02603
C6_02450W_A		95.7273	15.9895	5.9869
CR_04440C_B	RBR1	67.4639	11.3005	5.96999
C4_03430W_A	MOH1	15.8294	2.66163	5.94726
C3_05160C_A		7.2847	1.2327	5.90956
C3_05160C_B		7.2847	1.2327	5.90956
CR_06350C_A		78.8765	13.4078	5.88289
C6_02950C_A		15.0034	2.55356	5.87551
C3_01130C_B		10.3598	1.76348	5.87466
C2_01720C_B		37.9511	6.46042	5.8744
C6_00070C_A	PGA25	11.1748	1.90475	5.86681
C6_00070C_B	PGA25	11.1748	1.90475	5.86681
C1_03800W_A	RPP1	3.36268	0.583822	5.75977
C1_08900W_B		6.58639	1.14761	5.73923
CR_01780W_A		3.73691	0.651924	5.73212
C2_04480W_B		8.52201	1.48924	5.72239
CR_09070C_B		56.0734	9.82242	5.70872
CR_09070C_A		56.0734	9.82242	5.70872
CR_03570C_B	YVH1	5.71521	1.00164	5.70586
C3_04900W_A	NOP14	4.17764	0.733276	5.69723
C3_04900W_B	NOP14	4.17764	0.733276	5.69723
C6_00260W_B		11.9671	2.10353	5.68906
C1_01220C_A		15.1874	2.68443	5.65759
C1_01220C_B		15.1874	2.68443	5.65759
C3_00750W_A	LYS144	7.484	1.32449	5.65049
C5_01600C_A	SPB4	4.3117	0.763788	5.64516
C1_11200W_A		22.5871	4.02661	5.60947
C5_03130W_A	SUT1	20.007	3.5739	5.59807
C7_02230W_A		9.82855	1.7596	5.58566
C6_03210C_B		3.02435	0.542256	5.57735
C2_02430W_B	UTP21	3.33861	0.598828	5.57524
CR_07250C_B		3.72194	0.671481	5.54288
C4_03830W_A		3.76852	0.683204	5.51595
CR_10410C_A		10.5585	1.92531	5.48406
CR_10410C_B		10.5585	1.92531	5.48406
C7_02220C_A		11.4357	2.08979	5.47218
C2_04190C_A	UGA1	8.47898	1.57252	5.39196
C1_11200W_B		23.626	4.39274	5.37843
C6_03170C_B	MDR1	2.82325	0.526471	5.3626
CR_08990C_A		31.1864	5.84165	5.33863
CR_08990C_B		31.1864	5.84165	5.33863
C2_08830W_B		13.7487	2.57904	5.33096
CR_00210W_A	ALK2	4.83443	0.907578	5.32674
CR_00210W_B	ALK2	4.83443	0.907578	5.32674
CR_07200W_A		2.98895	0.562553	5.31319
CR_08920W_A		16.2251	3.06076	5.30101
CR_08920W_B		16.2251	3.06076	5.30101
C3_06160C_A		10.5996	2.00813	5.27835
C3_06160C_B		10.5996	2.00813	5.27835
C3_06380W_A	NSA2	10.5996	2.00813	5.27835
C3_06380W_B	NSA2	10.5996	2.00813	5.27835
CR_09880W_A	DEF1	31.2933	5.93947	5.26871
C1_09170W_A	CTA8	5.71858	1.08856	5.25335
C7_03760W_A		14.2626	2.72034	5.24294
C7_03760W_B		14.2626	2.72034	5.24294
C4_03270W_B	RPF1	13.1499	2.51428	5.2301
C7_01680C_A		9.73541	1.86411	5.22256
C7_01680C_B		9.73541	1.86411	5.22256
C2_04860W_B	PZF1	4.31154	0.828082	5.20665
C1_04330W_B	RPN4	51.2423	9.84858	5.20301
C4_02640C_B	SEN2	10.3179	1.98351	5.20181
C6_00480C_B	FET31	27.6158	5.31188	5.19889
C1_01780C_B	HOL4	4.9119	0.945767	5.19357
C4_04950W_A		4.71048	0.907658	5.1897
C6_03640W_A	NOG2	10.9335	2.11156	5.17794
C1_08200W_B	NTG1	6.83166	1.32054	5.17338
C5_00890C_B	GIT2	3.04298	0.58854	5.17038
C4_03140C_A		5.59932	1.08832	5.14493
C1_05470W_A	MTM1	11.702	2.28984	5.11038
C6_00080C_A		15.2727	2.99079	5.10656
C6_00080C_B		15.2727	2.99079	5.10656
C3_00180C_A	DAL1	7.08601	1.3914	5.09272
C3_00180C_B	DAL1	7.08601	1.3914	5.09272
C1_09540W_B		9.61616	1.89135	5.08429
C4_01550C_B	CPA1	22.4461	4.43832	5.05735
C6_03930W_A	OPT8	4.49367	0.890466	5.04642
C3_00100W_A		7.54142	1.4972	5.03703
C3_00100W_B		7.54142	1.4972	5.03703
C5_04030W_B		16.4216	3.26243	5.03355
C1_07790C_A		8.49861	1.68919	5.03117
C1_07790C_B		8.49861	1.68919	5.03117
C2_06700W_A	AMO2	76.5437	15.2378	5.0233
C4_03330W_A	IPK1	7.2474	1.44351	5.02068
C7_03300C_B	LIP8	9.03353	1.80409	5.00725
C3_07980C_A		21.7323	4.3414	5.00583
C4_05400C_B		6.24585	1.24964	4.9981
C4_07230C_B	VID21	5.55214	1.11315	4.98777
C1_11690W_A		6.44051	1.29276	4.98198
C3_02020W_A		5.1294	1.04287	4.91855
C3_01430W_A		14.8117	3.01732	4.90889
C6_02760W_A		2.44745	0.500171	4.89323
C6_03540W_A		10.4597	2.14548	4.87522
CR_09610C_A		23.222	4.77629	4.86193
CR_09610C_B		23.222	4.77629	4.86193
C2_10590W_A	GAL4	49.9064	10.2905	4.84977
C2_10590W_B	GAL4	49.9064	10.2905	4.84977
C5_02000C_B	ACH1	141.308	29.1619	4.84565
CR_07270C_B	HGT16	4.11674	0.849723	4.8448
C1_06760C_A		4.20992	0.869693	4.84069
C2_04570W_A		15.2418	3.14974	4.83908
CR_06650C_A		27.0458	5.59226	4.83628
CR_06650C_B		27.0458	5.59226	4.83628
CR_07200W_B		3.38786	0.700951	4.83324
CR_06460W_A	GST3	7.43267	1.53861	4.83076
C2_00150W_A	LEU5	4.5947	0.953632	4.8181
C6_01160W_A	RCN1	3.62026	0.753601	4.80395
C4_01930C_A		6.20389	1.29443	4.79278
C5_01250W_B	GPR1	7.34187	1.53196	4.79246
C5_01240W_B	AUR1	10.9419	2.28401	4.79065
C6_02290C_B		4.99033	1.04225	4.78805
CR_09800C_A		7.29418	1.52779	4.77432
CR_09800C_B		7.29418	1.52779	4.77432
C1_03870C_A		6.77468	1.41914	4.77379
C4_04100C_A	ECM1	22.4305	4.70361	4.76878
CR_07620W_B	AAT21	76.0003	15.9581	4.7625
CR_07620W_A	AAT21	76.0001	15.9581	4.76248
C4_05700W_A	ZCF5	2.99196	0.630113	4.74829
CR_01010W_A	TEN1	3.32142	0.699852	4.74589
CR_01010W_B	TEN1	3.32142	0.699852	4.74589
C3_07840C_A		4.34769	0.916132	4.74571
C3_07840C_B		4.34769	0.916132	4.74571
CR_04870C_B		18.0323	3.80208	4.74275
CR_03890W_A	WOR3	2.40897	0.50942	4.72884
C1_01980W_B	HGT1	4.44234	0.940553	4.72311
C6_02200C_A		23.4307	4.96346	4.72064
CR_05690W_B	MCT1	3.3555	0.71117	4.71829
C7_00510W_A	MAC1	2.69319	0.572112	4.70746
C7_00510W_B	MAC1	2.69319	0.572112	4.70746
C4_05050C_B	PPG1	7.79028	1.66746	4.67194
CR_04710W_B		14.2767	3.05647	4.67097
C1_04040C_A		6.09708	1.3069	4.6653
C2_07580W_A		3.57835	0.769043	4.65299
CR_04420C_A	RBR2	36.2	7.79162	4.64602
C4_04160W_B		179.86	38.7263	4.64439
C4_02660W_B		10.4097	2.24931	4.62796
C5_03060C_B	TNA1	13.2917	2.88014	4.61495
C1_08900W_A		13.1658	2.85506	4.6114
C3_05980C_A	FAA2	5.03043	1.09685	4.58626
C3_05980C_B	FAA2	5.03043	1.09685	4.58626
C3_07880C_A		6.36372	1.3907	4.5759
C3_07880C_B		6.36372	1.3907	4.5759
C7_03910W_A	OGG1	2.93392	0.641484	4.57365
C7_03910W_B	OGG1	2.93392	0.641484	4.57365
CR_04820W_A		91.1738	19.9572	4.56847
C6_00230W_A		3.75582	0.823074	4.56316
C6_00230W_B		3.75582	0.823074	4.56316
C1_13820C_A		3.78824	0.83168	4.55493
C1_13820C_B		3.78824	0.83168	4.55493
C4_05130C_B	ALD6	7.52641	1.65862	4.53775
CR_07110C_A		2.63358	0.58238	4.5221
C3_02610C_B	GLX3	411.031	90.9779	4.51792
C1_05230W_A		11.4279	2.5317	4.51394
CR_10310W_A		2.82072	0.626386	4.50316
CR_10310W_B		2.82072	0.626386	4.50316
C2_05750W_A		14.1463	3.15719	4.48067
C2_00410C_B		4.01501	0.896276	4.47966
C2_00550W_A		3.77824	0.843536	4.47905
C6_03840C_B	SNQ2	4.79405	1.07261	4.46951
CR_05610C_A	SRR1	10.9911	2.46094	4.46622
CR_02720C_B	RPC31	11.961	2.68063	4.46201
C3_00440W_A		2.51079	0.563182	4.45823
C3_00440W_B		2.51079	0.563182	4.45823
C2_06070W_B	FAA2-1	3.4017	0.764835	4.44763
C1_10020W_B	SFU1	3.47599	0.782548	4.44189
C2_09610W_B		3.56719	0.80444	4.43438
C1_14140C_A	SET3	17.2549	3.91098	4.41192
C1_14140C_B	SET3	17.2549	3.91098	4.41192
CR_06720W_B	NMD3	10.7043	2.43532	4.39545
C2_07870C_A		2.48237	0.565977	4.38599
C1_09120W_B	IPT1	2.48087	0.567069	4.3749
CR_09100C_A		25.2724	5.7867	4.36733
CR_09100C_B		25.2724	5.7867	4.36733
CR_08500W_A		8.96795	2.05731	4.35908
CR_08500W_B		8.96795	2.05731	4.35908
C1_00550W_B	CIS2	5.66904	1.30338	4.34948
C1_01240W_A	IFD3	10.3235	2.37739	4.34238
C1_01240W_B	IFD3	10.3235	2.37739	4.34238
C1_04310C_A	GIG1	3.22411	0.743059	4.33897
CR_03360W_B		9.9445	2.2925	4.33784
C4_00830W_A	SPS20	13.829	3.19234	4.33193
C4_00830W_B	SPS20	13.829	3.19234	4.33193
CR_05170C_B	FDH1	25.6152	5.9206	4.32646
C2_05830C_B		2.81451	0.650846	4.32439
C6_03230W_A	ARG3	48.491	11.2572	4.30755
C7_02960C_B		3.30013	0.768203	4.29591
C1_01380C_B	TRM2	2.99147	0.697164	4.29091
C1_04040C_B		8.98239	2.09363	4.29035
C5_04220W_B	MRV5	4.13493	0.964628	4.28655
C3_01060W_B		164.384	38.3816	4.28288
C2_05150W_B	PEX2	7.37227	1.72368	4.27705
C2_04100W_A		11.4896	2.6878	4.27473
C1_07950C_A		8.59954	2.01322	4.27154
C2_07440C_A		4.06607	0.952007	4.27105
C2_05840W_A		4.52709	1.06165	4.2642
C5_02060W_A		2.45598	0.577085	4.25584
C1_09210C_B		16.4986	3.8954	4.2354
C7_04120W_A		10.636	2.51154	4.23484
C7_04120W_B		10.636	2.51154	4.23484
C1_10450W_A	GLY1	64.7071	15.3002	4.22917
C2_06870C_B	PST1	35.5804	8.41517	4.22812
C4_03620C_A	CDR3	8.87571	2.10186	4.22279
C4_05110C_B	HAP41	8.5001	2.01738	4.21344
C1_02990C_A	XOG1	10.1926	2.4206	4.21078
C1_03260W_B		3.16785	0.752711	4.20859
C3_04020C_B	ZCF16	2.40756	0.572468	4.20559
C1_10970W_B		6.27403	1.49446	4.19818
C4_01500W_A		4.43756	1.066	4.1628
C4_07170C_B		48.8697	11.7483	4.15973
C7_01760C_A	ISU1	74.3286	17.8902	4.15472
C7_01760C_B	ISU1	74.3286	17.8902	4.15472
C6_02480W_A		69.2249	16.6811	4.1499
C1_12630C_A		9.35614	2.25481	4.14941
C2_09070C_A		16.1282	3.88766	4.14855
C6_02440C_B	PRP45	9.95834	2.40118	4.14726
C3_01960C_B	POX1-3	34.784	8.39015	4.14582
C6_02110W_B		2.85936	0.690494	4.14104
C1_12910W_A		3165.11	766.005	4.13197
C1_12910W_B		3165.11	766.005	4.13197
C1_12100C_B	PXA2	5.12657	1.24231	4.12663
C4_06720W_B	NOP1	39.5616	9.59168	4.12458
CR_00150C_A	POT1	26.1659	6.34416	4.12441
CR_00150C_B	POT1	26.1659	6.34416	4.12441
C3_03710W_B	CCC1	20.7108	5.02367	4.12264
C1_04940C_A		2.64016	0.641533	4.11539
C1_11690W_B		9.3605	2.27827	4.1086
C5_01600C_B	SPB4	3.47952	0.848243	4.10204
CR_08890C_A	ASR2	56.571	13.7934	4.1013
CR_08890C_B	ASR2	56.571	13.7934	4.1013
C3_04770C_A	ZCF32	2.74795	0.670598	4.09775
C3_04770C_B	ZCF32	2.74795	0.670598	4.09775
C5_04840C_B		2.83058	0.691385	4.09407
C2_10120W_A		8.46049	2.06664	4.09384
C4_02640C_A	SEN2	8.10758	1.98351	4.08749
C4_01230C_B		22.9962	5.63903	4.07804
C6_03640W_B	NOG2	10.1396	2.49192	4.06898
C2_09160W_A		5.7704	1.41841	4.06823
C1_12570C_A		4.17031	1.02613	4.06413
C1_12570C_B		4.17031	1.02613	4.06413
C3_02100W_A	STE50	4.57217	1.13161	4.04042
C1_06010W_B	CHS7	23.4247	5.79849	4.0398
CR_05520W_A	NOC2	7.23361	1.79083	4.03924
C1_04350C_B		2.5102	0.621936	4.0361
C2_06660W_A		5.36384	1.32994	4.03313
C4_04270W_A		7.24139	1.79717	4.02933
C4_04270W_B		7.24139	1.79717	4.02933
CR_05040W_A		18.6426	4.63	4.02648
CR_05040W_B		18.6426	4.63	4.02648
C1_13370W_B		6.94923	1.72642	4.02524
C4_00240C_B	PRO3	30.8217	7.67111	4.0179
C5_03670C_A		13.2532	3.30366	4.01167
C5_03670C_B		13.2532	3.30366	4.01167
CR_02420W_B		13.1349	3.27685	4.00839
C3_02630C_A		25.0465	6.24875	4.00824
C4_02200C_A		7.31101	1.82603	4.00378
C2_00090W_A		4.22257	1.05644	3.99699
C1_02450C_A		24.3736	6.10496	3.99243
C2_06220C_A	MEC3	4.78329	1.20315	3.97565
C1_13520C_A	MCU1	8.03811	2.02223	3.97487
C5_01450W_A	PRC2	10.4161	2.62265	3.97157
CR_08830W_A		421.668	106.271	3.96788
CR_08830W_B		421.668	106.271	3.96788
C6_02640C_A		8.28657	2.09028	3.96433
C2_04750W_B		3.27849	0.827653	3.96119
C6_02650C_B		5.49024	1.38615	3.96078
CR_00420W_A		2.48994	0.629078	3.95808
CR_00420W_B		2.48994	0.629078	3.95808
C3_02550C_A	DCG1	10.2188	2.58201	3.95768
C1_02170C_A	GAL102	6.30329	1.59408	3.95419
C1_02170C_B	GAL102	6.30329	1.59408	3.95419
C6_04130C_A	ALS4	81.1938	20.5595	3.94921
C2_02390W_B		26.6175	6.74339	3.9472
CR_09710W_A	PCD1	16.1674	4.09842	3.9448
CR_09710W_B	PCD1	16.1674	4.09842	3.9448
C4_04010W_A		2.1539	0.546345	3.94239
C1_05010C_B		31.3495	7.9609	3.93793
CR_03560W_A		4.81742	1.22389	3.93616
C2_09220W_B	DDR48	325.588	82.7632	3.93397
C5_01900C_B		354.253	90.2263	3.92627
C3_04350C_B		3.44236	0.878222	3.91969
CR_02000C_A	HEM1	9.08948	2.3253	3.90895
C2_04120C_A		11.4612	2.93548	3.90436
C4_06540W_B	MNN4	10.997	2.81683	3.90404
C2_05120C_A		8.11106	2.07972	3.90007
C2_05120C_B		8.11106	2.07972	3.90007
C1_05520W_B		4.99923	1.28259	3.89775
C4_02790C_A	SAS10	9.91282	2.54326	3.89768
C2_08480W_A	RRP8	11.3168	2.91237	3.88578
C4_00240C_A	PRO3	26.6706	6.86657	3.88412
CR_01360W_B		13.2564	3.41498	3.88184
C3_02790W_B		52.5705	13.5484	3.88019
C6_03840C_A	SNQ2	4.04373	1.04348	3.87523
C4_00740W_B		13.3148	3.4377	3.87318
C1_06740C_B	NOP6	20.5254	5.30157	3.87158
C6_03230W_B	ARG3	50.7893	13.1268	3.86911
CR_08680C_A		3.44401	0.897643	3.83673
CR_08680C_B		3.44401	0.897643	3.83673
C2_02520W_A		4.95371	1.29196	3.83425
C5_00680W_A	RMT2	6.76912	1.76609	3.83284
C2_04530W_B	MED8	6.90262	1.802	3.83053
C1_10800C_A	ALP1	8.87664	2.31786	3.82967
C1_13330C_B		26.5538	6.9346	3.82917
CR_03200C_B		2.47566	0.646952	3.82666
C2_00070C_A	MPP10	11.1519	2.91756	3.82232
C2_00070C_B	MPP10	11.1519	2.91756	3.82232
C2_09070C_B		14.6908	3.84813	3.81764
C2_04860W_A	PZF1	4.53332	1.18876	3.8135
CR_09110C_A		17.1236	4.49214	3.81191
CR_09110C_B		17.1236	4.49214	3.81191
CR_10340W_A	PTP3	17.3337	4.54887	3.81054
CR_10340W_B	PTP3	17.3337	4.54887	3.81054
C3_06720W_A	PRP5	3.89986	1.02378	3.80926
C3_06720W_B	PRP5	3.89986	1.02378	3.80926
C2_06680W_A	FRP3	60.2669	15.8573	3.80058
C1_05500W_A	RSM22	3.28002	0.86387	3.7969
C1_05500W_B	RSM22	3.28002	0.86387	3.7969
C1_04330W_A	RPN4	36.4122	9.59978	3.79302
C2_08320C_A		2.42185	0.639715	3.78583
C7_03850W_A		6.30319	1.66612	3.78315
C7_03850W_B		6.30319	1.66612	3.78315
CR_00900W_A	TRM1	3.30257	0.873926	3.77901
CR_00900W_B	TRM1	3.30257	0.873926	3.77901
CR_04420C_B	RBR2	40.4837	10.7195	3.77664
C1_09210C_A		19.9835	5.30283	3.76846
C5_02080C_B	HSP12	436.858	116.101	3.76275
C5_02110W_B		436.854	116.101	3.76272
CR_02530W_B	DBP2	21.1568	5.6289	3.7586
C7_03570W_A	ARG4	38.0543	10.1304	3.75645
C7_03570W_B	ARG4	38.0543	10.1304	3.75645
C5_03910C_B		3.17938	0.847115	3.75319
C1_01280C_B	MED22	8.13345	2.16734	3.75273
C2_01910W_A		7.47417	1.99173	3.7526
C6_01710C_A	PTK2	8.24322	2.20519	3.7381
C5_01130W_B	CYC3	15.2013	4.06912	3.73577
C1_06510C_A		9.57471	2.56319	3.73547
C4_04880W_B	FGR10	3.00762	0.805227	3.73513
C4_00350W_A	PEP7	4.20268	1.12806	3.72557
C2_02960C_B		2.64521	0.710067	3.72529
CR_10690W_A	POP3	5.19481	1.39765	3.71681
CR_10690W_B	POP3	5.19481	1.39765	3.71681
C4_00490W_B		2.2371	0.602283	3.71437
C5_03630C_A		12.769	3.4401	3.71181
C5_04440C_B	SFC1	10.853	2.9239	3.71181
C2_06710W_B		3.91971	1.05699	3.70837
C1_10020W_A	SFU1	2.51615	0.678616	3.70776
C2_09890W_A	SMM1	2.76418	0.745514	3.70775
CR_07250C_A		3.25291	0.877643	3.70642
C2_06700W_B	AMO2	92.514	24.9785	3.70374
C6_00150W_A	ARD	82.5895	22.3134	3.70134
C1_05340C_B	ZCF2	3.21684	0.869664	3.69895
C1_00410C_A		12.9703	3.50701	3.69838
C1_00410C_B		12.9703	3.50701	3.69838
C3_00750W_B	LYS144	5.88315	1.59484	3.68887
C5_02130W_A		3.86383	1.04934	3.68214
C1_04460C_A		15.9459	4.35066	3.66515
C1_04460C_B		15.9459	4.35066	3.66515
C4_06310C_B	PGA41	2.07269	0.565628	3.6644
C3_03500W_B	SKN2	4.06449	1.10963	3.66294
C2_04570W_B		12.6579	3.45719	3.66134
C1_07800W_A	MTO1	1.90549	0.520594	3.66021
C5_04440C_A	SFC1	9.29975	2.54189	3.65859
C1_09180W_A	LYS143	1.8311	0.500989	3.65497
C2_02430W_A	UTP21	6.0581	1.66054	3.64826
C1_01160C_B		10.2066	2.79896	3.64659
CR_07730W_A	HGT14	6.19604	1.70022	3.64427
C2_10810W_A		8.107	2.22496	3.64367
C2_10810W_B		8.107	2.22496	3.64367
C3_06940W_A		16.271	4.47108	3.63916
C3_06940W_B		16.271	4.47108	3.63916
C2_01930C_A		16.6529	4.57635	3.6389
C1_07950C_B		10.6661	2.93212	3.63768
C5_05430W_B	PEX4	16.9116	4.65206	3.63529
C6_02440C_A	PRP45	8.07167	2.2247	3.6282
C2_02510W_B	PRS1	15.3059	4.22852	3.61968
C1_05060W_B	REI1	12.124	3.35313	3.61572
C5_04960W_A		7.85738	2.1739	3.61442
C1_01630W_B		77.3951	21.4139	3.61425
C1_02580W_A	HNM4	2.21806	0.614114	3.6118
C6_02350C_A		4.47992	1.24064	3.61098
C5_01070C_A		9.3444	2.59159	3.60566
C5_01070C_B		9.3444	2.59159	3.60566
CR_10810C_A		13.1902	3.65833	3.60553
CR_10810C_B		13.1902	3.65833	3.60553
CR_04630C_A	DIT2	3.30893	0.918466	3.60267
C4_01470W_B		2.14644	0.597032	3.59518
CR_06250W_B		4.29142	1.19516	3.59067
C1_07490C_A		2.08285	0.580268	3.58946
C4_07120C_B	MSH2	5.51535	1.53975	3.58198
C6_04530C_A		3.77459	1.05468	3.57889
C7_01430C_A		12.767	3.56923	3.57697
C7_01430C_B		12.767	3.56923	3.57697
C7_03540C_B	ENP2	4.15609	1.16292	3.57385
C6_03000C_A		2.37716	0.665431	3.57237
C1_01470W_A		18.3082	5.12551	3.57197
C5_02120C_A	RIX7	4.01547	1.12532	3.5683
CR_10420W_A		6.15289	1.72446	3.56801
CR_10420W_B		6.15289	1.72446	3.56801
C2_02630W_A		3.54034	0.99339	3.5639
C2_02630W_B		3.54034	0.99339	3.5639
C1_14340C_A	RIM101	17.0235	4.77756	3.56321
C1_14340C_B	RIM101	17.0235	4.77756	3.56321
C1_07960W_A		7.57932	2.12984	3.55863
CR_07170W_B		5.43149	1.52777	3.55517
C2_07960C_A	NSA1	5.90009	1.65967	3.55498
C6_04530C_B		4.74836	1.3363	3.55337
C5_04940W_B		1.817	0.511363	3.55325
C3_02040C_A		16.4776	4.64224	3.54948
C3_02040C_B		16.4776	4.64224	3.54948
CR_05630W_B	DBP8	3.90085	1.09934	3.54836
CR_04710W_A		10.8436	3.05647	3.54777
C6_01640W_A	MED19	13.8121	3.89602	3.54519
C6_01590W_A		18.0698	5.10895	3.53689
C2_06360C_A	MAK16	11.8692	3.35624	3.53646
C1_13470W_A	KNS1	5.41956	1.53428	3.53233
C1_03060C_B	TSR2	11.4088	3.23164	3.53033
C2_01330C_A	SIR2	2.65857	0.753637	3.52765
C1_07670W_B	ZCF4	2.39743	0.679708	3.52714
C5_04910W_A		12.5811	3.56816	3.52593
C1_09240C_B		2.17656	0.617314	3.52586
C1_13380W_A		1.8992	0.538715	3.52543
C4_04010W_B		1.92356	0.546345	3.52079
C5_04960W_B		7.75353	2.20495	3.51643
CR_01780W_B		3.77545	1.07496	3.51218
C1_04570C_A	CHL4	2.21821	0.633922	3.49918
C4_05010W_A		3.81123	1.08962	3.49778
C5_05150C_B		2.77287	0.792823	3.49747
C1_12600C_B	CHR1	4.94276	1.41395	3.49572
C2_09510C_A		8.0612	2.30873	3.49161
C2_00600C_B		23.1404	6.62804	3.49129
C6_04130C_B	ALS4	39.0508	11.1899	3.48982
CR_10640W_A		5.16534	1.4823	3.48468
CR_10640W_B		5.16534	1.4823	3.48468
C4_04470W_A	SAP10	7.52198	2.16021	3.48206
CR_06010W_A		4.80856	1.38726	3.46623
C2_06000W_B	LAS1	2.82902	0.817243	3.46167
C7_00080C_A	SAC7	7.64507	2.20853	3.46161
C7_00080C_B	SAC7	7.64507	2.20853	3.46161
C2_06660W_B		6.6057	1.91006	3.45838
C3_04340W_B	ATF1	27.1715	7.87202	3.45166
C1_00010W_B		11.8525	3.43808	3.44743
C1_05440C_B		8.55867	2.49041	3.43666
C6_04330W_B	NOP8	3.84911	1.12244	3.42923
CR_00220W_A		5.73427	1.67304	3.42745
CR_00220W_B		5.7342	1.67304	3.42741
C2_07090C_A	OLE2	6.76545	1.97532	3.42498
C2_05330C_A		2.38969	0.698679	3.42031
C2_05330C_B		2.38969	0.698679	3.42031
C2_10740C_A		4.01375	1.17389	3.41918
C2_10740C_B		4.01375	1.17389	3.41918
C4_02490W_A	ZCF15	2.6625	0.780266	3.41229
C7_02360W_B		1.91035	0.559883	3.41206
C5_04910W_B		10.7773	3.16122	3.40923
C2_09220W_A	DDR48	307.68	90.5752	3.39695
C1_05330C_A		5.16318	1.52082	3.395
C2_08330W_B		7.87702	2.32271	3.39131
C6_04190C_B		2.84942	0.840256	3.39113
C3_05750C_A		7.44723	2.19855	3.38734
C3_05750C_B		7.44723	2.19855	3.38734
C2_09130C_B	IFF6	2.48681	0.734498	3.38572
C4_00130W_B	RBT5	6.6904	1.97653	3.38492
C2_07340W_A	NOC4	4.47546	1.32224	3.38476
C6_03880W_B		3.8864	1.14964	3.38053
C3_03690W_A		5.8951	1.74485	3.37857
C5_04790C_A		4.60233	1.36344	3.37553
C2_06240W_A	SMD2	54.7099	16.2099	3.37509
C4_05700W_B	ZCF5	2.07991	0.616491	3.37379
C2_05950C_A	TES15	4.19158	1.24256	3.37334
C7_03500W_B		5.59759	1.6635	3.36494
C5_04470C_A		47.0433	13.9843	3.364
C5_04470C_B		47.0433	13.9843	3.364
C3_03760W_A		8.505	2.52933	3.36255
C3_03760W_B		8.505	2.52933	3.36255
C1_01150C_B		4.00328	1.19067	3.36222
C1_10060C_A		22.5989	6.72244	3.36171
C4_04250W_A		3.74046	1.11466	3.35569
C2_09360W_A		2.10212	0.626955	3.35291
C5_04250W_A	MRV8	2.78823	0.831759	3.35221
CR_09730C_A	SSF1	8.10595	2.4183	3.35192
CR_09730C_B	SSF1	8.10595	2.4183	3.35192
C7_01620C_A	KCH1	2.03943	0.608498	3.35157
C7_01620C_B	KCH1	2.03943	0.608498	3.35157
C6_02480W_B		66.1213	19.7613	3.34601
C7_00560C_A	THG1	6.99693	2.09353	3.34216
C7_00560C_B	THG1	6.99693	2.09353	3.34216
C6_03830W_B	SAL6	17.2309	5.1557	3.34212
C1_11570W_B		3.78124	1.13215	3.33988
C6_01720C_B	SUR7	86.4459	25.8918	3.33874
C7_02420C_B		2.49224	0.74669	3.33771
C1_12710C_B		7.50537	2.25309	3.33115
C1_12600C_A	CHR1	6.3639	1.91351	3.32577
C5_04160W_B	SDC1	17.1531	5.1638	3.32179
CR_09150W_A		7.19569	2.16901	3.3175
CR_09150W_B		7.19569	2.16901	3.3175
C5_05260W_A	PSY4	5.48065	1.65372	3.31414
C2_05840W_B		1.993	0.601709	3.31222
CR_08980C_A		3.94184	1.1907	3.31053
CR_08980C_B		3.94184	1.1907	3.31053
CR_09060W_A		11.1842	3.39338	3.29591
CR_09060W_B		11.1842	3.39338	3.29591
CR_03940W_A		12.4522	3.78635	3.28871
C2_02900W_B		19.9056	6.05742	3.28616
C6_00590W_A	SLY41	6.85638	2.09233	3.27691
C1_03800W_B	RPP1	4.41818	1.35059	3.27129
C6_03930W_B	OPT8	3.15379	0.964587	3.26957
C1_00570C_A		3.53899	1.08499	3.26176
C1_13880C_A		6.62171	2.03333	3.25658
C1_13880C_B		6.62171	2.03333	3.25658
C1_04710C_A		15.8344	4.86293	3.25615
C1_09050W_B	HST1	4.30561	1.32249	3.2557
C1_07030C_B	RBT4	10.3632	3.18381	3.25497
C1_06740C_A	NOP6	15.7896	4.85121	3.25478
C2_05260W_B	BUD14	9.74226	2.9955	3.2523
C2_07230C_A	ZCF10	2.11758	0.651275	3.25144
CR_05170C_A	FDH1	31.4681	9.67935	3.25106
C3_02640C_A	ZCF1	16.8025	5.16891	3.25068
C7_04140C_A		16.8613	5.19611	3.24499
C7_04140C_B		16.8613	5.19611	3.24499
CR_08940W_A		5.57821	1.71975	3.24362
CR_08940W_B		5.57821	1.71975	3.24362
C7_02950C_A	DBF4	4.74	1.46408	3.23754
C5_01240W_A	AUR1	14.2625	4.40649	3.23671
C4_05650W_B		13.8832	4.29108	3.23537
C1_08400C_B	GCV2	27.98	8.66202	3.2302
C2_04080W_A		18.0395	5.58636	3.22921
C2_04080W_B		18.0395	5.58636	3.22921
C3_03370C_B		106.664	33.0569	3.22667
C3_01560W_B		6.75818	2.09802	3.22122
C7_03530C_B	ISY1	10.5133	3.26637	3.21866
C2_06800C_A		6.01864	1.87029	3.21802
C6_02970C_B		6.37535	1.98118	3.21796
C1_05090W_A	TRY2	6.07091	1.89126	3.20998
CR_06970C_A		9.41292	2.93323	3.20906
C3_05920W_A	MRR1	2.75099	0.857827	3.20692
C3_05920W_B	MRR1	2.75099	0.857827	3.20692
C4_03830W_B		3.67742	1.14702	3.20608
C2_05970C_B	TES1	4.6736	1.46114	3.1986
C1_10350C_A		7.9321	2.48202	3.19583
CR_02360W_B	IDP2	27.4085	8.58437	3.19283
C5_02540C_A	SPR28	1.78271	0.559201	3.18796
C1_07170C_B	ZCF23	3.07286	0.964468	3.18607
C4_07230C_A	VID21	6.36222	1.99999	3.18113
C1_03660W_A		231.071	72.6729	3.1796
C5_04850W_A		2.48898	0.783008	3.17874
C1_03820W_B	PDR16	7.39368	2.32727	3.17698
C3_03130C_B		5.01768	1.58175	3.17223
C1_05650W_B		10.6018	3.34207	3.17222
C3_03300C_B		7.35808	2.31957	3.17217
C1_07080W_A		10.4001	3.28069	3.1701
C1_07080W_B		10.4001	3.28069	3.1701
C1_09120W_A	IPT1	2.18227	0.688448	3.16984
C1_07640C_A		1.85515	0.58634	3.16394
C3_03210W_A		3.29223	1.04085	3.16301
C3_03210W_B		3.29223	1.04085	3.16301
C1_11000C_A		50.8684	16.0855	3.16238
C1_11000C_B		50.8684	16.0855	3.16238
C1_02980W_A	GOR1	66.0595	20.9083	3.15948
C2_02110C_A		10.1008	3.19777	3.15869
C3_01000W_B	BMS1	10.0849	3.19406	3.1574
C4_06190C_A	MPH1	2.39676	0.759263	3.15669
C5_02000C_A	ACH1	95.3596	30.2165	3.15587
C3_02820C_A		11.445	3.62827	3.15439
CR_04820W_B		48.2691	15.308	3.1532
C6_03790C_B	HGT10	3.25645	1.03385	3.14982
C1_04390C_A	NOP4	15.0113	4.76599	3.14966
C2_08320C_B		2.0144	0.639715	3.1489
C2_09500W_A		1.9042	0.604766	3.14865
CR_03890W_B	WOR3	1.97647	0.627871	3.14788
C1_10770W_A	SFT2	14.486	4.60399	3.14639
C4_07210W_B		5.21548	1.65795	3.14574
C4_02540W_A	RGT1	3.09786	0.985243	3.14426
C5_00620W_B		5.41992	1.72451	3.14287
C1_01450W_B	ABC1	18.8783	6.01279	3.13969
CR_10860C_B	CTA26	15.9689	5.08919	3.13781
C7_02040C_A	CUP9	43.7268	13.9372	3.13741
CR_03590C_A		1.81885	0.580575	3.13285
C2_04830W_A		8.40016	2.68261	3.13134
C2_07450C_B	RCL1	6.11963	1.95436	3.13127
C3_01960C_A	POX1-3	26.3993	8.44486	3.12608
C2_04700C_A		2.5294	0.809866	3.12323
C1_02850W_B		7.02707	2.25066	3.12222
C1_00790W_B		3.62709	1.16177	3.12203
C1_01450W_A	ABC1	20.7849	6.65883	3.1214
C1_02530C_A	DIP5	16.5404	5.30387	3.11857
C1_02530C_B	DIP5	16.5404	5.30387	3.11857
C2_04180C_B		3.89853	1.25015	3.11846
C3_03700C_A		6.17638	1.98179	3.11656
C3_03700C_B		6.17638	1.98179	3.11656
C4_03300C_A		302.117	96.9741	3.11544
C2_01660C_A		36.0728	11.5876	3.11306
C2_01660C_B		36.0728	11.5876	3.11306
CR_04170W_A		11.0758	3.55964	3.11148
C1_00640C_B	RPO41	4.40751	1.41784	3.10861
CR_02920C_A	AQY1	114.177	36.7567	3.1063
C1_10960W_A		9.654	3.11234	3.10184
C1_14380C_A		2.33247	0.753185	3.09681
C1_14380C_B		2.33247	0.753185	3.09681
C1_10340W_A		3.65142	1.17961	3.09544
C2_09510C_B		9.08077	2.93386	3.09517
C2_06850W_A		6.45445	2.08675	3.09305
C1_05340C_A	ZCF2	3.9417	1.27473	3.09219
C1_13470W_B	KNS1	4.74053	1.53428	3.08975
C2_08690C_A		4.96651	1.61035	3.08411
C2_08690C_B		4.96651	1.61035	3.08411
CR_10510W_A		2.50556	0.814637	3.07568
CR_10510W_B		2.50556	0.814637	3.07568
C4_04630C_A		10.1038	3.28571	3.07508
C4_04630C_B		10.1038	3.28571	3.07508
C2_10650W_A		971.76	316.064	3.07457
C2_10650W_B		971.76	316.064	3.07457
C4_07220C_B		3.4831	1.13336	3.07326
C5_00860W_B	IMP2	13.6396	4.43859	3.07297
C2_00150W_B	LEU5	6.41019	2.08748	3.07077
CR_10620C_A		5.52919	1.801	3.07006
CR_10620C_B		5.52919	1.801	3.07006
C4_03890W_A	PTP2	2.19922	0.71639	3.06987
C1_11320C_B		2972.46	968.901	3.06787
CR_07700W_B		4.17096	1.36167	3.06313
C4_05310W_B		3.99012	1.30366	3.0607
C2_05230C_B	RPF2	13.971	4.56557	3.06008
CR_10180W_A		4.45455	1.45642	3.05857
CR_10180W_B		4.45455	1.45642	3.05857
C2_01930C_B		29.706	9.71634	3.05733
C6_02770W_B	MRT4	30.7274	10.0579	3.05506
C3_05540C_A		14.4031	4.71804	3.05276
C3_05540C_B		14.4031	4.71804	3.05276
CR_08490W_A	TSR1	7.26584	2.38151	3.05094
CR_08490W_B	TSR1	7.26584	2.38151	3.05094
C7_03170W_B	IFA21	2.81076	0.92194	3.04874
C4_04000W_A	MET4	12.2626	4.0252	3.04645
C4_04000W_B	MET4	12.2626	4.0252	3.04645
C2_08830W_A		16.0575	5.27149	3.0461
C2_09300W_B	MED18	10.1741	3.34147	3.04478
C3_07300W_A	NOP13	10.2169	3.3566	3.04384
C3_07300W_B	NOP13	10.2169	3.3566	3.04384
C2_03360W_B		9.99022	3.28373	3.04234
C1_03910C_A		4.13331	1.36033	3.03846
C6_00690W_B		2.13269	0.702781	3.03465
C4_00100C_A		8.12242	2.67697	3.03418
CR_04750W_A		157.428	51.9353	3.03124
CR_04750W_B		157.428	51.9353	3.03124
C4_01160W_A	CRD2	683.421	225.669	3.02842
C7_03540C_A	ENP2	3.52129	1.16292	3.02798
C7_01960W_B		4.92847	1.62925	3.02499
CR_10020C_A		5.92672	1.96163	3.02132
CR_10020C_B		5.92672	1.96163	3.02132
CR_05990C_A	SFL1	5.542	1.8351	3.02
C2_03790C_A	ASR3	412.728	136.792	3.0172
C1_09510W_A	YTM1	6.03134	2.00002	3.01564
C5_02410C_A		7.09534	2.35309	3.01533
CR_07170W_A		3.71971	1.23383	3.01478
C2_04470W_A	ADH3	1.87994	0.623617	3.01458
C1_12850W_B	BLP1	5315.15	1763.5	3.01398
C1_00540C_A		3.15754	1.0477	3.01379
C1_00540C_B		3.15754	1.0477	3.01379
C1_09150W_A	AOX2	5.92751	1.96685	3.01371
CR_08540C_A	SSY5	5.02471	1.66746	3.01339
CR_08540C_B	SSY5	5.02471	1.66746	3.01339
C4_00690C_A		3.58019	1.18895	3.01122
CR_05660W_A	SDA1	7.39159	2.45664	3.00882
C4_03750C_A		3.70995	1.23328	3.00819
CR_03800C_B	PPH3	5.81164	1.93304	3.00648
C5_01350W_B		5.70906	1.89898	3.00638
C1_04250C_A		3.41231	1.13756	2.99968
C1_04250C_B		3.41231	1.13756	2.99968
C2_06690C_B	PEX22	40.6884	13.5816	2.99585
C4_00600C_A	MUC1	5.86689	1.9586	2.99546
C1_11420W_A	KRR1	11.7125	3.91248	2.99364
CR_00620C_A	ARG1	116.709	39.0139	2.99146
CR_00620C_B	ARG1	116.709	39.0139	2.99146
C6_02280W_A		9.7687	3.26687	2.99023
C1_03710C_B	MSB1	3.02417	1.01138	2.99014
C5_03810C_B		3.0744	1.02846	2.98933
C7_02500C_A	DPP3	6.44243	2.15912	2.98382
CR_00170W_A	ZCF38	3.54413	1.18806	2.98311
CR_00170W_B	ZCF38	3.54413	1.18806	2.98311
CR_07420W_A	KGD2	51.2167	17.1767	2.98175
CR_10240W_A	UTP5	7.16691	2.40536	2.97956
CR_10240W_B	UTP5	7.16686	2.40536	2.97953
C2_05510C_A		3.49608	1.17349	2.97923
C2_05510C_B		3.49608	1.17349	2.97923
C1_10990C_B	RTG3	7.93182	2.66239	2.97921
C1_13310W_A	ECM25	1.97807	0.664206	2.97809
C1_13310W_B	ECM25	1.97807	0.664206	2.97809
CR_03960C_B		3.13288	1.0521	2.97774
C1_07190W_A	SOG2	5.15138	1.73191	2.97439
C1_08580C_B	VCX1	19.6874	6.6196	2.9741
C2_04180C_A		2.76832	0.932008	2.97028
C1_04810W_B	TCO89	3.28545	1.10662	2.9689
C4_02620C_B		24.0736	8.11001	2.96839
C1_03150C_A		20.7215	6.98417	2.96692
CR_08470W_A		3.20788	1.08157	2.96595
CR_08470W_B		3.20788	1.08157	2.96595
C1_07830C_A		6.23043	2.1027	2.96306
C7_02990W_B	BCK1	2.20616	0.745416	2.95963
C1_08310W_B	OPY2	14.74	4.98126	2.9591
CR_02160W_A	UGT51C1	3.64842	1.23332	2.95821
C4_06210C_B		11.5991	3.92377	2.95612
C1_12920C_A		17.7697	6.01207	2.95567
C4_02360W_B	AMS1	17.75	6.00666	2.95505
C3_07660W_A		2.83506	0.960799	2.95074
C3_07660W_B		2.83506	0.960799	2.95074
C1_02940C_B		17.0084	5.7664	2.94957
C1_00310W_A		12.3448	4.19444	2.94313
C1_00310W_B		12.3448	4.19444	2.94313
C6_02430W_A		5.9291	2.01465	2.943
C2_03320W_A	CHK1	2.30197	0.78221	2.9429
C1_05440C_A		6.06016	2.05925	2.94289
C3_01200W_B	UTP20	2.02866	0.689473	2.94233
C1_08850C_A	AFG1	1.72832	0.588148	2.93857
C2_05750W_B		12.5878	4.28425	2.93815
C6_00600C_A	YHM2	74.0562	25.2325	2.93496
C3_03940C_A		50.8562	17.3291	2.93473
C3_03940C_B		50.8562	17.3291	2.93473
C2_06720W_B	GRE2	8.1052	2.76214	2.9344
C1_11640C_A	DPP2	10.2017	3.48135	2.93037
C6_02200C_B		23.6915	8.08668	2.92969
C6_01890C_A		4.03969	1.37957	2.92823
C3_02910W_A		3.47009	1.18518	2.92791
C3_02980C_A		3.47009	1.18518	2.92791
C2_07930C_A	VRP1	5.86889	2.0053	2.92668
C1_12140W_A		28.0525	9.59843	2.92261
C1_12140W_B		28.0525	9.59843	2.92261
C3_01000W_A	BMS1	8.4696	2.89932	2.92123
C7_00430W_A		2.57792	0.883003	2.91949
C7_00430W_B		2.57792	0.883003	2.91949
C2_00820W_B		3.43045	1.17682	2.91502
C2_01890W_B	CTF1	2.99847	1.0287	2.91481
C1_06980C_B		2.08139	0.714204	2.91428
C1_07120W_B	GAP4	24.5245	8.41942	2.91285
C4_02530W_A	ARG83	1.57388	0.540349	2.91271
C3_04840C_A		3.68898	1.26681	2.91203
C3_04840C_B		3.68898	1.26681	2.91203
C3_02900W_A		2.03204	0.698195	2.91042
C3_02990C_A		2.03204	0.698195	2.91042
C4_04850C_A	CSR1	2.10077	0.722264	2.9086
C3_00950C_A		7.38956	2.54182	2.90719
C1_09040C_B		5.57337	1.91939	2.90372
C1_06570W_A	ANT1	9.09221	3.13149	2.90348
C1_06570W_B	ANT1	9.09221	3.13149	2.90348
CR_02910W_B		5.33178	1.83693	2.90255
C2_09980W_B		16.2448	5.59682	2.90251
C2_04830W_B		7.90677	2.72452	2.90208
C3_05910W_A	ZCF35	1.65448	0.570161	2.90177
C3_05910W_B	ZCF35	1.65448	0.570161	2.90177
C5_02670W_A	BUR2	3.33211	1.1486	2.90103
CR_07920W_B		6.03895	2.08265	2.89965
C3_01260C_A		1.97683	0.681984	2.89865
C3_01260C_B		1.97683	0.681984	2.89865
C1_13480W_A	HSP70	121.225	41.9067	2.89273
C4_07130W_B		2.74052	0.947848	2.89131
CR_08690C_A	ECI1	17.4614	6.04037	2.89079
CR_08690C_B	ECI1	17.4614	6.04037	2.89079
CR_06510W_A		34.1233	11.8071	2.89007
C2_07300C_B	RPA12	33.8868	11.7264	2.88979
C4_06990W_A		2.02026	0.699475	2.88826
C1_00990C_A	NMA111	3.89313	1.34856	2.88688
C1_00990C_B	NMA111	3.89313	1.34856	2.88688
C3_07830W_A	FBP1	55.2631	19.1448	2.88658
C3_07830W_B	FBP1	55.2631	19.1448	2.88658
C3_03290C_A	NPR2	1.84618	0.640132	2.88405
C4_05440C_A		10.3619	3.59511	2.88222
C5_00700C_B	SPE2	18.4104	6.39386	2.87939
C2_03320W_B	CHK1	2.05487	0.713869	2.87849
C1_07980C_A		5.83936	2.02945	2.87732
C1_10310W_B		3.06599	1.06576	2.87683
C5_01450W_B	PRC2	11.7928	4.10163	2.87515
C1_05520W_A		5.76853	2.00724	2.87386
C2_04120C_B		8.53151	2.96884	2.87369
CR_07950W_B	IMP4	12.2309	4.25662	2.87337
C6_04160C_A	SPB1	11.7082	4.07675	2.87194
CR_10160W_A	FAA4	101.741	35.4367	2.87106
CR_10160W_B	FAA4	101.741	35.4367	2.87106
C4_04160W_A		175.653	61.2138	2.8695
CR_07920W_A		6.21125	2.16752	2.8656
C2_05490W_A		2.8888	1.00842	2.86468
C2_05490W_B		2.8888	1.00842	2.86468
CR_02160W_B	UGT51C1	4.40139	1.5373	2.86306
C7_00970C_A	YOX1	6.31303	2.2066	2.86097
C7_00970C_B	YOX1	6.31303	2.2066	2.86097
C2_02650C_A		2.6926	0.941909	2.85867
C2_02650C_B		2.6926	0.941909	2.85867
C1_02180W_B	GAL7	10.2382	3.58216	2.85812
C2_05810W_B		4.4442	1.55659	2.85509
C6_04310W_A	PEX11	64.8331	22.7098	2.85485
CR_01630C_B		2.46595	0.863904	2.85443
C3_02850C_B		8.83281	3.09512	2.85379
CR_01330W_A	CPA2	20.3269	7.12398	2.8533
C1_02990C_B	XOG1	6.54832	2.29551	2.85266
C1_07490C_B		1.85861	0.652046	2.85043
C2_05400W_B		1.62647	0.570653	2.8502
C1_00360W_A	CDC13	1.59791	0.560646	2.85012
C1_00360W_B	CDC13	1.59791	0.560646	2.85012
CR_02190C_A	SEF1	2.9617	1.03965	2.84873
C3_01140W_B		6.98603	2.45425	2.84651
C2_09160W_B		6.47257	2.2746	2.84559
C7_02040C_B	CUP9	49.368	17.3493	2.84554
C3_03450C_B	BMT7	2.22743	0.782819	2.8454
CR_07360W_A	PIF1	4.11436	1.44837	2.84069
C1_03830C_B		5.39578	1.90104	2.83833
C3_01220W_B		8.61906	3.03734	2.8377
C5_02540C_B	SPR28	1.58586	0.559201	2.83594
C2_08640C_B	PST2	28.0324	9.88602	2.83555
C4_04100C_B	ECM1	21.1921	7.47737	2.83416
CR_04760C_B		11.1269	3.93533	2.82743
C2_08330W_A		6.97402	2.46931	2.82428
C1_05140W_B	BRG1	5.17204	1.83252	2.82236
C2_00410C_A		3.49516	1.23928	2.82031
CR_02030C_A		2.83788	1.00691	2.81842
C3_05630W_A	GTT1	1.63342	0.579928	2.8166
C3_05630W_B	GTT1	1.63342	0.579928	2.8166
C2_10300C_B		2.00186	0.711306	2.81435
CR_04470W_A	GPI2	2.30968	0.820856	2.81375
CR_04470W_B	GPI2	2.30968	0.820856	2.81375
C5_05010W_B		11.7421	4.17862	2.81005
C6_00960W_A	CAN1	12.0775	4.29805	2.81
C1_09310C_A		3.12034	1.11044	2.81
C3_04930C_A	HGT4	3.15553	1.12312	2.8096
C3_04930C_B	HGT4	3.15553	1.12312	2.8096
C1_10240C_B		6.35581	2.26236	2.80938
C2_10870W_A		9.40075	3.34805	2.80783
C5_04570C_A	URA7	16.2067	5.77315	2.80725
C1_10540C_B		3.12365	1.11277	2.80709
C6_04050W_A		1.50387	0.536238	2.80448
C5_02080C_A	HSP12	458.155	163.53	2.80165
C5_02110W_A		458.155	163.53	2.80165
CR_04860C_B		2.29778	0.820481	2.80052
C4_03030C_A	NAN1	4.37589	1.56275	2.80012
C5_05370C_B	PRP22	2.25439	0.805362	2.79923
C3_01460C_A	FOX3	23.2783	8.32224	2.79712
C3_01460C_B	FOX3	23.2783	8.32224	2.79712
C3_07760C_A		4.87779	1.74498	2.79532
C3_07760C_B		4.87779	1.74498	2.79532
C5_04890C_B		5.86582	2.1022	2.79033
C3_06030W_A	NOG1	11.4845	4.11594	2.79025
C3_06030W_B	NOG1	11.4845	4.11594	2.79025
C1_00630W_A		4.18048	1.499	2.78885
C1_00630W_B		4.18048	1.499	2.78885
C6_04430W_B	CST5	1.88733	0.676812	2.78855
C2_08710W_B	PEX17	15.9919	5.74152	2.78531
C5_02650C_A	IFH1	15.7336	5.64946	2.78497
C2_09810C_B		6.68488	2.40094	2.78428
C6_03830W_A	SAL6	16.7398	6.01551	2.78277
C6_02090C_A		1.57202	0.564932	2.78267
CR_10440W_A		2.63524	0.948272	2.77899
CR_10440W_B		2.63524	0.948272	2.77899
C6_04260C_B		5.97548	2.15062	2.7785
C6_04160C_B	SPB1	9.93826	3.57866	2.77709
C4_04580W_A	ZDS1	6.48878	2.338	2.77536
C4_06450W_B		9.23933	3.32947	2.77501
C1_12790C_B	FEN1	26.9898	9.73664	2.77199
C4_06040W_A		2.75629	0.994461	2.77164
C5_04080C_B		14.4741	5.22323	2.7711
C7_03400C_A		7.26755	2.62278	2.77093
CR_07960C_A	TRK1	3.60883	1.30265	2.77038
C6_02230W_A		7.10586	2.56596	2.76929
C6_02230W_B		7.10586	2.56596	2.76929
C3_05220W_A	CDR1	23.4761	8.4924	2.76437
C4_06250C_B	SEC3	3.81341	1.37965	2.76405
C2_02970C_A	ALD5	188.675	68.2754	2.76344
C2_06830C_B	FHL1	3.78537	1.36995	2.76314
C2_01840C_B	RAD7	9.04554	3.27517	2.76185
C1_07010W_A		3.05828	1.10902	2.75764
CR_04480C_B	LAP3	8.68027	3.14794	2.75744
CR_07420W_B	KGD2	56.1973	20.3832	2.75704
C4_06370C_A		3.65463	1.32662	2.75483
C3_06000W_A	AHR1	2.74417	0.996208	2.75462
C3_06000W_B	AHR1	2.74417	0.996208	2.75462
C3_03930W_A		9.12684	3.31332	2.75459
CR_09520C_A		4.23524	1.53842	2.75297
CR_09520C_B		4.23524	1.53842	2.75297
C6_01460C_A		11.865	4.31649	2.74877
C2_03070C_A	SMP3	1.64825	0.600012	2.74703
C6_01020W_B		2.22799	0.811411	2.74582
C2_03780C_A		5.49282	2.00077	2.74535
CR_01800C_B	HST2	4.29167	1.5637	2.74457
C4_03680C_B		2.82451	1.02931	2.74409
C1_03230C_A	ARX1	10.2291	3.73664	2.7375
C1_03230C_B	ARX1	10.2291	3.73664	2.7375
C1_03290W_A	NGG1	4.32869	1.58208	2.73608
C5_04320C_B		4.89069	1.78849	2.73454
C2_02960C_A		2.38348	0.871939	2.73354
C7_00330C_A		2.42198	0.887409	2.72927
C7_00330C_B		2.42198	0.887409	2.72927
CR_06820W_A		24.7417	9.07091	2.72759
C3_07630C_A		8.26652	3.03175	2.72665
C3_07630C_B		8.26652	3.03175	2.72665
C3_00370C_A	BUD21	10.3715	3.80676	2.7245
C3_00370C_B	BUD21	10.3715	3.80676	2.7245
CR_09850C_A	FGR46	5.1279	1.88221	2.7244
CR_09850C_B	FGR46	5.1279	1.88221	2.7244
C2_06070W_A	FAA2-1	4.05912	1.49099	2.72243
C2_03490C_A		3.8441	1.41231	2.72186
C2_03490C_B		3.8441	1.41231	2.72186
CR_10660W_A	CKA1	12.2598	4.5114	2.71752
CR_10660W_B	CKA1	12.2598	4.5114	2.71752
C6_02420W_A		2.77975	1.02412	2.71427
C5_02150C_A	ORC4	4.9582	1.82828	2.71196
C4_05900C_B		3.12632	1.15282	2.7119
C7_01990C_B		2.42451	0.894303	2.71107
C6_02430W_B		6.58418	2.42978	2.70979
CR_04870C_A		16.6315	6.14079	2.70836
C7_04190C_A	UTP18	6.41657	2.37144	2.70576
C7_04190C_B	UTP18	6.41657	2.37144	2.70576
C1_04940C_B		3.75117	1.38658	2.70535
CR_00930W_A	ATO10	33.659	12.4443	2.70477
CR_00930W_B	ATO10	33.659	12.4443	2.70477
C1_12930C_B		1.55763	0.576415	2.70227
CR_07700W_A		4.24501	1.57203	2.70033
C6_02670C_A	WSC2	13.7425	5.08971	2.70006
CR_09990W_A		4.12134	1.52775	2.69764
CR_09990W_B		4.12134	1.52775	2.69764
CR_02360W_A	IDP2	45.3548	16.8257	2.69556
C1_04280C_A		4.75753	1.76526	2.6951
C1_04020C_A	CSH1	39.0902	14.5058	2.69479
C6_03440W_A		1.5366	0.570286	2.69444
C4_04450C_A	ATG1	4.15823	1.54347	2.69407
C4_00640W_B		2.4314	0.902988	2.69261
CR_06120W_B	RPL7	20.0401	7.44415	2.69207
C6_00150W_B	ARD	74.9913	27.8641	2.69132
C3_01300C_A	NCE103	16.2864	6.05237	2.69092
C3_01300C_B	NCE103	16.2864	6.05237	2.69092
C1_09390W_B		2.41047	0.896437	2.68895
C3_02840W_A		2.42267	0.901381	2.68772
C3_02840W_B		2.42267	0.901381	2.68772
C4_07120C_A	MSH2	4.00611	1.49164	2.68571
C2_05980C_B		4.71621	1.75625	2.68538
CR_07310W_A		2.85253	1.0629	2.68373
C4_06530C_A	XUT1	3.62759	1.35196	2.6832
CR_07440W_A	ACE2	9.1911	3.42623	2.68257
CR_06030C_B		1.51814	0.566223	2.68117
CR_03380W_A	MTG1	5.6569	2.11042	2.68046
C2_04450W_B		2.55351	0.95323	2.67879
C5_01530C_B		8.65508	3.23294	2.67716
C6_03260W_A		41.3287	15.4539	2.67432
C1_02450C_B		30.1792	11.2914	2.67275
C7_03700C_A	ENP1	5.72167	2.14208	2.67108
C7_03700C_B	ENP1	5.72167	2.14208	2.67108
C3_00150W_A		5.9621	2.23218	2.67098
C3_00150W_B		5.9621	2.23218	2.67098
C1_05870W_A	PRN3	6.4664	2.42128	2.67065
C1_05050C_B	RRP6	6.56302	2.46023	2.66764
C1_03320C_A	EHD3	5.06638	1.90159	2.66428
C1_03320C_B	EHD3	5.06638	1.90159	2.66428
CR_09420C_A	BGL22	2.99734	1.12547	2.66319
CR_09420C_B	BGL22	2.99734	1.12547	2.66319
C4_05350W_A		1.88558	0.708616	2.66094
C1_02660C_A	MGM101	11.9443	4.49061	2.65983
CR_01550C_A		2.73811	1.02985	2.65876
C6_03220W_A		3.65019	1.37436	2.65591
C6_03220W_B		3.65019	1.37436	2.65591
CR_08900C_A		7.00709	2.63964	2.65456
CR_08900C_B		7.00709	2.63964	2.65456
C1_00200C_A		19.3448	7.28788	2.65438
C1_00200C_B		19.3448	7.28788	2.65438
C2_08460C_A		11.5633	4.35746	2.65368
C2_08460C_B		11.5633	4.35746	2.65368
C6_02270C_A	ALG11	3.3379	1.25847	2.65235
C6_00250W_A		13.061	4.92585	2.65152
C1_01200W_A	STB5	3.75184	1.41589	2.64981
C4_01420W_B		1.68424	0.635678	2.64951
C5_04830W_B	SFL2	2.59555	0.980706	2.64661
C3_04250W_A	WSC1	7.17638	2.71191	2.64625
C1_06920C_B		2.90893	1.09967	2.64526
C5_04220W_A	MRV5	14.9182	5.64085	2.64467
C3_00400C_A		3.88752	1.47001	2.64456
C3_00400C_B		3.88752	1.47001	2.64456
C1_05010C_A		26.1225	9.88232	2.64336
CR_03560W_B		4.34566	1.64586	2.64036
C2_08510W_B		6.51691	2.46905	2.63944
C4_01300W_A		29.4821	11.1725	2.63881
C1_02190W_A	ABP140	2.69825	1.02361	2.63602
C1_02190W_B	ABP140	2.69825	1.02361	2.63602
C4_02480C_B	TIM13	46.747	17.7392	2.63525
C5_02350C_A		5.60524	2.12908	2.63271
C4_00760W_B	ZCF21	6.38209	2.42423	2.63263
CR_04220C_A		4.54164	1.72558	2.63195
C4_06470W_A		68.7724	26.1319	2.63174
C6_03560W_A	POX1	4.32537	1.64425	2.63061
C1_04160C_B		5.31227	2.01981	2.63008
C7_00060C_A		16.1564	6.14468	2.62934
C7_00060C_B		16.1564	6.14468	2.62934
C3_01200W_A	UTP20	2.07245	0.788242	2.62921
C1_09330W_A		6.36433	2.42331	2.62629
C5_04030W_A		28.1405	10.7177	2.62562
C1_14220C_A	FTR2	10.3286	3.93499	2.62482
C1_14220C_B	FTR2	10.3286	3.93499	2.62482
C1_08530W_A		11.104	4.23385	2.62267
C3_05410W_A		9.7382	3.71383	2.62214
C3_05410W_B		9.7382	3.71383	2.62214
C1_09320C_B		3.01196	1.15044	2.61809
CR_07240C_B	CLG1	36.5748	13.9744	2.61727
C2_09410W_A		2.59967	0.993385	2.61699
C2_09410W_B		2.59967	0.993385	2.61699
CR_07220C_A		1.46217	0.558889	2.6162
C1_02380C_A		4.9016	1.87356	2.6162
CR_03940W_B		6.21776	2.37676	2.61606
C2_10090C_A		2.40602	0.921169	2.61192
C3_03660W_B	IRS4	5.4427	2.08587	2.60932
C2_05380W_A		11.9152	4.56724	2.60884
C2_10030C_B	MP65	201.66	77.3668	2.60654
C2_07240C_B		1.58517	0.608243	2.60614
CR_03590C_B		2.86945	1.10132	2.60547
CR_03080C_B		11.9992	4.60612	2.60506
C1_12890W_A		1.78746	0.68624	2.60472
C1_12890W_B		1.78746	0.68624	2.60472
C4_00600C_B	MUC1	5.06656	1.94578	2.60387
C2_07700C_A		3.47333	1.33431	2.60308
C1_05640C_B	FAL1	7.19933	2.76687	2.60198
C4_03950C_A		25.6824	9.87538	2.60065
C3_07800C_A		4.45803	1.71659	2.59703
C3_07800C_B		4.45803	1.71659	2.59703
C1_08400C_A	GCV2	25.262	9.7295	2.59643
C2_04210W_B	STE4	2.31898	0.893693	2.59483
C2_07040W_B		5.65546	2.17974	2.59456
C4_01560C_B		1.89243	0.730269	2.59141
C4_05800C_A		56.3215	21.7441	2.59019
C1_09340C_B		5.5643	2.15282	2.58465
CR_07750C_B		5.89193	2.28014	2.58403
C1_09170W_B	CTA8	4.7124	1.82438	2.58302
C4_00130W_A	RBT5	7.02642	2.7217	2.58163
CR_04170W_B		10.7667	4.17238	2.58047
C1_09160W_A	AOX1	2.50346	0.971155	2.57782
C2_07450C_A	RCL1	6.70066	2.60425	2.57297
CR_02420W_A		14.1162	5.48738	2.57248
C4_06990W_B		2.51551	0.977868	2.57244
C3_00210C_A		12.657	4.92027	2.57241
C3_00210C_B		12.657	4.92027	2.57241
C3_02370C_B	ALR1	16.8525	6.55249	2.57193
C3_05800W_A		3.18495	1.2393	2.56996
C3_05800W_B		3.18495	1.2393	2.56996
C2_03460C_B		8.66104	3.37065	2.56955
C3_04070C_A	CDR11	5.59772	2.17878	2.5692
C3_04070C_B	CDR11	5.59772	2.17878	2.5692
C6_00530C_A		99.6476	38.788	2.56903
CR_02910W_A		6.47362	2.52027	2.56862
C7_02910W_A	ENA21	15.8122	6.1578	2.56784
C5_04740C_A	HYS2	3.27237	1.27441	2.56775
C5_04120C_A		3.61775	1.41035	2.56514
C2_06360C_B	MAK16	14.3556	5.59701	2.56486
C2_01890W_A	CTF1	5.06402	1.97457	2.56462
C5_03690W_A		2.66274	1.03842	2.56421
C3_00390W_A		1.74774	0.681612	2.56412
C3_00390W_B		1.74774	0.681612	2.56412
C3_07900C_A		3.51812	1.3732	2.56199
C3_07900C_B		3.51812	1.3732	2.56199
C3_02570W_A		1.77311	0.693065	2.55837
C4_01080W_B	RAT1	4.66278	1.82337	2.55723
C4_02360W_A	AMS1	22.2575	8.71053	2.55524
C4_03580W_A		5.70308	2.23314	2.55384
C1_13730C_A	DIM1	3.50789	1.37384	2.55335
C1_13730C_B	DIM1	3.50789	1.37384	2.55335
C2_00170C_A		6.54875	2.5657	2.55242
C1_09910C_B		12.5486	4.91793	2.55161
C2_02610C_A	HGT20	2.61302	1.02451	2.5505
C5_02550C_B	UTP13	5.21221	2.04376	2.5503
C3_02790W_A		33.9676	13.3275	2.54869
C4_02540W_B	RGT1	2.07782	0.816099	2.54604
C4_06050W_B	MED3	5.20297	2.04531	2.54385
C6_01040C_A		2.23293	0.878072	2.54299
C2_04560W_B	KTR2	2.05644	0.808998	2.54195
C1_04630C_B		4.59555	1.80913	2.54021
C2_08200W_A		16.5402	6.51247	2.53977
CR_07950W_A	IMP4	12.0567	4.74809	2.53926
C1_01130W_B		6.76733	2.66894	2.53559
C3_03500W_A	SKN2	7.44699	2.94023	2.5328
C4_05060W_B	CDL1	2.02383	0.79955	2.53121
C7_00160C_A		27.1059	10.7095	2.531
C7_00160C_B		27.1059	10.7095	2.531
C1_05370C_B		3.32685	1.31452	2.53085
CR_00460C_A		15.631	6.17668	2.53064
CR_00460C_B		15.631	6.17668	2.53064
C3_06670C_A		4.28217	1.69456	2.527
C3_06670C_B		4.28217	1.69456	2.527
C1_00390W_A	ENA2	3.01955	1.19514	2.52652
C1_00390W_B	ENA2	3.01955	1.19514	2.52652
CR_03840C_B		2.05328	0.812777	2.52625
C1_09430W_A		2.03674	0.806715	2.52473
CR_06030C_A		2.04976	0.813061	2.52104
C1_09340C_A		5.74242	2.27883	2.5199
C4_02490W_B	ZCF15	2.25528	0.895315	2.51897
C7_00410C_A		2.06033	0.818006	2.51872
C7_00410C_B		2.06033	0.818006	2.51872
C4_04180C_B		8.67882	3.44756	2.51738
C1_09310C_B		4.32369	1.71839	2.51612
C1_00670C_A	UGA32	5.24503	2.08586	2.51456
C1_00670C_B	UGA32	5.24503	2.08586	2.51456
C2_05040C_A		10.6359	4.23061	2.51404
C1_09040C_A		4.81477	1.91535	2.51378
C2_05820W_B		4.004	1.59305	2.51342
C2_03250W_A	AVT7	15.4971	6.16599	2.51331
C3_02270W_A		153.409	61.0722	2.51193
C3_02270W_B		153.409	61.0722	2.51193
CR_08660W_A	PRP8	4.00328	1.59391	2.51161
CR_08660W_B	PRP8	4.00328	1.59391	2.51161
C1_12820C_B		19.8897	7.92144	2.51087
C2_04670W_B		3.38574	1.34862	2.51052
C3_06450W_A	GLG2	5.17616	2.06363	2.50828
C3_06450W_B	GLG2	5.17616	2.06363	2.50828
CR_03650W_A	SGD1	4.17998	1.66673	2.5079
CR_06230W_A		2.97057	1.185	2.50682
C2_07950W_A	SEH1	6.54734	2.61259	2.50608
C1_09430W_B		1.67398	0.668143	2.50543
C1_02470W_B		13.7808	5.5006	2.50532
C7_00800C_A	YAE1	12.9005	5.15379	2.50312
C7_00800C_B	YAE1	12.9005	5.15379	2.50312
CR_10750C_A		27.2275	10.8784	2.50289
CR_10750C_B		27.2275	10.8784	2.50289
CR_07280W_B	FRE30	1.34209	0.536461	2.50174
C1_13250W_A		59.409	23.7473	2.50171
C2_10730W_A		1.61679	0.646302	2.50161
C2_10730W_B		1.61679	0.646302	2.50161
C1_00140W_A	KEL1	12.8006	5.11707	2.50156
C1_00140W_B	KEL1	12.8006	5.11707	2.50156
C1_01890C_A		11.1227	4.44936	2.49985
C4_04520W_A		7.90849	3.16447	2.49915
C4_04520W_B		7.90849	3.16447	2.49915
C3_02220W_A	CAP1	15.1845	6.08174	2.49674
C6_02650C_A		4.72418	1.89221	2.49665
CR_05020W_B	LYP1	3.12414	1.2521	2.49513
CR_06300C_B	FGR50	6.13075	2.45714	2.49507
C6_01040C_B		2.84644	1.14318	2.48995
C1_11610C_A		9.46804	3.80735	2.48678
CR_07730W_B	HGT14	3.71917	1.49634	2.48551
C2_02540W_B		7.09215	2.85489	2.48421
C1_10640C_A	PEA2	5.55635	2.23831	2.48238
C4_06010C_B	HOS1	4.44539	1.79094	2.48216
C6_04190C_A		15.7656	6.35663	2.48017
CR_09120C_A	TUB1	71.6088	28.8736	2.48008
CR_09120C_B	TUB1	71.6086	28.8736	2.48008
CR_02550C_B		7.37933	2.97575	2.47982
C6_02370C_B		9.94855	4.01191	2.47975
C4_05270C_A	RAD59	7.22909	2.91566	2.4794
C1_12720C_B		3.36762	1.35828	2.47933
C4_01450W_A	PWP1	11.6537	4.70207	2.47841
C4_00120W_A	PGA7	1.88399	0.760331	2.47786
C1_09370W_B	CEF1	5.89153	2.37807	2.47744
C1_09940W_A		71.2183	28.7531	2.47689
C1_01630W_A		82.9568	33.5039	2.47604
CR_09470W_A	AXL1	1.8219	0.73595	2.47557
C3_02580C_A		3.69712	1.49416	2.47437
C1_05060W_A	REI1	10.0341	4.05544	2.47422
C1_10030W_A	DBP3	8.2915	3.3524	2.4733
C2_03670W_A	SAP99	2.66792	1.07877	2.4731
C4_02620C_A		19.0456	7.70257	2.47263
C7_02830C_B	LIP5	2.03503	0.823115	2.47235
C1_05070C_A	GPI7	2.87245	1.16224	2.47147
C1_10880W_B		7.52225	3.0452	2.4702
C5_05430W_A	PEX4	9.95182	4.02912	2.46998
C3_07100C_A		2.69478	1.0914	2.4691
C3_07100C_B		2.69478	1.0914	2.4691
C2_00480C_A	PHHB	21.1474	8.56656	2.4686
C2_05160C_B		10.202	4.13307	2.46838
C2_02940W_A	MET1	7.94522	3.22169	2.46617
C2_02940W_B	MET1	7.94522	3.22169	2.46617
C1_02980W_B	GOR1	80.1072	32.486	2.4659
C1_08290C_B	DIP2	4.98001	2.02018	2.46513
C4_04730W_B	BAS1	3.86939	1.56985	2.46482
C5_04190W_A	MRV2	4.08995	1.66042	2.4632
C1_02700C_B		2945.44	1195.91	2.46292
C7_03090C_A	SSP96	2.99448	1.21584	2.46289
C3_01510W_A		4.00856	1.62773	2.46267
C2_05090W_A	MAK5	6.42008	2.60852	2.4612
C3_00880W_A	KGD1	22.6468	9.20704	2.45973
C1_11670W_A		69.7262	28.3564	2.45892
C1_11670W_B		69.7262	28.3564	2.45892
C4_04730W_A	BAS1	3.27312	1.33154	2.45814
C6_02540C_B		6.99309	2.84709	2.45622
C7_04170W_A		2.83237	1.15414	2.45409
C7_04170W_B		2.83237	1.15414	2.45409
C4_04660C_A		2.89006	1.17766	2.45408
C5_03060C_A	TNA1	14.0972	5.74467	2.45395
CR_02300C_B		5.4356	2.21584	2.45307
CR_00540C_B	MDH1	156.367	63.7544	2.45265
CR_00540C_A	MDH1	156.367	63.7544	2.45264
C1_05880W_A	PRN4	12.4367	5.07174	2.45216
C2_10610W_A	GYP5	7.87026	3.2096	2.4521
C7_00690W_A	NOP15	11.791	4.81118	2.45074
C7_00690W_B	NOP15	11.791	4.81118	2.45074
CR_04290W_A	HAP31	58.9914	24.0808	2.44973
CR_04290W_B	HAP31	58.9914	24.0808	2.44973
C4_04980W_B		5.12361	2.09171	2.44949
C2_10320C_B		1.44114	0.58873	2.44788
C6_01720C_A	SUR7	89.6736	36.6376	2.44758
C1_06120C_B		5.53102	2.26111	2.44616
C4_00090W_B	PHR3	8.34883	3.41575	2.44422
C4_02260C_A		5.01198	2.05208	2.44239
C4_02260C_B		5.01198	2.05208	2.44239
C4_05980C_B		2.94888	1.20782	2.44149
C1_09150W_B	AOX2	2.25716	0.92553	2.43878
C5_01430C_A		4.10433	1.68318	2.43844
C4_03710C_A		7.06144	2.89597	2.43837
CR_02980C_B	SRP40	3.39446	1.39237	2.43791
C1_02830W_A		3.08556	1.26657	2.43617
C6_02750C_A	LYS14	2.16269	0.887857	2.43585
C2_02820C_A		4.10499	1.68528	2.43579
C4_00060W_A		2.10568	0.864756	2.43499
C4_06950W_B		3.81092	1.56564	2.4341
C5_04780W_A	ASH2	8.69443	3.57496	2.43204
C5_01300C_B		3.44181	1.41608	2.43052
C5_02120C_B	RIX7	4.17838	1.71936	2.4302
C1_11250W_A		9.3695	3.85561	2.43009
C1_11250W_B		9.3695	3.85561	2.43009
C1_12440W_B		2.8327	1.16778	2.42571
C4_02830C_A	HCA4	6.87236	2.83534	2.42382
C4_02830C_B	HCA4	6.87236	2.83534	2.42382
C2_09820W_A		10.6736	4.40821	2.42131
C2_04100W_B		9.99106	4.13148	2.41827
C2_08550C_B	MSU1	1.5489	0.640965	2.41651
C2_03150C_A		3.56229	1.47533	2.41457
C1_08230C_A	PLB5	9.63076	3.989	2.41433
C7_03690W_A		3.27901	1.35897	2.41287
C7_03690W_B		3.27901	1.35897	2.41287
CR_02210W_A		7.99622	3.31406	2.41281
C6_01940W_A		200.286	83.0229	2.41242
C1_07010W_B		3.69596	1.53439	2.40875
C3_07200C_A	ZFU2	3.25727	1.35251	2.40832
C3_07200C_B	ZFU2	3.25727	1.35251	2.40832
CR_04410W_B		1.32029	0.548373	2.40766
CR_01280C_B		71.4095	29.6649	2.4072
C3_01710C_A	PPT1	3.57232	1.48438	2.40661
C1_12100C_A	PXA2	6.82562	2.83644	2.40641
C4_07220C_A		3.24739	1.35014	2.40523
CR_03390C_B	YKU80	2.40145	0.998764	2.40443
CR_03370C_A	KTI12	6.59018	2.74204	2.40339
C3_04940W_A		7.93439	3.30243	2.40259
C3_04940W_B		7.93439	3.30243	2.40259
C1_13740W_A	KAR9	3.30234	1.37468	2.40227
C4_03310C_A		25.0841	10.4494	2.40053
CR_05480W_A		160.07	66.7533	2.39793
CR_05480W_B		160.069	66.7533	2.39792
C5_00870C_A	GIT4	1.31267	0.547469	2.39771
C2_03400C_B	DFG16	4.51319	1.88422	2.39526
C3_02060W_B		9.96141	4.15882	2.39525
C6_03110C_A		2.08048	0.868763	2.39476
C7_03730C_A		3.81105	1.59144	2.39471
C2_00140W_B	NDT80	10.6862	4.46279	2.3945
C4_06820C_A	CZF1	3.2428	1.35433	2.3944
C1_10910C_A		6.2632	2.61786	2.39249
CR_04280C_A		6.04072	2.52574	2.39166
C1_10550C_B	GCA2	2.57727	1.07771	2.39143
C3_00030C_A		5.4786	2.29116	2.39119
CR_05860W_A		24.302	10.1639	2.391
C1_01390C_B	HOT1	3.90413	1.63316	2.39054
C2_08050C_A	SIT1	2.03764	0.852556	2.39004
C2_08050C_B	SIT1	2.03764	0.852556	2.39004
C3_07910W_A		1.87635	0.785409	2.38901
C3_07910W_B		1.87635	0.785409	2.38901
C2_06250C_A	CDC46	4.4057	1.84602	2.3866
C1_10860C_A	ADA2	8.3438	3.49646	2.38635
C5_05360C_B		3.59831	1.50962	2.38358
CR_00050W_A	INO2	1.3552	0.568598	2.38341
CR_00050W_B	INO2	1.3552	0.568598	2.38341
C3_03480C_B	ALT1	21.1095	8.85882	2.38288
C2_10230W_A		4.61681	1.93759	2.38276
C1_05710C_A	UGA4	1.29446	0.543759	2.38059
C2_06610C_B		1300.51	546.323	2.38048
C7_00570W_A	RPA135	6.26843	2.63464	2.37924
C7_00570W_B	RPA135	6.26843	2.63464	2.37924
C3_00640W_A		17.792	7.47922	2.37886
C3_00640W_B		17.792	7.47922	2.37886
C1_13540W_A	GUP1	5.29891	2.22796	2.37837
C2_01870C_A		2.43418	1.02351	2.37826
C2_05080C_A		2.96556	1.24778	2.37667
C2_05080C_B		2.96556	1.24778	2.37667
CR_07070C_B	ALS3	2.9158	1.22687	2.37663
C4_02920W_B		7.95424	3.34689	2.3766
C3_06640W_A		2.07982	0.87568	2.37509
C3_06640W_B		2.07982	0.87568	2.37509
C6_03170C_A	MDR1	1.67653	0.705962	2.37482
CR_08450C_A		4.94604	2.08275	2.37477
CR_08450C_B		4.94604	2.08275	2.37477
CR_02300C_A		6.1614	2.59572	2.37368
C1_06720C_A		4.76082	2.00594	2.37336
C4_04370C_A	VAC7	2.64167	1.11307	2.37332
C5_05440C_A		11.7822	4.9664	2.37238
CR_05610C_B	SRR1	9.50748	4.01138	2.37013
C1_10140C_B		6.08686	2.57011	2.36833
C7_01780W_A	LPI9	6.87306	2.90295	2.36761
C7_01780W_B	LPI9	6.87306	2.90295	2.36761
C1_11610C_B		10.9433	4.62221	2.36754
C1_00620W_A	MOB2	10.7988	4.56295	2.36661
C1_00620W_B	MOB2	10.7988	4.56295	2.36661
C2_08920W_A		6.02694	2.5469	2.36638
C7_01200C_A	DBP7	5.19837	2.19774	2.36532
C7_01200C_B	DBP7	5.19837	2.19774	2.36532
C2_06040C_B		2.60542	1.10247	2.36326
C1_08910C_A		1.27069	0.537712	2.36314
C2_08180C_A		8.92585	3.77787	2.36267
C2_09380W_A	RRP15	13.1979	5.58705	2.36223
C2_09380W_B	RRP15	13.1979	5.58705	2.36223
C1_07670W_A	ZCF4	3.05743	1.29434	2.36216
C7_02540W_B		3.34018	1.41449	2.3614
C2_01540W_A		16.6406	7.04862	2.36083
C2_01540W_B		16.6406	7.04862	2.36083
C1_05420W_B		19.8485	8.42109	2.357
C5_02500C_A		9.76902	4.14818	2.35501
C3_03380W_A		5.29167	2.24735	2.35462
C2_08480W_B	RRP8	14.166	6.01657	2.3545
C5_01800C_B	HIP1	5.4152	2.3	2.35444
C1_07440W_B		6.56878	2.791	2.35356
C1_07120W_A	GAP4	20.5155	8.71729	2.35343
C1_07990C_B		7.26551	3.0877	2.35305
C2_01730W_B		2.21912	0.943186	2.35279
C2_08140C_B	PHM7	21.9153	9.31644	2.35232
C1_10030W_B	DBP3	6.58904	2.802	2.35154
C2_00810C_B		4.48902	1.91008	2.35017
C2_09150W_A	MIT1	20.099	8.554	2.34966
C2_05140W_B	CDC15	2.82658	1.20304	2.34953
C2_05170W_B		17.5837	7.49408	2.34634
C2_00350W_A		4.39518	1.87379	2.34561
CR_03700C_A		2.57335	1.09716	2.34546
C5_05340W_B		18.7356	7.99705	2.34281
C2_00760C_A		322.537	137.685	2.34257
C2_00760C_B		322.537	137.685	2.34257
C1_10210C_A	CLA4	4.3331	1.85032	2.34181
C6_01780C_B		2.80083	1.19632	2.34122
C6_00860W_B	GPX1	2.76728	1.1826	2.34
C2_09150W_B	MIT1	17.7176	7.58061	2.33722
C3_01590W_B		3.01638	1.2911	2.33628
C1_12860C_B		1.816	0.778405	2.33298
C4_02790C_B	SAS10	7.8473	3.36571	2.33154
C1_12400C_B		65.4974	28.1229	2.32897
C1_09060C_A		16.393	7.04322	2.32749
C1_09060C_B		16.393	7.04322	2.32749
C6_00960W_B	CAN1	6.91071	2.97027	2.32663
CR_02550C_A		7.07501	3.0416	2.32608
C1_10480W_A	DJP1	11.913	5.12392	2.32498
C2_08540C_B		5.35788	2.30512	2.32434
C1_09230C_B	GRP1	19.0564	8.20637	2.32215
C3_05060W_A		2.02671	0.873275	2.32082
C3_05060W_B		2.02671	0.873275	2.32082
C3_06370C_A		8.78569	3.78646	2.32029
C3_06370C_B		8.78569	3.78646	2.32029
C7_03730C_B		3.69244	1.59144	2.32018
C1_00900W_B	RRS1	23.1984	9.99902	2.32007
C2_07760W_A		8.09136	3.48776	2.31993
C3_03450C_A	BMT7	2.23371	0.962993	2.31954
C6_01880W_A		18.1442	7.82322	2.31928
CR_01030W_A	DAL81	1.924	0.8298	2.31863
CR_01030W_B	DAL81	1.924	0.8298	2.31863
C2_03370W_A	THI20	2.85543	1.23201	2.3177
C1_12670C_A		1.48832	0.642216	2.31747
C1_13070C_A	FAD3	8.64376	3.73009	2.3173
C2_09420W_A		3.41538	1.47405	2.317
C2_07760W_B		8.64938	3.73334	2.31679
C7_00880C_A		2.88647	1.24601	2.31656
C7_00880C_B		2.88647	1.24601	2.31656
C2_07040W_A		8.16388	3.52504	2.31597
C2_05280C_B	GPI19	2.17834	0.940632	2.31583
C1_12860C_A		1.85095	0.799413	2.31538
C2_08180C_B		12.7073	5.48854	2.31524
C6_04410C_A		5.6163	2.42937	2.31184
CR_09290W_A	THI13	3.54558	1.53449	2.31059
CR_09290W_B	THI13	3.54558	1.53449	2.31059
C3_06070C_A	PBS2	12.3542	5.34731	2.31036
C3_06070C_B	PBS2	12.3542	5.34731	2.31036
C1_02470W_A		15.0754	6.52734	2.30958
C2_07670C_A	GLE1	7.25141	3.14143	2.30831
C5_00140C_A		11.4533	4.96359	2.30747
C5_00140C_B		11.4533	4.96359	2.30747
C1_00560W_A	CNS1	6.6307	2.8737	2.30738
C1_00560W_B	CNS1	6.6307	2.8737	2.30738
CR_01570W_B		4.3278	1.87578	2.3072
C3_01680C_A		8.16162	3.53821	2.30671
C2_04820W_A		11.1825	4.84827	2.30649
C1_01920W_A	ROA1	1.80485	0.783594	2.30329
C4_01930C_B		6.87905	2.99067	2.30017
C4_05850C_B		15.1643	6.59322	2.29998
C3_03810W_B	RAD53	4.15493	1.80658	2.29989
C5_04040C_A		1.96713	0.85537	2.29974
C5_04040C_B		1.96713	0.85537	2.29974
C7_02220C_B		6.56931	2.86105	2.29611
C3_02130W_A	UTP4	5.86871	2.55759	2.29463
CR_00800C_A	PWP2	3.69042	1.60832	2.29458
CR_00800C_B	PWP2	3.69042	1.60832	2.29458
CR_05640C_B		8.45962	3.68741	2.29419
C3_05140C_A		3.79122	1.65308	2.29343
C3_05140C_B		3.79122	1.65308	2.29343
C1_00400W_A	SVF1	38.159	16.6464	2.29232
C1_00400W_B	SVF1	38.159	16.6464	2.29232
C3_04760C_A	SEN1	2.04176	0.890752	2.29217
C3_04760C_B	SEN1	2.04176	0.890752	2.29217
CR_09760W_A	MED21	6.46943	2.82491	2.29014
CR_09760W_B	MED21	6.46943	2.82491	2.29014
C4_06670W_B		5.68178	2.48115	2.28997
C1_03170C_B		1.29519	0.565646	2.28975
C5_00740W_A	CTF8	4.19085	1.8311	2.28871
CR_10770W_A		4.05322	1.77134	2.28822
CR_10770W_B		4.05322	1.77134	2.28822
C4_07060W_A		5.82919	2.54947	2.28643
C6_03380W_B		40.166	17.5869	2.28385
CR_03490W_B	DEM1	2.18957	0.958923	2.28336
C1_12790C_A	FEN1	23.0558	10.0988	2.28302
C6_03180C_B		6.74908	2.95919	2.28072
C2_06870C_A	PST1	36.8462	16.1605	2.28002
C4_03270W_A	RPF1	16.6196	7.28951	2.27994
C5_04260W_A		8.02472	3.52337	2.27757
CR_08580C_A		2.15093	0.944794	2.27662
CR_08580C_B		2.15093	0.944794	2.27662
C1_02700C_A		2730.24	1199.66	2.27584
CR_06620W_A		13.4274	5.90234	2.27493
CR_10230W_A		15.1342	6.65359	2.27459
CR_10230W_B		15.1342	6.65359	2.27459
C2_08600W_A	GTR1	6.58521	2.8957	2.27413
C4_03750C_B		5.47686	2.40908	2.27343
C2_05740W_B	SPO7	4.97705	2.18924	2.27341
C1_11560C_A		4.69923	2.06761	2.27278
CR_09740W_A		3.55052	1.56259	2.27221
CR_09740W_B		3.55052	1.56259	2.27221
C2_02710C_A		21.1898	9.33167	2.27073
C2_02710C_B		21.1898	9.33167	2.27073
CR_10170C_A		5.52027	2.43154	2.27028
CR_10170C_B		5.52027	2.43154	2.27028
CR_09650W_A	WAL1	7.05217	3.10936	2.26805
CR_09650W_B	WAL1	7.05217	3.10936	2.26805
C5_04370C_A	PGA37	1.28712	0.567653	2.26744
C6_02360W_B	NIP7	12.7492	5.62542	2.26635
C4_02570C_B		3.80619	1.68143	2.26366
C1_12180C_A		6.60968	2.92132	2.26257
C4_01300W_B		25.3966	11.2327	2.26095
C1_14300C_A	NCR1	7.30141	3.22961	2.26077
C1_14300C_B	NCR1	7.30141	3.22961	2.26077
C5_02680W_A		4.76023	2.10616	2.26014
C6_01890C_B		3.50528	1.55212	2.25839
CR_02530W_A	DBP2	20.5465	9.09915	2.25807
C1_04020C_B	CSH1	34.7448	15.3949	2.2569
C2_08510W_A		4.70968	2.08752	2.25611
CR_10720W_A	HMI1	2.49551	1.10614	2.25606
CR_10720W_B	HMI1	2.49551	1.10614	2.25606
C7_03930C_A	MAM33	47.5257	21.071	2.2555
C7_03930C_B	MAM33	47.5257	21.071	2.2555
C1_02960C_B		6.24744	2.77169	2.25402
C5_04990W_B		10.3033	4.57237	2.25337
C3_01020W_A		4.73247	2.10284	2.25052
C2_04410W_B		2.18282	0.971053	2.24789
C1_07150W_A		100.243	44.6032	2.24745
C2_03110W_A		1.22731	0.546601	2.24535
C1_01610C_A		11.4813	5.1185	2.2431
C1_07170C_A	ZCF23	2.16307	0.964468	2.24276
CR_03700C_B		2.38786	1.06492	2.24228
C5_01800C_A	HIP1	5.59185	2.49554	2.24074
C2_03200W_A	PRP3	3.62456	1.61831	2.23972
C2_03200W_B	PRP3	3.62456	1.61831	2.23972
C1_08560W_B	TCP1	18.0302	8.05193	2.23925
C1_10950C_B		7.7144	3.44594	2.23869
CR_03850W_B	HGT3	2.57923	1.15321	2.23658
C7_02150C_A	ECM42	20.7367	9.27241	2.23638
C1_02740C_A		4.93313	2.20625	2.23598
C4_01260W_A	RLM1	2.66573	1.19275	2.23494
CR_10290C_A		4.74306	2.12378	2.2333
CR_10290C_B		4.74306	2.12378	2.2333
C3_06880W_A		4.32729	1.9384	2.23241
C3_06880W_B		4.32729	1.9384	2.23241
C1_02800W_A		4.84769	2.17191	2.23199
C1_02800W_B		4.84769	2.17191	2.23199
C1_11480W_A	PHO84	1.66347	0.745293	2.23197
C2_07020C_A		2.34462	1.05067	2.23154
CR_10470C_A		7.11924	3.19031	2.23152
CR_10470C_B		7.11924	3.19031	2.23152
C4_03870C_B		2.724	1.22103	2.23091
C4_05640C_A		7.22548	3.23962	2.23035
CR_08590W_A		2.58412	1.15894	2.22972
CR_08590W_B		2.58412	1.15894	2.22972
C6_02670C_B	WSC2	12.0304	5.39749	2.22889
C2_08030W_A		4.85215	2.1783	2.22749
C2_08030W_B		4.85215	2.1783	2.22749
C5_01200W_B		18.5049	8.30931	2.22701
C5_04580C_A		7.86897	3.53414	2.22656
C3_04340W_A	ATF1	21.7301	9.76938	2.2243
C7_01180W_A	MDM12	3.69093	1.65942	2.22423
C7_01180W_B	MDM12	3.69093	1.65942	2.22423
C2_07830W_A	FLC3	5.15995	2.32052	2.22361
C1_09370W_A	CEF1	5.92265	2.66403	2.22319
CR_09930W_A		2.49266	1.12218	2.22126
CR_09930W_B		2.49266	1.12218	2.22126
C5_01430C_B		2.93912	1.32321	2.2212
C2_02920W_A		43.9107	19.7747	2.22055
CR_06860C_A	ARO10	2.97389	1.33981	2.21964
C3_02030W_B		9.11924	4.1093	2.21917
C4_02020W_A	CAT2	13.7	6.17878	2.21726
C4_02020W_B	CAT2	13.7	6.17878	2.21726
C2_07360W_A		2.78981	1.25866	2.21649
C2_09990C_A	YOR1	4.02993	1.81889	2.2156
CR_01330W_B	CPA2	21.5971	9.74845	2.21544
C4_06780C_A	OYE32	8.03786	3.62906	2.21486
CR_10800C_A		7.04234	3.17962	2.21484
CR_10800C_B		7.04234	3.17962	2.21484
C1_05930C_A		3.32778	1.5027	2.21454
C1_05280W_B		4.03586	1.82283	2.21407
C6_01780C_A		3.88393	1.75541	2.21255
C1_11240C_B	CHO1	45.9325	20.7622	2.21231
C1_08230C_B	PLB5	9.75667	4.41025	2.21227
C3_04350C_A		1.63322	0.738919	2.21029
C1_02490C_A		4.45648	2.01695	2.20951
C2_10750C_A	AKL1	7.4907	3.39071	2.20918
C2_10750C_B	AKL1	7.4907	3.39071	2.20918
C7_01360C_A		3.65709	1.65562	2.20889
C7_01360C_B		3.65709	1.65562	2.20889
CR_03100W_A	SMC5	2.31228	1.04716	2.20815
C4_05080C_A		3.20398	1.45099	2.20813
C2_04480W_A		10.554	4.78013	2.20788
CR_02120C_B		7.83965	3.55168	2.20731
C6_01770W_A	RAD18	1.20569	0.546571	2.20591
CR_03550W_A	NCS2	5.07167	2.29941	2.20563
C4_02800W_A	RPC53	2.92288	1.32538	2.20532
C7_02270W_B	LDG3	2.2523	1.02178	2.20429
C5_04130C_B	CHT2	51.4134	23.3437	2.20245
C2_03000C_B		3.67589	1.66901	2.20244
C1_11720W_A		12.3604	5.61231	2.20237
C4_05420C_B	TSC2	1.48768	0.676065	2.2005
C4_05010W_B		4.45326	2.02463	2.19954
C4_01990W_A		79.6779	36.2356	2.19889
C4_01990W_B		79.6779	36.2356	2.19889
C4_06770W_A		5.46836	2.48696	2.19882
C3_02450W_B	HRT1	62.0884	28.245	2.19821
CR_10110W_A	CHT3	9.66254	4.39633	2.19787
CR_10110W_B	CHT3	9.66254	4.39633	2.19787
C1_11230W_B	FGR39	8.41638	3.83149	2.19663
C4_01560C_A		1.62295	0.738967	2.19624
C1_11370C_A		3.51828	1.60274	2.19517
C2_04200W_A	TBF1	3.58692	1.63514	2.19365
C1_03790C_B		45.6825	20.8251	2.19363
C5_00150C_A		11.6458	5.31281	2.19202
C5_00150C_B		11.6458	5.31281	2.19202
C1_14080W_A		3.72017	1.69721	2.19193
C1_14080W_B		3.72017	1.69721	2.19193
C4_00040W_A	CNH1	8.05312	3.67427	2.19176
C3_05290C_A		6.35021	2.89905	2.19045
C3_05290C_B		6.35021	2.89905	2.19045
C2_09660W_B		20.2919	9.26555	2.19004
C5_03080C_A		3.66964	1.67708	2.18811
C5_02440C_A		6.12353	2.79907	2.1877
C5_02440C_B		6.12353	2.79907	2.1877
C7_02690C_B		8.13843	3.72108	2.18712
CR_04270C_A		1.15512	0.528395	2.1861
C5_02990W_B		15.794	7.22629	2.18563
CR_03900W_A	HST7	5.94801	2.72219	2.18501
C1_03550C_A	COQ6	7.91858	3.62441	2.18479
C4_06840W_B		5.16112	2.36267	2.18444
CR_02020C_A	OPT1	3.04181	1.39302	2.1836
C3_02870C_B		2.9966	1.37238	2.1835
C2_07690W_A		1.38853	0.63616	2.18267
C3_03050C_A	PGA18	2.84319	1.30309	2.18189
CR_01090W_A		2.77214	1.27079	2.18144
CR_01090W_B		2.77214	1.27079	2.18144
CR_10590W_A		3.33434	1.52866	2.18122
CR_10590W_B		3.33434	1.52866	2.18122
CR_03100W_B	SMC5	2.96319	1.3586	2.18107
C3_03590W_A		10.7439	4.92617	2.18098
C5_02760W_A	CKB2	12.7613	5.85144	2.18088
C1_09760C_A	SHY1	7.36267	3.37617	2.18078
C1_09760C_B	SHY1	7.36267	3.37617	2.18078
CR_00190W_A	NGS1	4.20564	1.92924	2.17995
CR_00190W_B	NGS1	4.20564	1.92924	2.17995
C3_02540C_B	OXR1	15.1744	6.96373	2.17906
C1_06540C_B		9.40681	4.31831	2.17835
C1_11070W_A	PET127	3.26485	1.49884	2.17826
C3_07320W_A	MDS3	5.46625	2.51053	2.17733
C3_07320W_B	MDS3	5.46625	2.51053	2.17733
C4_00190W_A		3.69203	1.69614	2.17673
CR_01410C_A		3.7992	1.74558	2.17647
CR_01410C_B		3.7992	1.74558	2.17647
C2_09530W_B	EAP1	2.52935	1.16239	2.176
C1_01460W_A		6.74482	3.10251	2.17399
C1_12880C_A		6.37373	2.93233	2.17361
C1_12880C_B		6.37373	2.93233	2.17361
C4_00260W_A		7.3451	3.3795	2.17343
C1_10950C_A		5.1069	2.35002	2.17313
C4_01120C_A		6.85669	3.15634	2.17236
C3_06110C_A		8.80375	4.05355	2.17186
C3_06110C_B		8.80375	4.05355	2.17186
C4_06730C_A		15.0527	6.93102	2.17179
C6_02640C_B		6.81726	3.14344	2.16873
C1_07210C_B		8.50402	3.92177	2.16841
C1_03250C_A	SPP1	4.55371	2.10019	2.16823
C1_03250C_B	SPP1	4.55371	2.10019	2.16823
C5_03330C_B	ZCF13	4.12451	1.9027	2.16771
C1_08040W_A		145.712	67.2663	2.1662
C6_02150C_B		2.92662	1.35108	2.16614
C6_01710C_B	PTK2	6.42376	2.9687	2.16382
C6_01480W_B		5.70636	2.63894	2.16237
C4_06890W_B	ARR3	6.42549	2.97352	2.1609
C6_01090C_A		2.08264	0.963854	2.16075
CR_05630W_A	DBP8	4.13049	1.91163	2.16072
C1_10510W_A		8.80865	4.07717	2.16048
C1_03350C_B	RLI1	15.2075	7.04025	2.16008
C1_05810W_B	GIM5	23.9804	11.1037	2.15966
CR_05650W_B	BRF1	5.11236	2.36801	2.15893
C4_00730C_B		3.15233	1.46027	2.15874
C3_03650W_A	HBR3	7.86695	3.64759	2.15675
C3_03650W_B	HBR3	7.86695	3.64759	2.15675
CR_06230W_B		3.4375	1.59422	2.15623
C1_10970W_A		6.23256	2.89323	2.15418
C4_05330C_B		7.40484	3.43902	2.15318
CR_02520W_A	RPC19	38.1907	17.739	2.15292
CR_02520W_B	RPC19	38.1907	17.739	2.15292
CR_07350W_B		7.87483	3.65919	2.15207
CR_06510W_B		19.4831	9.05383	2.15191
C2_01490C_B		6.71052	3.11847	2.15186
CR_03360W_A		11.8156	5.49139	2.15166
C1_02130C_A	GAL1	12.6738	5.89206	2.151
C5_02510C_A		12.8106	5.95743	2.15035
C5_02510C_B		12.8106	5.95743	2.15035
C1_04530C_A		3.58091	1.6656	2.14992
C6_03690W_B	ALS5	2.52841	1.17635	2.14936
C6_01320W_A	TRA1	3.69485	1.71922	2.14915
C2_01700C_B	HAP42	1.94183	0.9038	2.14852
C1_06790C_A	MRPL19	31.9891	14.8924	2.14802
C1_12070C_B		1.49581	0.696408	2.14789
C3_01820W_B		6.73118	3.1362	2.14628
CR_01420W_B		5.58966	2.60546	2.14536
C5_03470C_A		8.41802	3.92572	2.14432
C5_03470C_B		8.41802	3.92572	2.14432
C3_05940C_A		4.67583	2.18215	2.14276
C3_05940C_B		4.67583	2.18215	2.14276
C7_03420C_B	SNG3	9.63588	4.49714	2.14267
C1_08290C_A	DIP2	4.24659	1.98211	2.14246
C6_00980C_A		6.88996	3.21628	2.14221
C2_03590C_A	CAP4	18.4132	8.60412	2.14004
C3_01800C_B		6.38903	2.98587	2.13975
C6_01190C_A	VPS15	4.13981	1.93507	2.13936
C1_03780C_B	HMG1	10.2441	4.78919	2.13901
C4_03430W_B	MOH1	13.9109	6.50446	2.13867
C1_04600C_A		12.0196	5.62077	2.13843
CR_09460C_A		449.756	210.464	2.13698
CR_09460C_B		449.756	210.464	2.13698
C4_02590C_B		3.12807	1.46397	2.1367
C4_05400C_A		5.33181	2.49596	2.13618
C6_04330W_A	NOP8	3.46523	1.62357	2.13433
C4_05030C_A	SSK2	5.95944	2.79258	2.13403
C2_03700W_A		2.15333	1.00942	2.13324
C1_04390C_B	NOP4	12.1353	5.68927	2.13301
C7_02090C_B		6.57483	3.08248	2.13297
C2_01150W_B	PEX12	11.1506	5.22878	2.13254
C6_03050C_A		3.19155	1.49722	2.13165
C6_01170W_B	CIC1	5.21035	2.44447	2.13149
C1_00870W_A	LRO1	8.67158	4.06848	2.13141
C2_05030C_A	RHO3	50.5987	23.741	2.13128
C2_01230W_B		4.96736	2.33284	2.12932
C2_07110C_B		2.64852	1.24403	2.12898
C1_13250W_B		70.3026	33.0224	2.12894
C5_03310C_B	PCL1	5.02489	2.36048	2.12876
C2_01240C_A		2.09993	0.98675	2.12812
C1_12480W_B		10.2296	4.80975	2.12684
C6_03670C_A		19.4449	9.14305	2.12674
C6_03670C_B		19.4449	9.14305	2.12674
C5_03250W_B	RMS1	2.70558	1.27232	2.1265
C2_00680C_B	SOD5	1.1517	0.541621	2.1264
CR_08860W_A	PDK2	24.159	11.3643	2.12586
CR_08860W_B	PDK2	24.159	11.3643	2.12586
CR_08040W_A		7.02781	3.30655	2.12542
C1_08390C_A		7.59077	3.57169	2.12526
C1_12430W_B		3.82261	1.79902	2.12483
C3_00700W_B	VPS8	2.35241	1.10747	2.12413
C1_01560W_B	SIZ1	6.2297	2.93293	2.12405
C1_02180W_A	GAL7	13.676	6.43943	2.12379
C4_05420C_A	TSC2	1.68203	0.792344	2.12285
C1_03060C_A	TSR2	12.1338	5.71651	2.1226
C6_04350C_A	FLO8	9.77053	4.60318	2.12256
CR_09090C_A		4.57024	2.15351	2.12222
CR_09090C_B		4.57024	2.15351	2.12222
CR_07020W_B		28.9438	13.6451	2.12118
C1_08630W_B		6.28677	2.965	2.12033
C4_02000C_A	RGA2	6.95458	3.28066	2.11987
C4_02000C_B	RGA2	6.95458	3.28066	2.11987
C7_00740W_A	RIM15	9.47956	4.47205	2.11974
C7_00740W_B	RIM15	9.47956	4.47205	2.11974
C4_04930C_B		8.51843	4.01875	2.11967
C7_01210C_A		7.86273	3.70992	2.11938
C7_01210C_B		7.86273	3.70992	2.11938
C6_02020C_A		2.93534	1.38512	2.1192
C6_02020C_B		2.93534	1.38512	2.1192
CR_05160C_A		2.9173	1.37689	2.11876
CR_05160C_B		2.9173	1.37689	2.11876
C6_00130C_A	VID27	17.3635	8.20202	2.11697
C1_13370W_A		3.68208	1.73935	2.11693
C1_13410W_B	COX19	63.2566	29.8834	2.11678
C2_00820W_A		2.49016	1.17682	2.11601
CR_01580C_B	DOT6	6.37109	3.01132	2.11572
C7_00530C_A	PSF3	9.35758	4.42306	2.11563
C7_00530C_B	PSF3	9.35758	4.42306	2.11563
C2_04390W_A		2.62352	1.24022	2.11537
C2_07960C_B	NSA1	5.84014	2.76148	2.11486
C2_05160C_A		9.57894	4.53016	2.11449
CR_06640C_A		7.83718	3.71047	2.11218
C2_01420C_A		2.38465	1.12937	2.1115
C2_00290W_A		4.58883	2.17449	2.1103
C2_00290W_B		4.58883	2.17449	2.1103
C3_00930W_A	ATO2	25.7454	12.2065	2.10916
C4_02520C_A		5.23783	2.48343	2.10911
CR_08000C_A		23.4886	11.1378	2.10891
C2_09660W_A		17.6332	8.36419	2.10817
C6_01870C_A		1.20178	0.57024	2.1075
CR_07750C_A		7.16993	3.40334	2.10674
C5_00230C_A		1.6919	0.803456	2.10578
C5_00230C_B		1.6919	0.803456	2.10578
C1_11430W_B		2.70259	1.28357	2.10552
C6_04490W_A	LIP4	2.90003	1.37756	2.1052
C1_09320C_A		4.78913	2.27513	2.10499
C4_02840C_B	MED20	12.1881	5.79014	2.10497
C6_03860C_A	PGA61	1.06715	0.507266	2.10373
C3_05070W_A	CEM1	2.93865	1.39736	2.103
C3_05070W_B	CEM1	2.93865	1.39736	2.103
CR_08290W_B		6.23238	2.96528	2.10178
C1_07980C_B		6.22477	2.96181	2.10168
CR_04490C_A		5.66674	2.69691	2.1012
CR_06550C_A		26.2554	12.5005	2.10034
C1_11010C_A		6.9284	3.2992	2.10002
C3_06730W_A		10.1094	4.81482	2.09964
C3_06730W_B		10.1094	4.81482	2.09964
C2_09030W_B		20.9438	9.97921	2.09874
CR_10830C_A		19.9378	9.50139	2.09841
CR_10830C_B		19.9378	9.50139	2.09841
C3_02160C_A		6.2121	2.96087	2.09806
C5_04890C_A		4.31282	2.05602	2.09765
CR_05550C_A		3.98331	1.89988	2.09661
CR_05550C_B		3.98331	1.89988	2.09661
C6_01830W_A	CTA1	16.3128	7.78153	2.09635
C2_02120W_B		15.1197	7.21245	2.09634
C5_03690W_B		3.706	1.76815	2.09598
CR_06040W_B		13.6026	6.49249	2.09513
C1_08870C_B	JIP5	7.17843	3.42689	2.09474
C3_00780W_B	HOS2	3.9152	1.87066	2.09295
C4_05080C_B		3.59261	1.71748	2.09179
C2_00700W_B		10.4103	4.98033	2.09029
C7_01750W_A		3.98628	1.90709	2.09024
C7_01750W_B		3.98628	1.90709	2.09024
C1_02320C_B		25.087	12.0091	2.089
CR_04160C_A		5.61541	2.68828	2.08884
CR_04160C_B		5.61541	2.68828	2.08884
C1_06970C_B		6.77766	3.24482	2.08876
C5_02480W_B		10.9955	5.26692	2.08765
C4_02070W_A	PHO114	2.64608	1.26794	2.08692
C4_02070W_B	PHO114	2.64608	1.26794	2.08692
C4_04140W_A		6.06743	2.90756	2.08678
C3_01790C_A		1.49461	0.716437	2.08617
C1_14400C_A	MLH3	2.79397	1.33944	2.08593
C1_14400C_B	MLH3	2.79397	1.33944	2.08593
C2_01880C_B	ZCF6	4.30848	2.0661	2.08532
C2_01190C_A		4.52902	2.17205	2.08513
C1_06700W_B		11.5751	5.55618	2.08328
CR_04840C_B	MSS11	2.99787	1.43942	2.08269
C1_10580C_A		30.9861	14.8796	2.08245
C1_10580C_B		30.9861	14.8796	2.08245
C1_14030W_A		9.39471	4.5114	2.08244
C1_14030W_B		9.39471	4.5114	2.08244
C4_05630W_B		12.3725	5.94374	2.0816
C1_06140C_A		4.13461	1.98645	2.08141
C1_06140C_B		4.13461	1.98645	2.08141
C4_01380W_B	ZCF27	3.07403	1.47697	2.08131
C6_00890W_B		7.11195	3.41854	2.08041
C2_04770W_A		10.5715	5.08183	2.08025
C6_04220C_A	HBR2	28.7977	13.8466	2.07976
C2_07160W_A	SMF12	20.1351	9.6825	2.07954
C6_02320C_A	IPL1	4.11447	1.97927	2.07878
C3_07120W_A		6.78904	3.26654	2.07836
C3_07120W_B		6.78904	3.26654	2.07836
C7_01030C_A		4.85063	2.33422	2.07805
C7_01030C_B		4.85063	2.33422	2.07805
C1_09950C_A		21.4462	10.3222	2.07767
C2_06460W_B	RTA3	4.14053	1.99309	2.07744
C7_03300C_A	LIP8	7.35012	3.53904	2.07687
C2_09920W_A		3.32483	1.60178	2.0757
C2_09920W_B		3.32483	1.60178	2.0757
C5_03490C_A		8.56105	4.13078	2.0725
C5_03490C_B		8.56105	4.13078	2.0725
CR_09570W_A		7.92329	3.82323	2.07241
CR_09570W_B		7.92329	3.82323	2.07241
C1_13740W_B	KAR9	1.65262	0.797506	2.07223
C7_03770C_A	YAF9	7.61278	3.67591	2.07099
C7_03770C_B	YAF9	7.61278	3.67591	2.07099
C1_08040W_B		81.2933	39.254	2.07095
CR_05620C_B	MTG2	2.21655	1.07064	2.0703
C6_04430W_A	CST5	1.41302	0.682895	2.06916
C4_02170C_B		1.49644	0.723275	2.06898
C1_06440C_B		3.7029	1.79036	2.06824
C3_02560W_B	DDC1	2.61924	1.26644	2.06819
C1_02370C_B		3.5249	1.70606	2.06611
CR_09470W_B	AXL1	1.85103	0.896308	2.06517
C3_01790C_B		1.34402	0.651147	2.06409
CR_05890C_B		26.1381	12.6634	2.06407
C2_05230C_A	RPF2	15.7653	7.63866	2.06388
C1_11260C_A		606.801	294.027	2.06375
C1_11260C_B		606.801	294.027	2.06375
C3_05270C_A	HGT5	4.65555	2.256	2.06363
C3_05270C_B	HGT5	4.65555	2.256	2.06363
[truncated: 9,210 more rows]
